# Supplementary material for: Large-Scale Whole Genome Sequencing Study Reveals Genetic Architecture and Key Variants for Breast Muscle Weight in Native Chickens
Source: Genes (Basel). 2021 Dec 21;13(1):3. doi: 10.3390/genes13010003 (PMC8774586; doi:10.3390/genes13010003)
Supplement: Supplementary file 1 [file genes-13-00003-s001.zip]

Archive with 17 entries (17 files):
- Supplement Figure S1.jpeg
- Supplement Figure S2.jpg
- Supplement Figure S3.jpg
- Supplement Figure S4.jpeg
- supplement Figure S5.jpeg
- supplement Figure S6.jpeg
- Supplement Figure S7.jpeg
- Supplement Table S1.xlsx
- Supplement Table S10.xlsx
- Supplement Table S2.xlsx
- Supplement Table S3.xlsx
- Supplement Table S4.xlsx
- Supplement Table S5.xlsx
- Supplement Table S6.xlsx
- Supplement Table S7.xlsx
- Supplement Table S8.xlsx
- Supplement Table S9.xlsx
