# Supplementary material for: Large-Scale Whole Genome Sequencing Study Reveals Genetic Architecture and Key Variants for Breast Muscle Weight in Native Chickens
Source: Genes (Basel). 2021 Dec 21;13(1):3. doi: 10.3390/genes13010003 (PMC8774586; doi:10.3390/genes13010003)
Supplement: Supplementary file 1 [file genes-13-00003-s001.zip › Supplement Table S1.xlsx]

## Sheet: Sheet1
Supplement Table S1. Phenotypic records of JX chickens.
ID	Gender	Age (day)	BrW (g)
1	Female	98	171
2	Female	98	140.8
3	Female	98	167.8
4	Female	98	167.2
5	Female	98	149.6
6	Female	98	174.2
8	Female	98	162.4
9	Female	98	164.4
10	Female	98	150.6
13	Female	98	154.8
14	Female	98	181.6
15	Female	98	164.4
16	Female	98	167.2
17	Female	98	182.2
18	Female	98	137.8
19	Female	98	167.4
21	Female	98	172.4
22	Female	98	147.6
23	Female	98	147.8
24	Female	98	185.2
25	Female	98	195
26	Female	98	153.4
28	Female	98	136.2
29	Female	98	119.6
30	Female	98	175
31	Female	98	194
32	Female	98	163
33	Female	98	173.8
34	Female	98	141.8
36	Female	98	132
37	Female	98	183.4
38	Female	98	149.4
39	Female	98	181.8
41	Female	98	185.6
42	Female	98	185
43	Female	98	164
45	Female	98	174.2
46	Female	98	169.8
47	Female	98	135.6
48	Female	98	165.6
49	Female	98	121.4
50	Female	98	161.2
52	Female	98	170
53	Female	98	157.2
54	Female	98	111.4
55	Female	98	172
56	Female	98	182.2
57	Female	98	119.4
58	Female	98	181.8
59	Female	98	157.8
60	Female	98	180.4
62	Female	98	179
64	Female	98	148.2
65	Female	98	146
66	Female	98	154.6
67	Female	98	145.2
69	Female	98	158.8
70	Female	98	147.6
71	Female	98	164.8
73	Female	98	147.6
74	Female	98	180.8
75	Female	98	155
76	Female	98	119.8
77	Female	98	180.6
78	Female	98	135
79	Female	98	143.6
80	Female	98	138.8
81	Female	98	175
82	Female	98	166.6
83	Female	98	157
85	Female	98	155.8
86	Female	98	165.2
87	Female	98	156.4
88	Female	98	161.4
89	Female	98	187.4
91	Female	98	151.6
92	Female	98	140.2
93	Female	98	156
95	Female	98	154.2
96	Female	98	170.6
97	Female	98	161.6
98	Female	98	152.2
99	Female	98	144.4
100	Female	98	168.6
101	Female	98	179.4
102	Female	98	159
103	Female	98	157.6
106	Female	98	164.6
107	Female	98	150.6
108	Female	98	125.2
109	Female	98	158.6
110	Female	98	127.6
111	Female	98	140.6
112	Female	98	177.8
113	Female	98	144.2
114	Female	98	151.4
116	Female	98	170.2
117	Female	98	121
118	Female	98	124.6
120	Female	98	142.4
121	Female	98	166.2
122	Female	98	169
123	Female	98	135.6
124	Female	98	147.8
125	Female	98	183.8
126	Female	98	226.6
128	Female	98	170.8
129	Female	98	158.4
130	Female	98	153.8
131	Female	98	175
133	Female	98	171.2
134	Female	98	142
135	Female	98	144
136	Female	98	170.2
137	Female	98	161
138	Female	98	135.8
139	Female	98	163
140	Female	98	159.4
141	Female	98	158.4
143	Female	98	142.6
144	Female	98	136.6
145	Female	98	170
146	Female	98	170.2
147	Female	98	164.8
148	Female	98	143.6
150	Female	98	199.4
151	Female	98	138.4
152	Female	98	122.8
155	Female	98	162.6
156	Female	98	161
157	Female	98	158.6
158	Female	98	143.6
159	Female	98	132.4
161	Female	98	142.4
162	Female	98	153.6
163	Female	98	155.6
165	Female	98	165.6
166	Female	98	142.4
167	Female	98	153
168	Female	98	154
169	Female	98	164.4
170	Female	98	150.4
172	Female	98	181.2
173	Female	98	144.4
174	Female	98	168.4
175	Female	98	150.2
176	Female	98	151.2
177	Female	98	136.2
179	Female	98	182.4
180	Female	98	162
181	Female	98	154.6
182	Female	98	189.6
183	Female	98	208
184	Female	98	176
186	Female	98	115.4
188	Female	98	158
189	Female	98	153.2
190	Female	98	140
191	Female	98	176.8
192	Female	98	133
193	Female	98	169.4
195	Female	98	150.4
196	Female	98	150
197	Female	98	137.8
198	Female	98	173
199	Female	98	145.4
200	Female	98	147.4
201	Female	98	141
202	Female	98	142.4
203	Female	98	133.2
204	Female	98	134.4
205	Female	98	161.2
206	Female	98	180.6
207	Female	98	180.4
208	Female	98	124.4
209	Female	98	171.2
210	Female	98	155
211	Female	98	161
212	Female	98	119
213	Female	98	148.6
214	Female	98	185.4
215	Female	98	165.4
216	Female	98	188.8
217	Female	98	139.6
218	Female	98	163.4
220	Female	98	153
221	Female	98	135
223	Female	98	164.6
224	Female	98	168
226	Female	98	153
227	Female	98	190
228	Female	98	128.2
229	Female	98	137.4
230	Female	98	171
231	Female	98	122.4
233	Female	98	140.2
234	Female	98	140
235	Female	98	159
236	Female	98	181.6
237	Female	98	134.8
238	Female	98	141.4
239	Female	98	138
240	Female	98	164.4
241	Female	98	190
243	Female	98	170.2
244	Female	98	173.8
245	Female	98	174
246	Female	98	171.6
247	Female	98	125.4
249	Female	98	154.4
253	Female	98	151
255	Female	98	133.2
256	Female	98	155.2
257	Female	98	155.4
258	Female	98	150
259	Female	98	123.8
260	Female	98	165.8
262	Female	98	174.8
263	Female	98	175.6
264	Female	98	172.8
265	Female	98	177.6
266	Female	98	150
267	Female	98	150.6
268	Female	98	157
270	Female	98	166.4
271	Female	98	169.6
272	Female	98	162.2
273	Female	98	138.4
274	Female	98	169.2
275	Female	98	145.2
276	Female	98	197.6
277	Female	98	153
279	Female	98	153.8
280	Female	98	153.8
282	Female	98	170.8
283	Female	98	167.4
285	Female	98	214.6
286	Female	98	166
288	Female	98	202.4
289	Female	98	149.8
291	Female	98	152.4
292	Female	98	149.2
293	Female	98	165.6
294	Female	98	171
295	Female	98	141
296	Female	98	134
298	Female	98	157.8
299	Female	98	139.8
300	Female	98	142.4
301	Female	98	160
302	Female	98	145.6
304	Female	98	145.2
305	Female	98	179.6
306	Female	98	133.6
307	Female	98	120.4
308	Female	98	199.4
309	Female	98	184.2
311	Female	98	139.8
312	Female	98	156.8
314	Female	98	120.6
315	Female	98	130.2
316	Female	98	168.4
318	Female	98	182
319	Female	98	157.8
320	Female	98	192.8
321	Female	98	170.8
322	Female	98	146
323	Female	98	182.8
324	Female	98	168.2
325	Female	98	163.8
327	Female	98	158.6
328	Female	98	156.2
329	Female	98	190.4
330	Female	98	166.8
331	Female	98	145
332	Female	98	175.6
334	Female	98	155
335	Female	98	161.6
336	Female	98	172
337	Female	98	156.6
338	Female	98	201.4
339	Female	98	169.8
340	Female	98	160.6
342	Female	98	143.2
343	Female	98	182.6
344	Female	98	162.8
345	Female	98	163.6
346	Female	98	162.4
348	Female	98	180.2
349	Female	98	162.4
352	Female	98	167.2
353	Female	98	160.6
354	Female	98	154.6
355	Female	98	154
356	Female	98	169.8
357	Female	98	172.8
358	Female	98	153.6
359	Female	98	170.2
360	Female	98	156.2
361	Female	98	158.6
363	Female	98	175.2
364	Female	98	157.4
365	Female	98	179
366	Female	98	193.6
367	Female	98	147
369	Female	98	170.6
370	Female	98	157
371	Female	98	133.4
372	Female	98	199
373	Female	98	173.4
374	Female	98	194.8
376	Female	98	168.2
377	Female	98	138
378	Female	98	197.4
379	Female	98	150
380	Female	98	168.2
381	Female	98	190
383	Female	98	140.8
384	Female	98	187.8
385	Female	98	144.4
386	Female	98	182.8
388	Female	98	143.4
389	Female	98	168
390	Female	98	175.8
391	Female	98	186.4
393	Female	98	168.4
394	Female	98	161.6
395	Female	98	154
396	Female	98	178.8
397	Female	98	177.2
398	Female	98	159.8
399	Female	98	178
400	Female	98	163.4
401	Female	98	176
402	Female	98	115.6
404	Female	98	165.2
406	Female	98	166.8
407	Female	98	169.2
408	Female	98	199.8
409	Female	98	163.8
411	Female	98	140
412	Female	98	169.2
415	Female	98	141.4
416	Female	98	165.8
417	Female	98	142
418	Female	98	170
419	Female	98	154
420	Female	98	157
421	Female	98	152.4
422	Female	98	141.4
423	Female	98	174.6
425	Female	98	188.2
426	Female	98	168.6
427	Female	98	171.4
429	Female	98	161
430	Female	98	184.6
431	Female	98	101.4
432	Female	98	155
433	Female	98	156
434	Female	98	171
435	Female	98	173
437	Female	98	186.2
438	Female	98	169
439	Female	98	152.6
440	Female	98	173
441	Female	98	135.6
443	Female	98	152.6
444	Female	98	190.8
445	Female	98	186.2
446	Female	98	147
447	Female	98	154.2
448	Female	98	171.2
449	Female	98	156.6
450	Female	98	198.4
451	Female	98	157.2
452	Female	98	152.4
454	Female	98	179.2
455	Female	98	179.2
456	Female	98	159.8
458	Female	98	147.6
459	Female	98	159
460	Female	98	144.4
461	Female	98	136.8
462	Female	98	141.2
463	Female	98	195.4
464	Female	98	143.6
467	Female	98	164.8
468	Female	98	144.4
469	Female	98	155.6
470	Female	98	156.8
471	Female	98	158.2
472	Female	98	182.6
473	Female	98	168.8
474	Female	98	162.6
476	Female	98	163.8
477	Female	98	177.8
478	Female	98	158.6
480	Female	98	140.2
482	Female	98	150
483	Female	98	142.8
484	Female	98	173.4
487	Female	98	142
488	Female	98	185.6
489	Female	98	141.6
490	Female	98	190.6
491	Female	98	173.2
492	Female	98	146
493	Female	98	145
494	Female	98	151.4
496	Female	98	191.8
497	Female	98	195.4
498	Female	98	162.8
499	Female	98	167.4
501	Female	98	148.6
502	Female	98	152.4
503	Female	98	158.4
505	Female	98	163.4
506	Female	98	179
507	Female	98	158.2
510	Female	98	161.2
511	Female	98	196
512	Female	98	161.8
513	Female	98	142.2
514	Female	98	155.8
515	Female	98	155.2
517	Female	98	148.2
518	Female	98	162.8
519	Female	98	182.6
520	Female	98	158
521	Female	98	226
523	Female	98	143.6
524	Female	98	182.8
525	Female	98	142.2
527	Female	98	128.2
528	Female	98	129.2
530	Female	98	158.6
531	Female	98	184.2
532	Female	98	173.4
533	Female	98	171.4
534	Female	98	183
535	Female	98	193.6
537	Female	98	154.6
538	Female	98	143.4
539	Female	98	113.2
540	Female	98	162.8
542	Female	98	147
543	Female	98	165.4
544	Female	98	134.8
545	Female	98	168.4
546	Female	98	168.4
547	Female	98	159.6
549	Female	98	168.2
550	Female	98	167.4
551	Female	98	185
552	Female	98	154.8
553	Female	98	185.4
554	Female	98	130.8
555	Female	98	119.6
556	Female	98	147.8
557	Female	98	129.8
559	Female	98	158.2
560	Female	98	138.2
561	Female	98	134.8
562	Female	98	123.2
564	Female	98	106.2
565	Female	98	175.4
566	Female	98	138.6
567	Female	98	150.8
568	Female	98	170
569	Female	98	169.6
570	Female	98	140.8
571	Female	98	161.8
572	Female	98	150.4
576	Female	98	180.8
577	Female	98	166.4
579	Female	98	161.8
580	Female	98	98.4
582	Female	98	153
583	Female	98	179.4
585	Female	98	143
586	Female	98	128.2
587	Female	98	150.8
590	Female	98	162.4
591	Female	98	179.8
592	Female	98	149.6
597	Female	98	175.6
598	Female	98	156.6
601	Female	98	205.6
602	Female	98	178.8
603	Female	98	147.2
604	Female	98	156.2
608	Female	98	170.8
609	Female	98	154.6
610	Female	98	165.8
611	Female	98	164
615	Female	98	149.4
616	Female	98	135
617	Female	98	138.4
618	Female	98	147.8
619	Female	98	157.8
620	Female	98	172
621	Female	98	158.4
622	Female	98	173.6
623	Female	98	167.2
624	Female	98	138.4
625	Female	98	215
626	Female	98	135
629	Female	98	155.4
632	Female	98	151.6
633	Female	98	157.6
634	Female	98	159.6
635	Female	98	160.4
636	Female	98	165
637	Female	98	182.8
638	Female	98	119
