# Supplementary material for: Large-Scale Whole Genome Sequencing Study Reveals Genetic Architecture and Key Variants for Breast Muscle Weight in Native Chickens
Source: Genes (Basel). 2021 Dec 21;13(1):3. doi: 10.3390/genes13010003 (PMC8774586; doi:10.3390/genes13010003)
Supplement: Supplementary file 1 [file genes-13-00003-s001.zip › Supplement Table S10.xlsx]

## Sheet: Sheet1
Supplement Table S10. DEGs identified in original and selected population.
Gene ID	log2FoldChange	Adjust pvalue	Gene name	Chromosome	Start	End	Strand	Description
ENSGALG00000000059	2.29596	0.0391939	TUBB3	11	18842577	18845331	1	tubulin, beta 3 class III [Source:NCBI gene;Acc:431043]
ENSGALG00000000102	1.39814	0.0275131	UBE2T	26	1099146	1102387	1	ubiquitin conjugating enzyme E2 T [Source:NCBI gene;Acc:421149]
ENSGALG00000000104	0.90206	0.00742827		26	1089542	1098705	-1	cryptochrome 4 [Source:NCBI gene;Acc:395100]
ENSGALG00000000107	-0.873858	0.0158411	TRIM7.1	16	2482327	2491638	-1	tripartite motif containing 7.1 [Source:NCBI gene;Acc:417040]
ENSGALG00000000112	1.98144	1.85392e-06	PLP1	4	1997678	2003292	-1	proteolipid protein 1 [Source:NCBI gene;Acc:396214]
ENSGALG00000000141	1.44576	0.00276665	BLB1	16	2565094	2566926	-1	Major histocompatibility complex class II beta chain BLB1 [Source:NCBI gene;Acc:693256]
ENSGALG00000000154	1.15786	0.0438635	DENND2D	26	1029892	1037452	1	DENN domain containing 2D [Source:NCBI gene;Acc:421153]
ENSGALG00000000208	0.69439	0.0113322	MCC	Z	45855483	46033418	1	mutated in colorectal cancers [Source:NCBI gene;Acc:415603]
ENSGALG00000000225	1.02735	0.0179761	MGAT4C	26	915271	920488	-1	mannosyl (alpha-1,3-)-glycoprotein beta-1,4-N-acetylglucosaminyltransferase, isozyme C (putative) [Source:NCBI gene;Acc:395415]
ENSGALG00000000227	1.1356	0.00202823	DPYSL2	22	605206	646892	-1	dihydropyrimidinase like 2 [Source:NCBI gene;Acc:395155]
ENSGALG00000000241	0.852175	0.00174277	STARD4	Z	46594962	46603606	1	StAR related lipid transfer domain containing 4 [Source:NCBI gene;Acc:769322]
ENSGALG00000000242	0.700247	0.0370032	EBF2	22	736997	875384	1	early B-cell factor 2 [Source:NCBI gene;Acc:395176]
ENSGALG00000000243	1.10256	0.0224881	RDM1	27	4030006	4034840	-1	RAD52 motif containing 1 [Source:NCBI gene;Acc:395228]
ENSGALG00000000284	1.03283	0.000669465	HOXB4	27	6243545	6248818	1	homeobox B4 [Source:NCBI gene;Acc:396230]
ENSGALG00000000295	-1.01772	0.000268661		26	870577	887343	-1	immunoglobulin-like and fibronectin type III domain containing 1 [Source:NCBI gene;Acc:771410]
ENSGALG00000000318	1.76628	1.10198e-09	CSRP1	26	776660	782042	1	cysteine and glycine rich protein 1 [Source:NCBI gene;Acc:396176]
ENSGALG00000000379	2.05253	0.000530745	ITGB3	27	4721958	4738989	1	integrin subunit beta 3 [Source:NCBI gene;Acc:374209]
ENSGALG00000000401	-0.657699	0.0050642	RBM15	26	1400047	1402914	1	RNA binding motif protein 15 [Source:NCBI gene;Acc:100859595]
ENSGALG00000000417	1.1479	0.00161786	SLC16A4	26	1413628	1422663	-1	solute carrier family 16 member 4 [Source:NCBI gene;Acc:419809]
ENSGALG00000000424	1.28973	7.05034e-05	CMTM3	11	11429328	11442605	-1	CKLF like MARVEL transmembrane domain containing 3 [Source:NCBI gene;Acc:414829]
ENSGALG00000000452	0.82924	0.000919969	TNFRSF10B	22	1415487	1422100	1	tumor necrosis factor receptor superfamily, member 10b [Source:NCBI gene;Acc:373904]
ENSGALG00000000461	0.966435	0.000440999	MRC2	27	4832151	4845337	1	mannose receptor C type 2 [Source:NCBI gene;Acc:419950]
ENSGALG00000000476	1.36051	0.0167154	LRRTM4	22	4410028	4620737	-1	leucine rich repeat transmembrane neuronal 4 [Source:NCBI gene;Acc:419539]
ENSGALG00000000521	2.29656	0.013594	SPIRE2	11	18813764	18819623	1	spire-type actin nucleation factor 2 [Source:NCBI gene;Acc:415855]
ENSGALG00000000528	0.803497	0.0119967	DBNDD1	11	18849334	18852939	-1	dysbindin (dystrobrevin binding protein 1) domain containing 1 [Source:NCBI gene;Acc:415857]
ENSGALG00000000544	1.5396	0.00987382		26	1603818	1616373	1	RAB44, member RAS oncogene family [Source:NCBI gene;Acc:100859805]
ENSGALG00000000560	1.15304	0.0334563		26	1639626	1646179	1	peptidase inhibitor 16 [Source:NCBI gene;Acc:419818]
ENSGALG00000000583	1.0981	0.00934854	SOX13	26	1695658	1714634	1	SRY-box 13 [Source:NCBI gene;Acc:419820]
ENSGALG00000000607	1.25356	0.00322672	GPR37L1	26	349399	353524	1	G protein-coupled receptor 37 like 1 [Source:NCBI gene;Acc:421176]
ENSGALG00000000621	0.858904	0.000261845	KANK3	28	971434	981257	1	KN motif and ankyrin repeat domains 3 [Source:NCBI gene;Acc:428321]
ENSGALG00000000630	3.50686	0.0265844	HAS3	11	18909088	18913330	1	hyaluronan synthase 3 [Source:NCBI gene;Acc:427564]
ENSGALG00000000632	1.7722	0.0212994	CHTF8	11	18913184	18914832	-1	chromosome transmission fidelity factor 8 [Source:NCBI gene;Acc:769609]
ENSGALG00000000652	0.620123	0.0364885	ACOT7	21	622081	629374	1	acyl-CoA thioesterase 7 [Source:NCBI gene;Acc:419371]
ENSGALG00000000667	2.35069	5.81466e-05	EDN2	23	1063330	1068649	1	endothelin 2 [Source:NCBI gene;Acc:419559]
ENSGALG00000000674	0.720946	0.000957864	MYO1D	27	3817962	3888947	1	myosin ID [Source:NCBI gene;Acc:419963]
ENSGALG00000000678	1.43036	3.88126e-06	CITED4	23	1506533	1508755	1	Cbp/p300 interacting transactivator with Glu/Asp rich carboxy-terminal domain 4 [Source:NCBI gene;Acc:395465]
ENSGALG00000000684	1.50089	9.30885e-05	KLHDC8A	26	2090546	2094449	-1	kelch domain containing 8A [Source:NCBI gene;Acc:419829]
ENSGALG00000000695	1.63955	1.58938e-07	MFSD4A	26	2178133	2192431	1	major facilitator superfamily domain containing 4A [Source:NCBI gene;Acc:419831]
ENSGALG00000000720	1.04875	2.65679e-05		23	1516302	1523141	1	guanylate binding protein 1 [Source:NCBI gene;Acc:419563]
ENSGALG00000000721	-0.743269	0.0151401	SLC41A1	26	2287405	2305691	-1	solute carrier family 41 member 1 [Source:HGNC Symbol;Acc:HGNC:19429]
ENSGALG00000000731	1.09511	0.0156287	THEMIS2	23	1564116	1568510	1	thymocyte selection associated family member 2 [Source:NCBI gene;Acc:419565]
ENSGALG00000000755	0.757789	0.0132421	ACER3	1	194764118	194819371	-1	alkaline ceramidase 3 [Source:NCBI gene;Acc:419087]
ENSGALG00000000769	2.29412	0.00234822	RAB7B	26	2349209	2352491	-1	RAB7B, member RAS oncogene family [Source:NCBI gene;Acc:771782]
ENSGALG00000000775	0.796123	0.000231106	CTSS	25	165228	169865	-1	cathepsin S [Source:NCBI gene;Acc:425657]
ENSGALG00000000783	1.53121	4.36707e-05	PTAFR	23	1627960	1636790	-1	platelet activating factor receptor [Source:NCBI gene;Acc:428209]
ENSGALG00000000818	1.10878	0.00182546		1	195032674	195039220	1	leucine rich repeat containing 32 [Source:NCBI gene;Acc:428121]
ENSGALG00000000820	1.94952	0.0327823		23	1741624	1757003	1	5-hydroxytryptamine (serotonin) receptor 1D, G protein-coupled [Source:NCBI gene;Acc:769107]
ENSGALG00000000824	0.652603	0.0261202		27	3764703	3768368	1	myosin light chain kinase, smooth muscle-like [Source:NCBI gene;Acc:428278]
ENSGALG00000000843	-0.700495	6.83266e-07	DOT1L	28	2130010	2185378	-1	DOT1 like histone lysine methyltransferase [Source:NCBI gene;Acc:420078]
ENSGALG00000000909	1.65564	0.0478617	GFAP	27	3697600	3702163	-1	glial fibrillary acidic protein [Source:NCBI gene;Acc:419969]
ENSGALG00000000927	0.985947	0.00161395	ANGPTL2	17	10600666	10618538	-1	angiopoietin-like 2 [Source:NCBI gene;Acc:776031]
ENSGALG00000000950	-0.59364	0.00138393	MVB12B	17	10262203	10310998	1	multivesicular body subunit 12B [Source:NCBI gene;Acc:417092]
ENSGALG00000000997	1.03239	0.0004593	GJC3	27	3660178	3663464	-1	gap junction protein gamma 3 [Source:NCBI gene;Acc:396501]
ENSGALG00000001038	0.895883	0.000161853	MAN1C1	23	2453389	2495023	-1	mannosidase, alpha, class 1C, member 1 [Source:NCBI gene;Acc:419588]
ENSGALG00000001048	0.895315	9.97722e-07	OLFML2A	17	9815450	9818837	1	olfactomedin like 2A [Source:NCBI gene;Acc:417098]
ENSGALG00000001049	0.776803	0.00769726		19	844308	849704	1	caspase 1 [Source:NCBI gene;Acc:395764]
ENSGALG00000001058	0.652489	0.0223335	ARHGEF16	21	1032001	1037986	-1	Rho guanine nucleotide exchange factor 16 [Source:NCBI gene;Acc:419386]
ENSGALG00000001091	1.87454	0.0120617		26	2605514	2611145	-1	chromosome 26 C1orf116 homolog [Source:NCBI gene;Acc:419849]
ENSGALG00000001130	0.958157	0.00300264	GALNT17	19	1259310	1444843	-1	Williams-Beuren syndrome chromosome region 17 [Source:NCBI gene;Acc:417480]
ENSGALG00000001143	0.974582	0.0272752	ETS1	24	907941	974253	-1	v-ets avian erythroblastosis virus E26 oncogene homolog 1 [Source:NCBI gene;Acc:396235]
ENSGALG00000001161	1.37291	8.63869e-06	FLI1	24	1016857	1089783	1	Fli-1 proto-oncogene, ETS transcription factor [Source:NCBI gene;Acc:419723]
ENSGALG00000001169	-0.762561	0.0447574	CRB2	17	9279299	9313749	1	crumbs 2, cell polarity complex component [Source:NCBI gene;Acc:417104]
ENSGALG00000001177	0.977034	0.0180183	CD34	26	2726911	2737426	-1	CD34 molecule [Source:NCBI gene;Acc:419856]
ENSGALG00000001209	-0.783389	0.0217096	TP53INP2	20	571792	576537	-1	tumor protein p53 inducible nuclear protein 2 [Source:NCBI gene;Acc:769066]
ENSGALG00000001231	0.883246	0.00774883	SAMHD1	20	630016	655765	-1	SAM and HD domain containing deoxynucleoside triphosphate triphosphohydrolase 1 [Source:NCBI gene;Acc:419125]
ENSGALG00000001250	0.783313	7.09204e-08	APLP2	24	1470296	1511525	-1	amyloid beta precursor like protein 2 [Source:NCBI gene;Acc:419727]
ENSGALG00000001253	-0.760636	0.0018141	RC3H2	17	9082742	9098283	-1	ring finger and CCCH-type domains 2 [Source:NCBI gene;Acc:417109]
ENSGALG00000001256	-0.80794	0.000231088	NLRC5	11	631380	666403	1	NLR family CARD domain containing 5 [Source:NCBI gene;Acc:100857413]
ENSGALG00000001262	0.862949	0.000943922	CLIC4	23	2655282	2672704	-1	chloride intracellular channel 4 [Source:NCBI gene;Acc:419595]
ENSGALG00000001289	1.06138	0.000962458		28	2734803	2740719	-1	SHC (Src homology 2 domain containing) transforming protein 2 [Source:NCBI gene;Acc:770341]
ENSGALG00000001314	1.11564	7.23312e-05	PTGS1	17	9061884	9070028	1	prostaglandin-endoperoxide synthase 1 (prostaglandin G/H synthase and cyclooxygenase) [Source:NCBI gene;Acc:427752]
ENSGALG00000001316	0.592393	0.0345699	CPNE2	11	668262	707441	1	copine 2 [Source:NCBI gene;Acc:415646]
ENSGALG00000001328	0.658562	5.47965e-05	BSG	28	2772421	2783648	1	basigin (Ok blood group) [Source:NCBI gene;Acc:770363]
ENSGALG00000001341	-0.810288	0.00503832	ZBTB44	24	1652013	1665766	-1	zinc finger and BTB domain containing 44 [Source:NCBI gene;Acc:101751641]
ENSGALG00000001347	1.15017	0.000924903	LHX6	17	9022808	9033001	-1	LIM homeobox 6 [Source:NCBI gene;Acc:772259]
ENSGALG00000001375	-0.604537	0.00060041	COX10	18	2594690	2691529	-1	COX10, heme A:farnesyltransferase cytochrome c oxidase assembly factor [Source:NCBI gene;Acc:417329]
ENSGALG00000001391	1.56797	0.00832817	PLLP	11	763228	765693	-1	plasmolipin [Source:NCBI gene;Acc:415650]
ENSGALG00000001392	0.948019	0.000305355	MMP23B	21	2032641	2041878	-1	matrix metallopeptidase 23A (pseudogene) [Source:NCBI gene;Acc:419407]
ENSGALG00000001407	1.013	0.00221582	ADAMTS15	24	1706345	1715873	1	ADAM metallopeptidase with thrombospondin type 1 motif, 15 [Source:NCBI gene;Acc:419733]
ENSGALG00000001416	1.10805	0.0119019	ADRA1B	13	8713341	8730589	-1	adrenoceptor alpha 1B [Source:NCBI gene;Acc:373890]
ENSGALG00000001428	1.12514	9.98222e-07	EFHD1	9	1130123	1145518	1	EF-hand domain family member D1 [Source:NCBI gene;Acc:424741]
ENSGALG00000001446	0.761946	0.00508919	GSN	17	8696510	8723691	1	gelsolin [Source:NCBI gene;Acc:395774]
ENSGALG00000001470	1.50352	4.96438e-05	STOML1	10	3071342	3074466	1	stomatin like 1 [Source:NCBI gene;Acc:415303]
ENSGALG00000001472	1.2949	8.06925e-09	JAM3	24	2520519	2547726	1	junctional adhesion molecule 3 [Source:NCBI gene;Acc:419736]
ENSGALG00000001475	0.646823	0.00109033	STMN1	23	3387729	3398400	1	stathmin 1 [Source:NCBI gene;Acc:396057]
ENSGALG00000001480	0.882266	0.00649281	INKA2	26	3267357	3277876	-1	family with sequence similarity 212, member B [Source:NCBI gene;Acc:419868]
ENSGALG00000001483	0.64784	0.0356522		21	2089567	2112355	1	Golgi integral membrane protein 4-like [Source:NCBI gene;Acc:419409]
ENSGALG00000001486	1.12127	0.0295383	ZAP70	28	1911962	1933263	1	zeta-chain (TCR) associated protein kinase 70kDa [Source:NCBI gene;Acc:420086]
ENSGALG00000001503	-0.882415	2.87071e-07	TBCD	18	3231950	3341251	-1	tubulin folding cofactor D [Source:NCBI gene;Acc:417334]
ENSGALG00000001527	0.683984	0.0213089	VWA1	21	2180506	2190706	-1	von Willebrand factor A domain containing 1 [Source:NCBI gene;Acc:419413]
ENSGALG00000001546	-0.930196	0.000170156	ZZEF1	19	3356517	3407652	1	zinc finger ZZ-type and EF-hand domain containing 1 [Source:HGNC Symbol;Acc:HGNC:29027]
ENSGALG00000001558	1.37984	0.00128196	MOV10	26	3545026	3550985	1	Mov10 RISC complex RNA helicase [Source:NCBI gene;Acc:419872]
ENSGALG00000001561	1.02131	0.0010165	MXRA8	21	2245514	2268919	1	matrix remodeling associated 8 [Source:NCBI gene;Acc:395347]
ENSGALG00000001573	1.38185	0.0142204	P2RX1	19	3462945	3470294	1	purinergic receptor P2X 1 [Source:NCBI gene;Acc:395190]
ENSGALG00000001600	-0.717184	5.08491e-06	DVL1	21	2277331	2335088	1	dishevelled segment polarity protein 1 [Source:NCBI gene;Acc:419416]
ENSGALG00000001621	1.45516	4.0499e-05	CLDN5	15	996735	998492	-1	claudin 5 [Source:NCBI gene;Acc:374028]
ENSGALG00000001639	-0.691506	4.67809e-08	MTF1	23	3697675	3711118	1	metal regulatory transcription factor 1 [Source:NCBI gene;Acc:428218]
ENSGALG00000001640	1.15497	0.00370048	RNF122	22	1919874	1925323	-1	ring finger protein 122 [Source:NCBI gene;Acc:426922]
ENSGALG00000001647	-0.809212	0.000267127	PSKH1	11	949815	971949	1	protein serine kinase H1 [Source:NCBI gene;Acc:415658]
ENSGALG00000001664	1.15146	5.78735e-05	PTPN9	10	3138069	3142964	-1	protein tyrosine phosphatase, non-receptor type 9 [Source:NCBI gene;Acc:415308]
ENSGALG00000001692	-0.73745	0.000216162	CAMSAP1	17	8478459	8506069	1	calmodulin regulated spectrin associated protein 1 [Source:NCBI gene;Acc:417127]
ENSGALG00000001693	-0.589873	0.0443217	SLC18A1	22	1905877	1911632	1	solute carrier family 18 member A1 [Source:NCBI gene;Acc:431330]
ENSGALG00000001702	1.30225	7.45042e-10	EXOC3L1	11	979152	987407	-1	exocyst complex component 3 like 1 [Source:NCBI gene;Acc:769364]
ENSGALG00000001717	1.06419	6.41842e-05	SLC16A1	26	3611404	3626345	-1	solute carrier family 16 member 1 [Source:NCBI gene;Acc:419875]
ENSGALG00000001730	1.01588	0.00592139	DGKD	9	1387811	1441223	1	diacylglycerol kinase delta [Source:NCBI gene;Acc:424747]
ENSGALG00000001788	0.818006	0.00370564	ADPGK	10	2179000	2190828	-1	ADP dependent glucokinase [Source:NCBI gene;Acc:415317]
ENSGALG00000001798	0.754591	0.00663261	BBS4	10	2142296	2176785	1	Bardet-Biedl syndrome 4 [Source:NCBI gene;Acc:415318]
ENSGALG00000001802	-0.620391	0.0331262	JMJD6	18	4247802	4258928	1	jumonji domain containing 6 [Source:NCBI gene;Acc:417355]
ENSGALG00000001805	1.04653	0.00018098		18	4261188	4282078	1	matrix remodeling associated 7 [Source:NCBI gene;Acc:769894]
ENSGALG00000001816	0.666404	0.0299828	MAGI3	26	3668023	3719251	1	membrane associated guanylate kinase, WW and PDZ domain containing 3 [Source:NCBI gene;Acc:419877]
ENSGALG00000001840	1.1423	1.78348e-07	TEK	Z	68766291	68802701	1	TEK receptor tyrosine kinase [Source:NCBI gene;Acc:427368]
ENSGALG00000001876	0.969071	0.00112236	RASA4B	19	4316715	4323669	-1	RAS p21 protein activator 4B [Source:NCBI gene;Acc:417513]
ENSGALG00000001916	2.35731	0.0141593	SLIT3	13	4953827	5426056	1	slit guidance ligand 3 [Source:NCBI gene;Acc:374173]
ENSGALG00000001956	0.93441	1.30496e-07	OLFML3	26	3801282	3803089	1	olfactomedin like 3 [Source:NCBI gene;Acc:419882]
ENSGALG00000001962	0.96439	0.00107786	PTBP1	28	2892258	2920771	1	polypyrimidine tract binding protein 1 [Source:NCBI gene;Acc:420098]
ENSGALG00000002001	0.668187	0.00640182	STXBP3	8	1664383	1690060	1	syntaxin binding protein 3 [Source:NCBI gene;Acc:424341]
ENSGALG00000002012	1.20817	0.0027631		6	3313775	3317807	-1
ENSGALG00000002016	1.15316	0.000827882	PRKCD	12	1720584	1784240	1	protein kinase C delta [Source:NCBI gene;Acc:415905]
ENSGALG00000002022	1.10966	3.44861e-05	B4GALT1	Z	70837600	70855202	-1	beta-1,4-galactosyltransferase 1 [Source:NCBI gene;Acc:396121]
ENSGALG00000002046	1.36851	0.00171268		6	3438309	3449439	-1	synaptotagmin 15 [Source:NCBI gene;Acc:423614]
ENSGALG00000002067	0.631129	0.0072754		14	13782899	13791076	1	ALG1, chitobiosyldiphosphodolichol beta-mannosyltransferase [Source:NCBI gene;Acc:416393]
ENSGALG00000002103	1.27194	0.00153689	TPPP3	11	1222442	1224448	1	tubulin polymerization promoting protein family member 3 [Source:NCBI gene;Acc:415669]
ENSGALG00000002107	0.693059	0.0202628	RANBP1	15	1601083	1613660	1	RAN binding protein 1 [Source:NCBI gene;Acc:416787]
ENSGALG00000002112	0.969646	0.0391032	CSF3R	23	4160678	4166175	1	colony stimulating factor 3 receptor [Source:NCBI gene;Acc:419620]
ENSGALG00000002113	0.709394	0.0420113	LCP2	13	4598169	4629140	1	lymphocyte cytosolic protein 2 [Source:NCBI gene;Acc:395438]
ENSGALG00000002118	2.85284	0.000193175	KCNMB1	13	4533095	4541847	1	potassium calcium-activated channel subfamily M regulatory beta subunit 1 [Source:NCBI gene;Acc:395301]
ENSGALG00000002138	0.748538	0.0098558	HYAL2	12	1840425	1843438	-1	hyaluronoglucosaminidase 2 [Source:NCBI gene;Acc:415908]
ENSGALG00000002143	-0.670843	1.98661e-05	ANKLE2	15	1720652	1738292	-1	ankyrin repeat and LEM domain containing 2 [Source:NCBI gene;Acc:416790]
ENSGALG00000002165	1.39295	0.00967599	UNC13B	Z	8647537	8854699	1	unc-13 homolog B [Source:NCBI gene;Acc:100858799]
ENSGALG00000002175	2.94387	0.0374738	KIF14	8	1849527	1897406	1	kinesin family member 14 [Source:NCBI gene;Acc:424347]
ENSGALG00000002210	0.874212	4.90285e-07	PPIB	10	1762469	1763840	1	peptidylprolyl isomerase B (cyclophilin B) [Source:NCBI gene;Acc:396447]
ENSGALG00000002232	-0.646179	0.00337068	RERE	21	3041502	3157181	-1	arginine-glutamic acid dipeptide repeats [Source:NCBI gene;Acc:419435]
ENSGALG00000002253	0.7069	0.00345454	HEMK1	12	2173269	2204208	1	HemK methyltransferase family member 1 [Source:NCBI gene;Acc:415915]
ENSGALG00000002263	0.769471	0.017783	KLHL6	9	2728404	2746826	-1	kelch like family member 6 [Source:NCBI gene;Acc:424762]
ENSGALG00000002282	1.23339	0.000382332	TMEM200A	3	57842516	57843985	-1	transmembrane protein 200A [Source:NCBI gene;Acc:427076]
ENSGALG00000002283	0.703406	0.0489117	MAPKAPK3	12	2273248	2315377	1	mitogen-activated protein kinase-activated protein kinase 3 [Source:NCBI gene;Acc:415917]
ENSGALG00000002286	0.603115	0.0185713	H3F3B	18	4707277	4709117	1	H3 histone, family 3B [Source:NCBI gene;Acc:396233]
ENSGALG00000002318	2.2819	0.00668512	LVRN	Z	73044444	73078736	-1	laeverin [Source:NCBI gene;Acc:431649]
ENSGALG00000002319	3.21958	0.00892065	TEKT2	23	4293444	4298380	-1	tektin 2 [Source:NCBI gene;Acc:419627]
ENSGALG00000002326	0.606841	0.0155114		Z	8885670	8943726	1	ATPase phospholipid transporting 8B4 (putative) [Source:NCBI gene;Acc:431656]
ENSGALG00000002347	0.795997	0.00240308	DIPK2A	9	11068310	11088924	1	chromosome 9 C3orf58 homolog [Source:NCBI gene;Acc:424771]
ENSGALG00000002364	-0.586292	8.23793e-07	SEC16A	17	8149868	8171824	1	SEC16 homolog A, endoplasmic reticulum export factor [Source:NCBI gene;Acc:417136]
ENSGALG00000002374	0.84134	0.00130749	SLC9A9	9	10871026	11044696	-1	solute carrier family 9 member A9 [Source:NCBI gene;Acc:424772]
ENSGALG00000002375	0.95962	4.54544e-06	NOTCH1	17	8107664	8143170	1	notch 1 [Source:NCBI gene;Acc:395655]
ENSGALG00000002389	2.04074	0.000632499		18	4720956	4740037	-1	integrin subunit beta 4 [Source:NCBI gene;Acc:417374]
ENSGALG00000002414	0.606478	0.0045866	TSPAN14	6	5059767	5100064	-1	tetraspanin 14 [Source:NCBI gene;Acc:423624]
ENSGALG00000002427	1.63461	4.49683e-06	SMIM5	18	4786057	4801335	-1	small integral membrane protein 5 [Source:NCBI gene;Acc:770371]
ENSGALG00000002431	1.12099	1.39479e-05		8	3040540	3073154	-1	complement factor H [Source:NCBI gene;Acc:429057]
ENSGALG00000002439	-0.749735	6.00454e-05		Z	73250107	73302354	1	B double prime 1, subunit of RNA polymerase III transcription initiation factor IIIB-like [Source:NCBI gene;Acc:427394]
ENSGALG00000002447	0.739379	1.54231e-05	CTNNA1	13	3341061	3448619	-1	catenin alpha 1 [Source:NCBI gene;Acc:416184]
ENSGALG00000002452	1.21988	1.85392e-06	AQP3	Z	7195127	7209340	-1	aquaporin 3 (Gill blood group) [Source:NCBI gene;Acc:426894]
ENSGALG00000002461	0.85085	0.0237888		15	3014915	3017600	-1
ENSGALG00000002467	0.883795	0.000262342	MTSS2	11	1702335	1713816	1	MTSS1L, I-BAR domain containing [Source:NCBI gene;Acc:415679]
ENSGALG00000002525	1.25673	0.00534817	RASGEF1A	6	5430790	5475162	1	RasGEF domain family member 1A [Source:NCBI gene;Acc:423631]
ENSGALG00000002532	0.664205	0.0137714	GJA4	23	4593526	4596408	-1	gap junction protein alpha 4 [Source:NCBI gene;Acc:404529]
ENSGALG00000002542	0.58625	0.0158804	GUSB	19	5069730	5082830	-1	glucuronidase beta [Source:NCBI gene;Acc:427823]
ENSGALG00000002544	1.24132	0.0083611	PCDH12	13	3130846	3140064	-1	protocadherin 12 [Source:NCBI gene;Acc:416191]
ENSGALG00000002546	1.26725	8.34934e-07	COL5A1	17	7734269	7862385	1	collagen type V alpha 1 chain [Source:NCBI gene;Acc:395568]
ENSGALG00000002548	0.991105	5.69298e-07	TLN1	Z	9172857	9204072	1	talin 1 [Source:NCBI gene;Acc:395194]
ENSGALG00000002553	1.24597	7.35951e-05	PCDH1	13	2788001	2834253	1	protocadherin 1 [Source:NCBI gene;Acc:416194]
ENSGALG00000002554	0.987642	0.0212237	TSPAN2	26	3987326	4005185	-1	tetraspanin 2 [Source:NCBI gene;Acc:419889]
ENSGALG00000002555	1.1124	0.0301224	RET	6	5520195	5598425	-1	ret proto-oncogene [Source:NCBI gene;Acc:396107]
ENSGALG00000002556	1.47438	0.0215176	NGF	26	4027554	4047830	-1	nerve growth factor [Source:NCBI gene;Acc:396466]
ENSGALG00000002561	0.779926	0.0446144		26	4080001	4083104	-1	Fanconi anemia complementation group E [Source:NCBI gene;Acc:419891]
ENSGALG00000002562	1.03918	0.00132571	ARAP3	13	2689768	2705890	-1	ArfGAP with RhoGAP domain, ankyrin repeat and PH domain 3 [Source:NCBI gene;Acc:416196]
ENSGALG00000002563	3.40978	2.49206e-11	TPM4	28	4532733	4540968	-1	tropomyosin 4 [Source:NCBI gene;Acc:107055375]
ENSGALG00000002564	1.07598	0.00041728	RGS4	8	4066661	4072187	1	regulator of G-protein signaling 4 [Source:NCBI gene;Acc:378901]
ENSGALG00000002576	1.4824	0.00403117	ASL2	19	5082064	5091544	-1	argininosuccinate lyase 2 [Source:NCBI gene;Acc:417545]
ENSGALG00000002594	0.790719	0.00165455	TFPI	7	999492	1117976	1	tissue factor pathway inhibitor [Source:NCBI gene;Acc:423989]
ENSGALG00000002598	0.766613	0.0494456	TPST1	19	5111091	5168955	1	tyrosylprotein sulfotransferase 1 [Source:NCBI gene;Acc:417546]
ENSGALG00000002615	1.22692	0.00134294	DEF6	26	4108401	4119816	-1	DEF6, guanine nucleotide exchange factor [Source:NCBI gene;Acc:419893]
ENSGALG00000002622	1.34899	0.00234822	FCHSD1	13	2681277	2686153	-1	FCH and double SH3 domains 1 [Source:NCBI gene;Acc:427616]
ENSGALG00000002632	0.954512	0.00477842	CALCRL	7	1118003	1183599	1	calcitonin receptor like receptor [Source:NCBI gene;Acc:423990]
ENSGALG00000002637	4.01496	1.2123e-06	RBP7	21	3596396	3598338	1	retinol binding protein 7 [Source:NCBI gene;Acc:419447]
ENSGALG00000002667	1.09917	0.000472648	OLFML2B	8	4172583	4181579	-1	olfactomedin like 2B [Source:NCBI gene;Acc:424366]
ENSGALG00000002678	1.11189	0.000154856		10	3160778	3172796	-1	chondroitin sulfate proteoglycan 4 [Source:NCBI gene;Acc:425524]
ENSGALG00000002690	-0.588184	0.000179581	PDPR	11	1783777	1801364	-1	pyruvate dehydrogenase phosphatase regulatory subunit [Source:NCBI gene;Acc:415683]
ENSGALG00000002699	1.22235	0.0248255	VAV2	17	7348639	7446893	-1	vav guanine nucleotide exchange factor 2 [Source:NCBI gene;Acc:373938]
ENSGALG00000002709	0.897786	1.23093e-05	MYO1C	19	5352851	5403539	-1	myosin IC [Source:NCBI gene;Acc:417555]
ENSGALG00000002722	0.836094	0.0212917	MST1	12	2901547	2905708	1	macrophage stimulating 1 (hepatocyte growth factor-like) [Source:NCBI gene;Acc:396135]
ENSGALG00000002726	-0.816337	0.000625484	KIF1B	21	3645371	3721077	1	kinesin family member 1B [Source:NCBI gene;Acc:419449]
ENSGALG00000002728	-0.930842	0.000164116	SLC16A3	18	4866126	4876014	-1	solute carrier family 16 member 3 [Source:NCBI gene;Acc:395383]
ENSGALG00000002762	-0.760773	0.00162975	UHRF1BP1	26	4279568	4303482	-1	UHRF1 binding protein 1 [Source:NCBI gene;Acc:419900]
ENSGALG00000002763	1.00801	1.3282e-06	FRZB	7	2337402	2352802	1	frizzled related protein [Source:NCBI gene;Acc:395545]
ENSGALG00000002771	1.62072	2.41146e-06	CRIP1	8	4371681	4375045	-1	cysteine rich protein 1 [Source:NCBI gene;Acc:101747696]
ENSGALG00000002786	1.45261	0.0138067	PSTPIP1	10	3594815	3641597	-1	proline-serine-threonine phosphatase interacting protein 1 [Source:NCBI gene;Acc:415349]
ENSGALG00000002789	1.99745	0.00376126	MAP2	7	2471804	2577364	1	microtubule associated protein 2 [Source:NCBI gene;Acc:424001]
ENSGALG00000002790	0.735744	0.0295892	ABLIM3	13	9263565	9297986	-1	actin binding LIM protein family member 3 [Source:NCBI gene;Acc:416201]
ENSGALG00000002816	1.26672	0.000228777	STK10	13	9525284	9568153	1	serine/threonine kinase 10 [Source:NCBI gene;Acc:416204]
ENSGALG00000002818	1.5194	1.78206e-05	VAT1	27	7935605	7944619	-1	vesicle amine transport 1 [Source:NCBI gene;Acc:420009]
ENSGALG00000002831	0.790643	0.0455845	SH3PXD2B	13	9572001	9637277	1	SH3 and PX domains 2B [Source:NCBI gene;Acc:427625]
ENSGALG00000002846	0.946011	0.0434966	NEURL1B	13	9642877	9751876	-1	neuralized E3 ubiquitin protein ligase 1B [Source:NCBI gene;Acc:427626]
ENSGALG00000002850	0.852848	0.0182514	RASA2	9	10367568	10409827	1	RAS p21 protein activator 2 [Source:NCBI gene;Acc:424782]
ENSGALG00000002868	0.686852	4.17882e-07	RPL26L1	13	9856065	9860391	1	ribosomal protein L26 like 1 [Source:NCBI gene;Acc:396400]
ENSGALG00000002888	-0.717642	0.0015709	CASZ1	21	3830441	3953755	-1	castor zinc finger 1 [Source:NCBI gene;Acc:419452]
ENSGALG00000002900	-0.59684	0.00652393	NOTUM	18	5048916	5054527	1	NOTUM, palmitoleoyl-protein carboxylesterase [Source:NCBI gene;Acc:417385]
ENSGALG00000002904	0.968364	2.53394e-05	REEP3	6	8461693	8499207	-1	receptor accessory protein 3 [Source:NCBI gene;Acc:423654]
ENSGALG00000002911	0.785258	0.0315415	MOXD1	3	56993933	57046070	1	monooxygenase DBH like 1 [Source:NCBI gene;Acc:395333]
ENSGALG00000002913	0.817101	0.000904207	BRI3BP	15	4786518	4789593	1	BRI3 binding protein [Source:NCBI gene;Acc:416812]
ENSGALG00000002922	1.03588	1.28397e-08	NOTCH2	8	4546230	4625309	1	notch 2 [Source:NCBI gene;Acc:374031]
ENSGALG00000002963	1.09914	0.00116259	PID1	9	9999445	10077916	-1	phosphotyrosine interaction domain containing 1 [Source:NCBI gene;Acc:424787]
ENSGALG00000002990	0.784253	0.00289961	PRELID1	13	10914280	10916096	-1	PRELI domain containing 1 [Source:NCBI gene;Acc:395819]
ENSGALG00000002993	3.76138	0.00414091	CA10	18	5153057	5313472	-1	carbonic anhydrase 10 [Source:NCBI gene;Acc:417389]
ENSGALG00000003005	3.63169	0.0097593	CHRNB4	10	4055376	4067927	1	cholinergic receptor nicotinic beta 4 subunit [Source:NCBI gene;Acc:395613]
ENSGALG00000003010	0.919224	0.00102131	NUP93	11	2046725	2117520	-1	nucleoporin 93 [Source:NCBI gene;Acc:415693]
ENSGALG00000003015	1.22308	1.40525e-05	SERPINF1	19	5554574	5561459	1	serpin family F member 1 [Source:NCBI gene;Acc:417561]
ENSGALG00000003059	0.735622	0.00107786	HLF	18	5906620	5937242	1	HLF, PAR bZIP transcription factor [Source:NCBI gene;Acc:417395]
ENSGALG00000003085	1.7546	0.00286761	CDK1	6	9409873	9417895	-1	cyclin dependent kinase 1 [Source:NCBI gene;Acc:396252]
ENSGALG00000003103	1.62357	0.00616734	MST1R	12	3002525	3009824	-1	macrophage stimulating 1 receptor [Source:NCBI gene;Acc:427573]
ENSGALG00000003113	0.600777	0.0050642	RGS14	13	10825770	10832208	1	regulator of G-protein signaling 14 [Source:NCBI gene;Acc:769193]
ENSGALG00000003118	0.729606	0.00126683	ADGRA2	22	2510164	2527342	1	adhesion G protein-coupled receptor A2 [Source:NCBI gene;Acc:426771]
ENSGALG00000003123	1.24014	0.00169148	CNTNAP1	27	7823872	7832297	1	contactin associated protein 1 [Source:NCBI gene;Acc:428309]
ENSGALG00000003126	-0.990662	0.000830912	ERBB4	7	3087685	3490215	-1	erb-b2 receptor tyrosine kinase 4 [Source:NCBI gene;Acc:395671]
ENSGALG00000003135	-0.640191	0.000517883	ANK3	6	9421563	9766762	1	ankyrin 3 [Source:NCBI gene;Acc:396309]
ENSGALG00000003137	-1.23603	0.0450452	RFLNA	15	5036041	5046876	-1	refilin A [Source:NCBI gene;Acc:771797]
ENSGALG00000003138	1.81942	0.00371707	OXTR	12	19681376	19684780	-1	oxytocin receptor [Source:NCBI gene;Acc:429211]
ENSGALG00000003149	0.993095	0.0110229		26	4621920	4659150	-1	inositol 1,4,5-trisphosphate receptor type 3 [Source:NCBI gene;Acc:419910]
ENSGALG00000003160	-0.725389	0.00550181	CERS1	28	3831598	3842053	1	ceramide synthase 1 [Source:NCBI gene;Acc:420118]
ENSGALG00000003169	0.994607	0.00518778	CBFB	11	2344366	2385704	1	core-binding factor beta subunit [Source:NCBI gene;Acc:395257]
ENSGALG00000003196	1.35549	0.00112236	RNASE6	6	9949854	9959635	-1	ribonuclease A family member k6 [Source:NCBI gene;Acc:396194]
ENSGALG00000003203	1.13927	0.00013292		12	3079182	3080283	1
ENSGALG00000003217	1.87768	0.000872755	LITAF	14	1329782	1337607	1	lipopolysaccharide induced TNF factor [Source:NCBI gene;Acc:374125]
ENSGALG00000003220	-0.714657	1.26892e-05	UPF1	28	3849564	3866418	-1	UPF1, RNA helicase and ATPase [Source:NCBI gene;Acc:420119]
ENSGALG00000003283	1.01789	0.000403169		28	3881306	3901182	1	cartilage oligomeric matrix protein [Source:NCBI gene;Acc:420120]
ENSGALG00000003295	0.855619	0.0233363	ADAMTS12	Z	10140727	10313424	-1	ADAM metallopeptidase with thrombospondin type 1 motif 12 [Source:NCBI gene;Acc:427428]
ENSGALG00000003301	1.08069	0.00610899	FAM167B	23	5293606	5294513	-1	family with sequence similarity 167 member B [Source:HGNC Symbol;Acc:HGNC:28133]
ENSGALG00000003313	0.970498	0.000570017		23	5295424	5299538	1	myotubularin related protein 9-like, pseudogene [Source:NCBI gene;Acc:419652]
ENSGALG00000003314	-0.81413	0.000369209	RILPL1	15	5258917	5277195	1	Rab interacting lysosomal protein like 1 [Source:NCBI gene;Acc:416822]
ENSGALG00000003319	1.46705	0.00112236	ADAP2	18	6639244	6650095	1	ArfGAP with dual PH domains 2 [Source:NCBI gene;Acc:417409]
ENSGALG00000003324	1.69351	0.000158756	PRRX1	8	5216524	5248858	-1	paired related homeobox 1 [Source:NCBI gene;Acc:373941]
ENSGALG00000003349	0.672282	0.0302852	PLEKHA2	22	2719080	2729173	1	pleckstrin homology domain containing A2 [Source:NCBI gene;Acc:395435]
ENSGALG00000003381	-0.676361	3.39365e-07	HERC1	10	4402619	4479564	1	HECT and RLD domain containing E3 ubiquitin protein ligase family member 1 [Source:NCBI gene;Acc:415367]
ENSGALG00000003409	0.658473	0.000512897		20	2669019	2694181	-1	suppressor of glucose, autophagy associated 1 [Source:NCBI gene;Acc:419159]
ENSGALG00000003429	-0.610174	0.021318	PBX1	8	5588882	5693333	-1	PBX homeobox 1 [Source:NCBI gene;Acc:395505]
ENSGALG00000003433	1.52398	0.00831867	DPEP2	11	3459157	3474477	1	dipeptidase 2-like [Source:NCBI gene;Acc:107054267]
ENSGALG00000003438	1.44226	0.0186772	NUF2	8	5837470	5849103	-1	NUF2, NDC80 kinetochore complex component [Source:NCBI gene;Acc:395135]
ENSGALG00000003464	4.13059	0.00160085		27	7544945	7553226	1	tetratricopeptide repeat domain 25 [Source:NCBI gene;Acc:100857899]
ENSGALG00000003473	2.4282	3.00952e-07	SFRP1	22	2877954	2888842	-1	secreted frizzled related protein 1 [Source:NCBI gene;Acc:395237]
ENSGALG00000003483	0.651832	0.00742827	GOLGA7	22	2899324	2903254	1	golgin A7 [Source:NCBI gene;Acc:426787]
ENSGALG00000003499	1.08923	0.00539439	MAST3	28	4120115	4138482	-1	microtubule associated serine/threonine kinase 3 [Source:NCBI gene;Acc:420130]
ENSGALG00000003500	-0.685808	0.0312338		17	7036633	7041507	-1
ENSGALG00000003510	0.805785	0.00325164	UCK2	8	5888634	5903888	1	uridine-cytidine kinase 2 [Source:NCBI gene;Acc:424406]
ENSGALG00000003539	1.09843	0.000692605	KIAA1522	23	5393111	5412913	1	KIAA1522 [Source:NCBI gene;Acc:419665]
ENSGALG00000003548	0.849293	0.000566973	BAIAP2L1	14	1552022	1586667	-1	BAI1 associated protein 2 like 1 [Source:NCBI gene;Acc:416437]
ENSGALG00000003560	0.981128	0.012242	SLC6A2	11	3571368	3634461	-1	solute carrier family 6 member 2 [Source:NCBI gene;Acc:395458]
ENSGALG00000003562	2.15221	0.000118495	NPTX2	14	1586869	1639631	1	neuronal pentraxin 2 [Source:NCBI gene;Acc:416438]
ENSGALG00000003570	0.777394	0.00477004	ATIC	7	4368941	4386891	1	5-aminoimidazole-4-carboxamide ribonucleotide formyltransferase/IMP cyclohydrolase [Source:NCBI gene;Acc:396091]
ENSGALG00000003578	2.09187	3.66536e-06	FN1	7	4388774	4439109	-1	fibronectin 1 [Source:NCBI gene;Acc:396133]
ENSGALG00000003580	1.17592	4.13809e-07	MMP2	11	3706912	3741657	-1	matrix metallopeptidase 2 [Source:NCBI gene;Acc:386583]
ENSGALG00000003590	0.747719	0.0272504	C17orf58	18	6987331	6993610	1	chromosome 18 C17orf58 homolog [Source:NCBI gene;Acc:417421]
ENSGALG00000003601	-0.697128	7.62681e-05	ATP2B4	26	5221530	5245884	1	ATPase plasma membrane Ca2+ transporting 4 [Source:NCBI gene;Acc:419934]
ENSGALG00000003628	-0.603645	0.0186447	TLN2	10	4710761	4798157	-1	talin 2 [Source:NCBI gene;Acc:415374]
ENSGALG00000003636	1.56408	0.000502213	FBLIM1	21	4234399	4237316	1	filamin binding LIM protein 1 [Source:NCBI gene;Acc:419458]
ENSGALG00000003655	0.985612	0.00335258	GAS2	5	3197905	3276726	1	growth arrest specific 2 [Source:NCBI gene;Acc:422970]
ENSGALG00000003677	0.977582	0.0464276	NTNG2	17	6746034	6781803	1	netrin G2 [Source:NCBI gene;Acc:417171]
ENSGALG00000003699	1.45367	0.00453186	EBF1	13	11388767	11649631	1	early B-cell factor 1 [Source:NCBI gene;Acc:395512]
ENSGALG00000003709	0.852917	0.000840373	PLAT	22	3021586	3034748	-1	plasminogen activator, tissue [Source:NCBI gene;Acc:426791]
ENSGALG00000003726	0.93712	0.000522455	EGFLAM	Z	11920848	11993157	1	EGF like, fibronectin type III and laminin G domains [Source:NCBI gene;Acc:427445]
ENSGALG00000003734	-0.788315	6.08986e-06	SZRD1	21	4377697	4391855	1	SUZ RNA binding domain containing 1 [Source:NCBI gene;Acc:419462]
ENSGALG00000003742	1.11144	0.00555374	CPAMD8	28	4313215	4353604	1	C3 and PZP like, alpha-2-macroglobulin domain containing 8 [Source:NCBI gene;Acc:420138]
ENSGALG00000003745	0.748765	0.015359	NECAP2	21	4391515	4398036	1	NECAP endocytosis associated 2 [Source:NCBI gene;Acc:419464]
ENSGALG00000003747	0.690304	7.10363e-06		Z	12167208	12182395	1	oncostatin M receptor [Source:NCBI gene;Acc:427446]
ENSGALG00000003750	0.779123	0.00230585	PLCG1	20	4900259	4930546	1	phospholipase C gamma 1 [Source:NCBI gene;Acc:419175]
ENSGALG00000003758	1.93215	0.00494437	MREG	7	4556218	4564139	-1	melanoregulin [Source:NCBI gene;Acc:424013]
ENSGALG00000003770	1.53846	6.52819e-07	ANXA2	10	5524170	5556443	1	annexin A2 pseudogene 2 [Source:NCBI gene;Acc:396297]
ENSGALG00000003805	1.45039	0.03624		6	10769461	10913135	1	protein kinase, cGMP-dependent, type I [Source:NCBI gene;Acc:423682]
ENSGALG00000003841	1.89877	0.0233452		4	1834265	1850149	-1	diacylglycerol kinase kappa [Source:NCBI gene;Acc:422129]
ENSGALG00000003854	0.654584	0.0179692	IFT81	15	5671460	5710128	-1	intraflagellar transport 81 [Source:NCBI gene;Acc:416839]
ENSGALG00000003855	0.962307	0.00771965	SRC	20	5066108	5083688	1	SRC proto-oncogene, non-receptor tyrosine kinase [Source:NCBI gene;Acc:396442]
ENSGALG00000003886	-0.589609	0.020912	SGCD	13	12229467	12420212	-1	sarcoglycan delta [Source:NCBI gene;Acc:416251]
ENSGALG00000003901	1.16681	0.00874352	P2RX4	15	5727682	5734094	1	purinergic receptor P2X 4 [Source:NCBI gene;Acc:374166]
ENSGALG00000003916	-0.792706	0.0356686	SIAH1	11	7356723	7375225	1	siah E3 ubiquitin protein ligase 1 [Source:NCBI gene;Acc:374076]
ENSGALG00000003922	1.9757	0.000183269	TOP2A	27	7235585	7253739	-1	topoisomerase (DNA) II alpha [Source:NCBI gene;Acc:395570]
ENSGALG00000003923	1.12367	0.000225917	COL6A3	7	4846504	4899768	1	collagen type VI alpha 3 chain [Source:NCBI gene;Acc:396548]
ENSGALG00000003925	-0.708603	8.46016e-05	MYPN	6	11198643	11240977	1	myopalladin [Source:NCBI gene;Acc:423684]
ENSGALG00000003930	1.77964	0.0401736	APBA2	10	6257701	6346419	1	amyloid beta precursor protein binding family A member 2 [Source:NCBI gene;Acc:415386]
ENSGALG00000003932	1.23602	1.38481e-05	SDC4	20	5127284	5143926	1	syndecan 4 [Source:NCBI gene;Acc:419184]
ENSGALG00000003937	-0.675628	2.2943e-05	GEMIN5	13	12720692	12738061	1	gem nuclear organelle associated protein 5 [Source:NCBI gene;Acc:416254]
ENSGALG00000003955	-0.642422	0.0100179	CEP350	8	6384431	6436044	-1	centrosomal protein 350 [Source:NCBI gene;Acc:424417]
ENSGALG00000003973	0.741584	0.00169148	TLCD1	19	5955265	5957173	-1	TLC domain containing 1 [Source:NCBI gene;Acc:417575]
ENSGALG00000003987	1.13592	0.00785843	TRAF4	19	5971111	5975016	1	TNF receptor associated factor 4 [Source:NCBI gene;Acc:417577]
ENSGALG00000004009	0.924171	0.00568771	DHRS13	19	6026937	6029799	-1	dehydrogenase/reductase 13 [Source:NCBI gene;Acc:100858939]
ENSGALG00000004066	-0.907797	0.0377441	HTR6	21	4783628	4787518	1	5-hydroxytryptamine receptor 6 [Source:NCBI gene;Acc:430019]
ENSGALG00000004070	0.795594	0.0110065		14	2927831	2938908	-1	MICAL like 2 [Source:NCBI gene;Acc:416460]
ENSGALG00000004079	-0.591748	0.00981047	ENOX2	4	1530286	1553576	-1	ecto-NOX disulfide-thiol exchanger 2 [Source:NCBI gene;Acc:422142]
ENSGALG00000004106	0.937856	0.00490143	DHCR7	5	1895074	1901741	1	7-dehydrocholesterol reductase [Source:NCBI gene;Acc:422982]
ENSGALG00000004113	1.56623	0.000318116		4	1445083	1449667	1	putative P2Y purinoceptor 10-like [Source:NCBI gene;Acc:422147]
ENSGALG00000004121	1.3342	0.000961878	LPAR4	4	1395651	1409355	1	lysophosphatidic acid receptor 4 [Source:NCBI gene;Acc:422149]
ENSGALG00000004128	2.2014	0.000230076	CYSLTR1	4	1346530	1359078	-1	cysteinyl leukotriene receptor 1 [Source:NCBI gene;Acc:428691]
ENSGALG00000004161	0.805346	0.00811118	CCNB1	10	7264609	7272826	-1	cyclin B1 [Source:NCBI gene;Acc:415400]
ENSGALG00000004168	-0.665814	0.000540098	FEM1A	28	4970129	4972661	-1	fem-1 homolog A [Source:NCBI gene;Acc:420157]
ENSGALG00000004170	1.04842	2.66628e-07	ADA	20	5355077	5367709	1	adenosine deaminase [Source:NCBI gene;Acc:419194]
ENSGALG00000004176	0.685275	4.70749e-05	ATOX1	13	13610528	13614853	1	antioxidant 1 copper chaperone [Source:NCBI gene;Acc:770231]
ENSGALG00000004184	1.3429	1.17696e-07	SPARC	13	13624036	13632278	1	secreted protein acidic and cysteine rich [Source:NCBI gene;Acc:386571]
ENSGALG00000004200	-0.704174	5.95814e-08	DPP9	28	5011472	5029347	1	dipeptidyl peptidase 9 [Source:NCBI gene;Acc:420159]
ENSGALG00000004231	1.33013	0.0422889		23	5819774	5826643	-1	Interferon lambda receptor 1 [Source:UniProtKB/Swiss-Prot;Acc:K9JA28]
ENSGALG00000004239	1.29265	0.00282899	IFITM5	5	1821594	1823163	1	interferon induced transmembrane protein 5 [Source:NCBI gene;Acc:422992]
ENSGALG00000004246	1.93389	0.0390451	SLC6A4	19	6349841	6361974	-1	solute carrier family 6 member 4 [Source:NCBI gene;Acc:404747]
ENSGALG00000004250	1.28206	0.0144464		5	1794613	1812254	-1	beta-1,4-N-acetyl-galactosaminyltransferase 4 [Source:NCBI gene;Acc:770601]
ENSGALG00000004257	-0.600766	0.0112375	TSPAN15	6	11622065	11633629	1	tetraspanin 15 [Source:NCBI gene;Acc:423699]
ENSGALG00000004263	1.12382	1.89673e-05	MYDGF	28	5034853	5039077	1	myeloid derived growth factor [Source:NCBI gene;Acc:420161]
ENSGALG00000004270	0.797076	0.0158804	ALDH1A2	10	7557497	7611673	1	aldehyde dehydrogenase 1 family member A2 [Source:NCBI gene;Acc:395844]
ENSGALG00000004282	0.782341	0.000221666	RCAN3	23	5903355	5910667	1	RCAN family member 3 [Source:NCBI gene;Acc:419698]
ENSGALG00000004290	1.21154	3.81839e-06	ANGPTL1	8	6716174	6733176	1	angiopoietin like 1 [Source:NCBI gene;Acc:770850]
ENSGALG00000004294	0.89933	0.0456685	CGNL1	10	7768069	7808270	-1	cingulin like 1 [Source:NCBI gene;Acc:415405]
ENSGALG00000004310	0.978213	0.0399457	TTYH3	14	3646453	3710836	-1	tweety family member 3 [Source:NCBI gene;Acc:416470]
ENSGALG00000004333	-0.60456	0.0120062	ABCA5	18	7950536	7974012	-1	ATP binding cassette subfamily A member 5 [Source:NCBI gene;Acc:417444]
ENSGALG00000004339	-0.752987	0.0102777		Z	23210259	23289222	-1	phosphodiesterase 8B [Source:NCBI gene;Acc:427645]
ENSGALG00000004342	0.837503	0.043559	ORC6	11	7821077	7826803	-1	origin recognition complex subunit 6 [Source:NCBI gene;Acc:415749]
ENSGALG00000004364	1.38578	3.76049e-06	ABR	19	6464720	6487543	1	ABR, RhoGEF and GTPase activating protein [Source:NCBI gene;Acc:771897]
ENSGALG00000004369	-0.660985	0.00425144	PYGO1	10	8378046	8386023	1	pygopus family PHD finger 1 [Source:NCBI gene;Acc:415408]
ENSGALG00000004387	-0.624994	0.00320623	CCPG1	10	8404804	8423928	1	cell cycle progression 1 [Source:NCBI gene;Acc:427496]
ENSGALG00000004397	-0.712481	0.0179097	MLXIP	15	6029841	6070325	1	MLX interacting protein [Source:NCBI gene;Acc:416857]
ENSGALG00000004398	0.842679	0.0212914	CARD11	14	3830739	3870033	-1	caspase recruitment domain family member 11 [Source:NCBI gene;Acc:416476]
ENSGALG00000004424	0.866392	0.0211531	SEC16B	8	6998139	7009527	1	SEC16 homolog B, endoplasmic reticulum export factor [Source:NCBI gene;Acc:424431]
ENSGALG00000004428	-0.627799	0.0157744		11	7850364	7853719	-1	histamine H3 receptor-like [Source:NCBI gene;Acc:427545]
ENSGALG00000004437	1.44114	0.0306451	LHFPL2	Z	22593889	22715686	1	lipoma HMGIC fusion partner-like 2 [Source:NCBI gene;Acc:416369]
ENSGALG00000004438	1.42298	0.00610715	ARSB	Z	22502339	22568346	1	arylsulfatase B [Source:NCBI gene;Acc:771459]
ENSGALG00000004467	-0.744208	0.000626641	CLIP1	15	6112451	6164114	-1	CAP-Gly domain containing linker protein 1 [Source:NCBI gene;Acc:395784]
ENSGALG00000004476	1.2642	1.3363e-05	SEMA3G	12	3527264	3534653	-1	semaphorin 3G [Source:NCBI gene;Acc:415945]
ENSGALG00000004498	1.10022	0.00508919	SLC2A10	20	5583217	5590855	1	solute carrier family 2 member 10 [Source:NCBI gene;Acc:419206]
ENSGALG00000004503	0.628032	0.0149047		19	6723506	6726879	-1	centromere protein V [Source:NCBI gene;Acc:417601]
ENSGALG00000004519	1.22733	5.49838e-10	TRPV2	19	6739040	6751542	1	transient receptor potential cation channel subfamily V member 2 [Source:NCBI gene;Acc:417603]
ENSGALG00000004553	0.804151	0.0332835	SGPL1	6	12299751	12327380	1	sphingosine-1-phosphate lyase 1 [Source:NCBI gene;Acc:423714]
ENSGALG00000004569	1.77981	8.64276e-05	UNC5B	6	12473957	12503037	1	unc-5 netrin receptor B [Source:NCBI gene;Acc:423716]
ENSGALG00000004587	-0.590279	1.6841e-06	RC3H1	8	7719525	7758539	1	ring finger and CCCH-type domains 1 [Source:NCBI gene;Acc:424439]
ENSGALG00000004588	0.610223	9.03612e-06	RPS14	13	13844163	13849165	1	ribosomal protein S14 [Source:NCBI gene;Acc:416275]
ENSGALG00000004593	1.48124	1.89445e-07	SULF2	20	5918672	5975454	-1	sulfatase 2 [Source:NCBI gene;Acc:419209]
ENSGALG00000004594	1.40594	4.8963e-05	CD74	13	13851648	13855558	1	CD74 molecule [Source:NCBI gene;Acc:414741]
ENSGALG00000004597	-0.659907	0.00600433	ZBTB37	8	7781188	7791510	-1	zinc finger and BTB domain containing 37 [Source:NCBI gene;Acc:429073]
ENSGALG00000004610	0.889323	0.00464412	SH2B3	15	6404746	6415472	1	SH2B adaptor protein 3 [Source:NCBI gene;Acc:416876]
ENSGALG00000004614	1.21319	4.60388e-05	NPL	8	7811903	7821247	1	N-acetylneuraminate pyruvate lyase [Source:NCBI gene;Acc:429074]
ENSGALG00000004620	0.694898	0.00156591	LAMC1	8	7848917	7898075	1	laminin subunit gamma 1 [Source:NCBI gene;Acc:424442]
ENSGALG00000004621	1.26856	0.00540906	PREX1	20	6185927	6338401	-1	phosphatidylinositol-3,4,5-trisphosphate dependent Rac exchange factor 1 [Source:NCBI gene;Acc:419210]
ENSGALG00000004623	0.955872	0.000391401	AGTRAP	21	5633885	5641548	-1	angiotensin II receptor associated protein [Source:HGNC Symbol;Acc:HGNC:13539]
ENSGALG00000004637	0.681421	0.00950605		19	6800175	6808318	1	sedoheptulokinase [Source:NCBI gene;Acc:417607]
ENSGALG00000004659	-0.842245	0.000807062	ZER1	17	5621133	5633169	-1	zyg-11 related cell cycle regulator [Source:NCBI gene;Acc:417205]
ENSGALG00000004661	0.836922	0.00725538	SHISA5	12	3654065	3659153	-1	shisa family member 5 [Source:NCBI gene;Acc:415948]
ENSGALG00000004662	0.85589	0.000266498	DISP3	21	5722669	5738134	-1	dispatched RND transporter family member 3 [Source:NCBI gene;Acc:419497]
ENSGALG00000004687	0.981358	0.0229376	CENPP	12	3743099	3861939	-1	centromere protein P [Source:NCBI gene;Acc:415952]
ENSGALG00000004689	0.875827	0.00613914	PKN1	17	5590367	5608468	1	protein kinase N3 [Source:NCBI gene;Acc:417209]
ENSGALG00000004695	0.969343	0.00259889	ECM2	12	3762272	3778378	1	extracellular matrix protein 2 [Source:NCBI gene;Acc:415953]
ENSGALG00000004710	1.13805	3.72615e-06	TMOD3	10	9461198	9485282	-1	tropomodulin 3 [Source:NCBI gene;Acc:415421]
ENSGALG00000004722	0.756824	0.0403304	ASPN	12	3792114	3806886	1	biglycan [Source:NCBI gene;Acc:415954]
ENSGALG00000004727	0.810347	0.0327439	ULK2	19	6954591	6988531	1	unc-51 like autophagy activating kinase 2 [Source:NCBI gene;Acc:417614]
ENSGALG00000004728	1.17267	1.16286e-08	RGL1	8	8032895	8108276	1	ral guanine nucleotide dissociation stimulator like 1 [Source:NCBI gene;Acc:424446]
ENSGALG00000004734	0.976133	0.000148441		4	1828742	1832873	1	protein eva-1 homolog C-like [Source:NCBI gene;Acc:422179]
ENSGALG00000004745	-0.606139	0.000559946	NATD1	14	4915961	4922198	1	N-acetyltransferase domain containing 1 [Source:NCBI gene;Acc:416497]
ENSGALG00000004747	1.53981	0.00202823		6	12645144	12647593	-1
ENSGALG00000004760	0.863356	0.00521587	TMEM116	15	6543749	6557011	-1	transmembrane protein 116 [Source:NCBI gene;Acc:416881]
ENSGALG00000004771	0.961935	0.00319189	C1QB	21	6073556	6075682	-1	complement C1q B chain [Source:NCBI gene;Acc:428197]
ENSGALG00000004781	-0.689059	0.00450109	ZBTB40	21	6175387	6201927	-1	zinc finger and BTB domain containing 40 [Source:NCBI gene;Acc:419505]
ENSGALG00000004812	1.66172	0.000159196	FAM129A	8	8332878	8393131	-1	family with sequence similarity 129 member A [Source:NCBI gene;Acc:424451]
ENSGALG00000004849	1.70112	0.0488897	WSCD2	15	6768114	6774393	1	WSC domain containing 2 [Source:NCBI gene;Acc:416887]
ENSGALG00000004853	0.897598	1.63614e-06	LRP3	11	10057900	10080398	1	LDL receptor related protein 3 [Source:NCBI gene;Acc:415773]
ENSGALG00000004859	0.994451	0.0250525	ZNFX1	20	6715285	6727531	-1	zinc finger NFX1-type containing 1 [Source:NCBI gene;Acc:419218]
ENSGALG00000004871	0.7731	3.22003e-09	RPS24	6	13986141	14015668	-1	ribosomal protein S24 [Source:NCBI gene;Acc:423726]
ENSGALG00000004889	0.595787	0.0235021	SLC2A1	21	6460791	6475374	-1	solute carrier family 2 member 1 [Source:NCBI gene;Acc:396130]
ENSGALG00000004893	1.0765	4.97465e-05	TMEM119	15	6820427	6823274	-1	transmembrane protein 119 [Source:HGNC Symbol;Acc:HGNC:27884]
ENSGALG00000004900	1.45111	0.000167829	RFLNB	19	7138271	7140397	1	refilin B [Source:NCBI gene;Acc:417623]
ENSGALG00000004901	1.57159	0.000390184	CORO1C	15	6818553	6868398	-1	coronin 1C [Source:NCBI gene;Acc:416893]
ENSGALG00000004959	-0.899284	0.000925952	IRS1	9	9398655	9402191	-1	uncharacterized LOC107051846 [Source:NCBI gene;Acc:107051846]
ENSGALG00000004960	1.23389	0.00012006	FBN1	10	10623539	10768837	-1	fibrillin 1 [Source:NCBI gene;Acc:373992]
ENSGALG00000004969	0.829508	4.71573e-05	TIMP4	12	5131077	5237794	-1	TIMP metallopeptidase inhibitor 4 [Source:NCBI gene;Acc:768711]
ENSGALG00000004974	1.32942	0.025718	PPARG	12	5238244	5289513	1	peroxisome proliferator-activated receptor gamma [Source:NCBI gene;Acc:373928]
ENSGALG00000004986	0.84614	0.0269887	CERCAM	17	5306106	5311904	-1	cerebral endothelial cell adhesion molecule [Source:NCBI gene;Acc:427768]
ENSGALG00000005030	1.29039	0.00141068	DOCK10	9	8661263	8781136	-1	dedicator of cytokinesis 10 [Source:NCBI gene;Acc:424803]
ENSGALG00000005031	1.7121	0.000523077	DRP2	4	2056879	2068479	-1	dystrophin related protein 2 [Source:NCBI gene;Acc:422193]
ENSGALG00000005036	1.15503	2.99015e-07	SH2D3C	17	5276316	5295621	1	SH2 domain containing 3C [Source:NCBI gene;Acc:417225]
ENSGALG00000005066	0.985539	0.00609585	DPM2	17	5233790	5239994	1	dolichyl-phosphate mannosyltransferase subunit 2, regulatory [Source:NCBI gene;Acc:771539]
ENSGALG00000005077	1.29087	7.24622e-07	F8	4	2144014	2164240	-1	coagulation factor VIII [Source:NCBI gene;Acc:422199]
ENSGALG00000005078	-0.628396	0.00990663	NUP210	12	6021285	6080368	-1	nucleoporin 210 [Source:NCBI gene;Acc:415977]
ENSGALG00000005088	-0.683257	0.00266088	CAMK2G	6	16404371	16525081	1	calcium/calmodulin dependent protein kinase II gamma [Source:NCBI gene;Acc:423737]
ENSGALG00000005090	0.73602	0.00522776	SKA2	19	7334937	7342479	-1	spindle and kinetochore associated complex subunit 2 pseudogene 1 [Source:NCBI gene;Acc:417629]
ENSGALG00000005102	-0.589802	0.0338613	CDH4	20	7236310	7648851	1	cadherin 4 [Source:NCBI gene;Acc:419222]
ENSGALG00000005120	0.96096	0.000577286	FBLN2	12	6210165	6279431	1	fibulin 2 [Source:NCBI gene;Acc:427583]
ENSGALG00000005135	1.18327	0.000966044	SERPINE2	9	8473943	8497084	-1	serpin family E member 2 [Source:NCBI gene;Acc:424805]
ENSGALG00000005203	1.4794	1.277e-08	OLFM3	8	11872299	11926941	1	olfactomedin 3 [Source:NCBI gene;Acc:424461]
ENSGALG00000005204	1.66197	5.36342e-05		15	8386812	8392109	1	glutathione S-transferase theta 1-like [Source:NCBI gene;Acc:769847]
ENSGALG00000005208	0.918887	3.697e-06	S1PR1	8	12067120	12071019	-1	sphingosine-1-phosphate receptor 1 [Source:NCBI gene;Acc:424462]
ENSGALG00000005209	2.20754	1.13661e-05	AQP1	2	1186169	1206259	1	aquaporin 1 [Source:NCBI gene;Acc:420384]
ENSGALG00000005230	-0.768005	1.03727e-05	MED13	19	7564936	7611409	1	mediator complex subunit 13 [Source:NCBI gene;Acc:417639]
ENSGALG00000005243	-0.633654	3.76049e-06	PPP3CB	6	16985735	17029305	1	protein phosphatase 3 catalytic subunit beta [Source:NCBI gene;Acc:378890]
ENSGALG00000005257	0.988956	0.00989592		8	12271795	12279181	1	vascular cell adhesion molecule 1 [Source:NCBI gene;Acc:424467]
ENSGALG00000005266	1.13294	0.00602596	BEAN1	11	11463948	11501923	-1	brain expressed, associated with NEDD4, 1 [Source:NCBI gene;Acc:415796]
ENSGALG00000005299	1.15406	1.17226e-08	ANXA7	6	17032797	17047411	-1	annexin A7 [Source:NCBI gene;Acc:423747]
ENSGALG00000005309	1.97477	0.000191353	TKT	12	7348689	7371332	-1	transketolase like 1 [Source:NCBI gene;Acc:415991]
ENSGALG00000005330	0.713589	0.00563092	SNCAIP	Z	81295733	81371880	1	synuclein alpha interacting protein [Source:NCBI gene;Acc:426796]
ENSGALG00000005331	1.10386	0.00862437	GJC2	2	2396097	2402774	-1	gap junction protein gamma 2 [Source:NCBI gene;Acc:420397]
ENSGALG00000005338	0.632965	6.88139e-06	RPS21	20	7932950	7938510	-1	ribosomal protein S21 [Source:NCBI gene;Acc:419228]
ENSGALG00000005346	0.987385	5.69913e-05	PPIC	Z	81573781	81579815	-1	peptidylprolyl isomerase C [Source:NCBI gene;Acc:768427]
ENSGALG00000005407	-0.914122	7.94453e-06	AGL	8	12469818	12503713	-1	amylo-alpha-1, 6-glucosidase, 4-alpha-glucanotransferase [Source:NCBI gene;Acc:424474]
ENSGALG00000005422	1.07028	0.00026712	PDLIM1	6	17280775	17317773	1	PDZ and LIM domain 1 [Source:NCBI gene;Acc:428948]
ENSGALG00000005430	0.791951	0.0196122	ALS2CL	2	3313209	3355141	-1	ALS2 C-terminal like [Source:NCBI gene;Acc:428401]
ENSGALG00000005451	1.05635	0.0121629	HELLS	6	17320779	17341233	-1	helicase, lymphoid-specific [Source:NCBI gene;Acc:423750]
ENSGALG00000005456	1.97463	0.000294319	SDR42E1	11	15732855	15735747	-1	short chain dehydrogenase/reductase family 42E, member 1 [Source:NCBI gene;Acc:415806]
ENSGALG00000005468	-0.718063	0.000390184	SYNRG	19	8744826	8779072	-1	synergin gamma [Source:NCBI gene;Acc:417658]
ENSGALG00000005478	1.27486	1.80583e-07	SNX7	8	12790282	12813460	-1	sorting nexin 7 [Source:NCBI gene;Acc:424478]
ENSGALG00000005481	1.03595	0.00224217	ARHGEF3	12	8830149	8941812	-1	Rho guanine nucleotide exchange factor 3 [Source:NCBI gene;Acc:416000]
ENSGALG00000005499	2.11256	0.00845354	IL17RD	12	8950452	8989422	-1	interleukin 17 receptor D [Source:NCBI gene;Acc:395186]
ENSGALG00000005502	1.99574	0.0247299	KCNG4	11	16658649	16675822	-1	potassium voltage-gated channel modifier subfamily G member 4 [Source:NCBI gene;Acc:395901]
ENSGALG00000005512	0.940944	0.0119574	KIAA1671	15	7244600	7280058	1	KIAA1671 [Source:NCBI gene;Acc:768701]
ENSGALG00000005543	1.42382	0.000660796		9	5529446	5532957	1	lysophosphatidic acid receptor 6-like [Source:NCBI gene;Acc:101748451]
ENSGALG00000005550	1.35769	2.98325e-07	ST6GAL1	9	5412062	5444046	1	ST6 beta-galactoside alpha-2,6-sialyltransferase 1 [Source:NCBI gene;Acc:396169]
ENSGALG00000005553	0.863892	0.0215786	NLGN3	4	2322335	2351352	-1	neuroligin 3 [Source:NCBI gene;Acc:770104]
ENSGALG00000005554	1.4202	2.28859e-07	ADIPOQ	9	5398453	5403001	-1	adiponectin, C1Q and collagen domain containing [Source:NCBI gene;Acc:404536]
ENSGALG00000005594	1.30595	0.0258619	OMG	19	9182682	9186458	1	oligodendrocyte myelin glycoprotein [Source:NCBI gene;Acc:101751011]
ENSGALG00000005597	1.02318	2.57232e-06	CNN3	8	13815244	13837179	1	calponin 3 [Source:NCBI gene;Acc:424485]
ENSGALG00000005608	1.06204	5.32553e-06	SLC9A3R2	14	6632320	6660242	1	SLC9A3 regulator 2 [Source:NCBI gene;Acc:416550]
ENSGALG00000005619	1.0066	0.00650988	F3	8	13932222	13939362	1	coagulation factor III, tissue factor [Source:NCBI gene;Acc:429084]
ENSGALG00000005632	1.10512	0.00543605	IRAG1	5	9121570	9145502	1	murine retrovirus integration site 1 homolog [Source:NCBI gene;Acc:423037]
ENSGALG00000005638	0.768431	0.0247802	IL2RG	4	2390550	2394261	1	interleukin 2 receptor subunit gamma [Source:NCBI gene;Acc:395199]
ENSGALG00000005643	1.58401	0.00333967	LYVE1	5	9149552	9160157	1	lymphatic vessel endothelial hyaluronan receptor 1 [Source:NCBI gene;Acc:423038]
ENSGALG00000005675	0.957954	0.0004593		9	5328489	5334339	1	PTTG1 interacting protein [Source:NCBI gene;Acc:107051859]
ENSGALG00000005678	1.44134	3.19333e-06	FLNB	12	9260248	9328729	1	filamin B [Source:NCBI gene;Acc:378913]
ENSGALG00000005685	-0.648416	0.00950695		19	9302652	9331188	1	kinase suppressor of ras 1 [Source:NCBI gene;Acc:427839]
ENSGALG00000005688	0.673154	0.0318828	DNASE1L3	12	9331542	9335224	-1	deoxyribonuclease 1 like 3 [Source:NCBI gene;Acc:416008]
ENSGALG00000005696	0.702764	0.0481289	ABHD6	12	9340653	9350933	1	abhydrolase domain containing 6 [Source:NCBI gene;Acc:416009]
ENSGALG00000005698	-0.623583	0.000177209	HIF1AN	6	18236535	18246423	-1	hypoxia inducible factor 1 alpha subunit inhibitor [Source:NCBI gene;Acc:428952]
ENSGALG00000005701	0.955117	0.000592389	IP6K2	12	9362450	9382321	1	inositol hexakisphosphate kinase 2 [Source:NCBI gene;Acc:416010]
ENSGALG00000005707	0.742861	0.00542903	IFT20	19	9449074	9451267	-1	intraflagellar transport 20 [Source:NCBI gene;Acc:417671]
ENSGALG00000005725	1.2192	0.000212237	CSF1R	13	13980059	13997910	1	colony stimulating factor 1 receptor [Source:NCBI gene;Acc:396406]
ENSGALG00000005739	1.65708	0.041945	SCD	6	18321285	18340590	-1	stearoyl-CoA desaturase [Source:NCBI gene;Acc:395706]
ENSGALG00000005750	1.08856	0.00823509	SWAP70	5	9534149	9568096	-1	switching B cell complex subunit SWAP70 [Source:NCBI gene;Acc:423044]
ENSGALG00000005762	1.63211	0.0302371	BIRC7	20	8719016	8728781	1	baculoviral IAP repeat containing 7 [Source:NCBI gene;Acc:419239]
ENSGALG00000005763	2.90926	0.0252573	VILL	2	4666085	4685727	1	villin like [Source:NCBI gene;Acc:420415]
ENSGALG00000005769	1.05752	0.0277397	WEE1	5	9572428	9580919	-1	WEE1 G2 checkpoint kinase [Source:NCBI gene;Acc:423045]
ENSGALG00000005770	-0.620898	0.00026712	HMGXB3	13	14000097	14017080	-1	HMG-box containing 3 [Source:NCBI gene;Acc:416278]
ENSGALG00000005774	1.09662	8.42485e-07	NKAIN4	20	8729917	8777657	-1	Na+/K+ transporting ATPase interacting 4 [Source:NCBI gene;Acc:419240]
ENSGALG00000005797	1.644	0.00100797	COL20A1	20	8822383	8865514	1	collagen type XX alpha 1 chain [Source:NCBI gene;Acc:419243]
ENSGALG00000005802	1.27202	4.12892e-06	FLT4	13	14053033	14099309	1	fms related tyrosine kinase 4 [Source:NCBI gene;Acc:395742]
ENSGALG00000005854	-0.668378	0.000570678	CLUH	19	9617661	9642214	-1	clustered mitochondria homolog [Source:NCBI gene;Acc:417675]
ENSGALG00000005855	0.925119	0.0164868	CA5B	11	17992311	18000421	-1	carbonic anhydrase 5A [Source:NCBI gene;Acc:415833]
ENSGALG00000005857	1.03504	0.0145149	ALOX5	6	18466839	18488267	-1	arachidonate 5-lipoxygenase [Source:NCBI gene;Acc:423769]
ENSGALG00000005884	0.973593	0.000119419		2	4797808	4866093	-1	mitogen-activated protein kinase kinase kinase 3-like [Source:NCBI gene;Acc:420419]
ENSGALG00000005886	1.33646	3.66536e-06	WSCD1	19	9783481	9807365	1	WSC domain containing 1 [Source:NCBI gene;Acc:427842]
ENSGALG00000005888	-0.586526	0.0187213	PGP	14	6892250	6895546	-1	phosphoglycolate phosphatase [Source:NCBI gene;Acc:416559]
ENSGALG00000005930	1.2189	1.34118e-06	PLS3	4	2950481	2994938	1	plastin 3 [Source:NCBI gene;Acc:422222]
ENSGALG00000005936	1.08583	9.17319e-06	AGTR2	4	2997857	3013197	1	angiotensin II receptor type 2 [Source:NCBI gene;Acc:428708]
ENSGALG00000005948	0.736025	9.37308e-08	RPL27A	5	9990843	9993911	1	ribosomal protein L27a [Source:NCBI gene;Acc:770018]
ENSGALG00000005951	-2.02511	0.00112236	VPS29L	15	8240436	8242752	-1	VPS29 retromer complex component-like [Source:NCBI gene;Acc:416931]
ENSGALG00000005964	1.42202	6.65073e-05		4	3068330	3073413	1	family with sequence similarity 162, member B [Source:NCBI gene;Acc:422224]
ENSGALG00000005966	1.10809	6.32293e-06	SEC61A1	12	9936983	9947735	-1	Sec61 translocon alpha 1 subunit [Source:NCBI gene;Acc:416023]
ENSGALG00000005968	1.40236	0.00101073	MMP11	15	8274524	8282968	1	matrix metallopeptidase 11 [Source:NCBI gene;Acc:101751203]
ENSGALG00000005969	0.799354	0.0296265	ANTXRL	6	18741815	18788695	-1	anthrax toxin receptor-like [Source:NCBI gene;Acc:423775]
ENSGALG00000005974	1.18184	4.26035e-06	COL6A1	7	6741231	6760769	1	collagen type VI alpha 1 chain [Source:NCBI gene;Acc:396000]
ENSGALG00000005999	-0.639127	5.02549e-06	ABTB1	12	10069635	10096797	-1	ankyrin repeat and BTB domain containing 1 [Source:NCBI gene;Acc:416026]
ENSGALG00000006002	-0.625079	0.0187553	WHAMM	10	11535844	11547540	1	WAS protein homolog associated with actin, golgi membranes and microtubules [Source:NCBI gene;Acc:415457]
ENSGALG00000006009	0.697766	0.0479517		12	10097118	10129130	-1	podocalyxin like 2 [Source:NCBI gene;Acc:770690]
ENSGALG00000006016	1.99338	0.00913895	PASK	9	5080014	5097549	-1	PAS domain containing serine/threonine kinase [Source:NCBI gene;Acc:424845]
ENSGALG00000006017	0.694475	0.0315451	DOCK11	4	3316455	3386100	1	dedicator of cytokinesis 11 [Source:NCBI gene;Acc:422229]
ENSGALG00000006037	0.907362	4.00708e-05	MCM2	12	10137401	10148820	-1	minichromosome maintenance complex component 2 [Source:NCBI gene;Acc:416027]
ENSGALG00000006038	1.04049	0.00160367	TGFBR3	8	14742786	14850067	1	transforming growth factor beta receptor 3 [Source:NCBI gene;Acc:374251]
ENSGALG00000006045	1.5347	0.00128913	SH3GL3	10	11857452	11901262	1	SH3 domain containing GRB2 like 3, endophilin A3 [Source:NCBI gene;Acc:395201]
ENSGALG00000006050	0.694831	0.00202034	CYP2R1	5	10781249	10791201	-1	cytochrome P450 family 2 subfamily R member 1 [Source:NCBI gene;Acc:423065]
ENSGALG00000006056	0.602606	0.00110608		12	10166704	10269571	1	coiled-coil-helix-coiled-coil-helix domain containing 6 [Source:NCBI gene;Acc:416029]
ENSGALG00000006074	-0.942822	0.000179442	SOX6	5	11366630	11601652	-1	SRY-box 6 [Source:NCBI gene;Acc:423068]
ENSGALG00000006152	0.864847	0.0470019		20	9786517	9794241	-1	tyrosine-protein phosphatase non-receptor type substrate 1-like [Source:NCBI gene;Acc:771734]
ENSGALG00000006160	0.76973	0.0045183	HNRNPA0	13	15180801	15181724	1	RNA binding motif protein, X-linked like 3 [Source:NCBI gene;Acc:416302]
ENSGALG00000006170	0.875851	0.00109637	LRRC8C	8	15464547	15478321	-1	leucine rich repeat containing 8 family member C [Source:NCBI gene;Acc:424515]
ENSGALG00000006172	0.699544	0.00528073	ABCC8	5	12070315	12134884	-1	ATP binding cassette subfamily C member 8 [Source:NCBI gene;Acc:423072]
ENSGALG00000006173	1.24722	0.0330441	XYLB	2	6172986	6255970	-1	xylulokinase [Source:NCBI gene;Acc:420432]
ENSGALG00000006179	0.625524	4.41381e-05	RPL13	11	18734052	18738360	1	ribosomal protein L13 [Source:NCBI gene;Acc:395849]
ENSGALG00000006198	1.02984	0.00280229	LSS	7	6913221	6923292	-1	lanosterol synthase [Source:NCBI gene;Acc:424037]
ENSGALG00000006211	0.788043	5.9962e-05	BCL2L1	20	10015064	10033228	-1	BCL2 like 1 [Source:NCBI gene;Acc:373954]
ENSGALG00000006217	2.85189	3.54138e-05	S100B	7	6928671	6931688	1	S100 calcium binding protein B [Source:NCBI gene;Acc:424038]
ENSGALG00000006261	0.810604	1.4374e-07	SELENOF	8	16296960	16315002	1	selenoprotein F [Source:NCBI gene;Acc:424521]
ENSGALG00000006273	-0.66297	0.000335559	MYLK2	20	10051629	10058646	1	myosin light chain kinase 2 [Source:NCBI gene;Acc:396356]
ENSGALG00000006326	0.795794	0.00253714	MIF	15	8375207	8377034	1	macrophage migration inhibitory factor (glycosylation-inhibiting factor) [Source:NCBI gene;Acc:100857237]
ENSGALG00000006343	2.31008	7.45042e-10	ACTA2	6	20062668	20118932	-1	actin, alpha 2, smooth muscle, aorta [Source:NCBI gene;Acc:423787]
ENSGALG00000006350	0.658145	0.00730939	DDTL	15	8408011	8410445	1	D-dopachrome tautomerase-like [Source:NCBI gene;Acc:416937]
ENSGALG00000006351	1.34541	0.00191885	FAS	6	20087175	20099497	1	Fas cell surface death receptor [Source:NCBI gene;Acc:395274]
ENSGALG00000006352	1.5755	0.000228777	CH25H	6	20161234	20165780	-1	cholesterol 25-hydroxylase [Source:NCBI gene;Acc:423788]
ENSGALG00000006378	0.626839	4.63617e-05	LIPA	6	20166929	20179294	-1	lipase A, lysosomal acid type [Source:NCBI gene;Acc:423789]
ENSGALG00000006382	1.87085	0.0133069	PTPRJ	5	13013917	13081114	1	protein tyrosine phosphatase, receptor type J [Source:NCBI gene;Acc:395330]
ENSGALG00000006401	1.22221	3.66536e-06	OSBPL5	5	13094418	13254458	1	oxysterol binding protein like 5 [Source:NCBI gene;Acc:770816]
ENSGALG00000006409	0.817209	0.00656443	PODXL	1	3688056	3728758	1	podocalyxin like [Source:NCBI gene;Acc:395755]
ENSGALG00000006425	1.5757	0.00110646	SLC6A6	12	11318269	11407020	1	solute carrier family 6 member 6 [Source:NCBI gene;Acc:416041]
ENSGALG00000006431	0.79443	0.0349375	PANK1	6	20227632	20253500	-1	pantothenate kinase 1 [Source:NCBI gene;Acc:423792]
ENSGALG00000006439	0.652129	0.00619104	ARHGEF6	4	4374897	4404306	-1	Rac/Cdc42 guanine nucleotide exchange factor 6 [Source:NCBI gene;Acc:422247]
ENSGALG00000006471	1.65707	1.59662e-05	SLCO2A1	9	4734672	4758168	1	solute carrier organic anion transporter family member 2A1 [Source:NCBI gene;Acc:424862]
ENSGALG00000006479	1.26557	0.000382485	CCM2L	20	10101688	10104791	1	CCM2 like scaffolding protein [Source:NCBI gene;Acc:419279]
ENSGALG00000006507	1.49837	2.25939e-06	CLMP	24	3059934	3100446	1	CXADR like membrane protein [Source:NCBI gene;Acc:419747]
ENSGALG00000006511	0.908993	0.0328774	BCL2A1	10	13078381	13081323	1	BCL2 related protein A1 [Source:NCBI gene;Acc:395673]
ENSGALG00000006520	1.76586	1.34307e-08	MYH11	14	7970779	8020491	-1	myosin, heavy chain 11, smooth muscle [Source:NCBI gene;Acc:396211]
ENSGALG00000006527	1.58173	0.0374738	CRTAM	24	3151297	3163767	-1	cytotoxic and regulatory T-cell molecule [Source:NCBI gene;Acc:395342]
ENSGALG00000006547	1.17417	0.0368486	PROCR	9	4549402	4551224	-1	protein C receptor [Source:NCBI gene;Acc:424867]
ENSGALG00000006563	0.855648	0.0316736	SEMA3D	1	8841295	8982974	1	semaphorin 3D [Source:NCBI gene;Acc:396332]
ENSGALG00000006583	0.864445	0.0168477	LSP1P1	5	14250735	14289860	-1	lymphocyte-specific protein 1 pseudogene 1 [Source:NCBI gene;Acc:374254]
ENSGALG00000006594	0.611516	0.00605407	POFUT1	20	10142922	10147715	1	protein O-fucosyltransferase 1 [Source:NCBI gene;Acc:395070]
ENSGALG00000006598	0.603096	0.0472445	SORL1	24	3518080	3556074	-1	sortilin related receptor 1 [Source:NCBI gene;Acc:395998]
ENSGALG00000006638	0.821372	0.0449933	GRIK4	24	3617948	3740700	-1	glutamate ionotropic receptor kainate type subunit 4 [Source:NCBI gene;Acc:419751]
ENSGALG00000006642	0.95031	0.00444876	ADORA2A	15	8766745	8783957	-1	adenosine A2a receptor [Source:NCBI gene;Acc:427705]
ENSGALG00000006658	1.79805	0.0083365	FANCI	10	13393849	13416699	-1	Fanconi anemia complementation group I [Source:NCBI gene;Acc:415491]
ENSGALG00000006672	-0.667024	0.00507944	LARP4B	2	10335050	10367215	-1	La ribonucleoprotein domain family member 4B [Source:NCBI gene;Acc:420457]
ENSGALG00000006695	1.01023	0.000382485	BCR	15	8865927	8958301	-1	BCR, RhoGEF and GTPase activating protein [Source:NCBI gene;Acc:416952]
ENSGALG00000006705	1.21002	0.000249879		6	21390657	21454748	1	myoferlin [Source:NCBI gene;Acc:423805]
ENSGALG00000006715	1.20626	0.000300964	OAF	24	3862361	3873263	-1	out at first homolog [Source:NCBI gene;Acc:395161]
ENSGALG00000006724	-0.881323	0.0177215		9	3145813	3521172	-1	glypican 2 [Source:NCBI gene;Acc:429143]
ENSGALG00000006751	1.72527	4.09682e-05	THY1	24	4202427	4206868	1	Thy-1 cell surface antigen [Source:NCBI gene;Acc:378897]
ENSGALG00000006756	1.0964	0.001841		20	10341499	10348637	-1	lipopolysaccharide binding protein [Source:NCBI gene;Acc:419293]
ENSGALG00000006758	1.16854	6.00454e-05	C1QTNF5	24	4223242	4227441	1	C1q and tumor necrosis factor related protein 5 [Source:NCBI gene;Acc:769989]
ENSGALG00000006775	1.16108	0.000906835	TGM2	20	10367592	10377566	1	transglutaminase 2 [Source:NCBI gene;Acc:396432]
ENSGALG00000006776	-0.78189	0.0113658	KLHDC8B	12	11927983	11930527	-1	kelch domain containing 8B [Source:NCBI gene;Acc:416054]
ENSGALG00000006779	0.966657	0.0222391	PDZD3	24	4292299	4296313	-1	PDZ domain containing 3 [Source:NCBI gene;Acc:769876]
ENSGALG00000006780	0.738999	0.000390184	ARL6IP1	14	8720837	8727644	-1	ADP ribosylation factor like GTPase 6 interacting protein 1 [Source:NCBI gene;Acc:416604]
ENSGALG00000006783	0.712184	0.0102277	PLOD2	9	11648159	11698175	-1	procollagen-lysine,2-oxoglutarate 5-dioxygenase 2 [Source:NCBI gene;Acc:424882]
ENSGALG00000006787	-0.975126	3.15267e-06	CCDC71	12	11938359	11939817	1	coiled-coil domain containing 71 [Source:NCBI gene;Acc:100858691]
ENSGALG00000006807	2.58627	0.0374983	PLSCR5	9	11740248	11751391	-1	phospholipid scramblase family member 5 [Source:NCBI gene;Acc:424884]
ENSGALG00000006821	1.43848	0.00340156	TNMD	4	5184912	5192800	-1	tenomodulin [Source:NCBI gene;Acc:404530]
ENSGALG00000006822	1.21389	0.00299779	PCDH19	4	5208408	5259929	1	protocadherin 19 [Source:NCBI gene;Acc:422263]
ENSGALG00000006829	-0.88814	1.40057e-07	SMG1	14	8731539	8790169	-1	SMG1, nonsense mediated mRNA decay associated PI3K related kinase [Source:NCBI gene;Acc:416605]
ENSGALG00000006837	0.795893	6.50614e-07	TSPAN4	5	15478170	15870938	-1	tetraspanin 4 [Source:NCBI gene;Acc:423104]
ENSGALG00000006838	1.03587	0.00338239		15	9197732	9214453	-1	melanotransferrin-like [Source:NCBI gene;Acc:416959]
ENSGALG00000006856	1.06243	2.16783e-06	CD151	5	15884246	15915623	-1	CD151 molecule (Raph blood group) [Source:NCBI gene;Acc:423105]
ENSGALG00000006864	2.30311	0.0309176		8	16434266	16549728	1	collagen type XXIV alpha 1 chain [Source:NCBI gene;Acc:424526]
ENSGALG00000006872	1.09862	0.0114068	PISD	15	9214524	9238681	1	phosphatidylserine decarboxylase [Source:NCBI gene;Acc:416960]
ENSGALG00000006877	1.7163	0.041342	KLHL4	4	8078253	8111548	-1	kelch like family member 4 [Source:NCBI gene;Acc:422265]
ENSGALG00000006880	0.66475	0.000357576	SLC38A10	18	9223491	9252720	1	solute carrier family 38 member 10 [Source:NCBI gene;Acc:422070]
ENSGALG00000006889	0.851588	0.0205796	TMC7	14	8882558	8896929	-1	transmembrane channel like 7 [Source:NCBI gene;Acc:416610]
ENSGALG00000006891	1.24089	9.63508e-06	ITIH5	1	4720811	4767090	-1	inter-alpha-trypsin inhibitor heavy chain family member 5 [Source:NCBI gene;Acc:419111]
ENSGALG00000006900	1.23883	0.022056		18	9274039	9277147	1	ST6 (alpha-N-acetyl-neuraminyl-2,3-beta-galactosyl-1,3)-N-acetylgalactosaminide alpha-2,6-sialyltransferase 2-like [Source:NCBI gene;Acc:422075]
ENSGALG00000006901	0.88898	0.00329356	AATK	18	9275749	9296161	1	apoptosis associated tyrosine kinase [Source:NCBI gene;Acc:422076]
ENSGALG00000006912	-0.818014	0.00997357	CPEB3	6	21812767	21889131	1	cytoplasmic polyadenylation element binding protein 3 [Source:NCBI gene;Acc:423816]
ENSGALG00000006934	1.68788	0.00883743	PATZ1	15	9301202	9318435	1	POZ/BTB and AT hook containing zinc finger 1 [Source:NCBI gene;Acc:416963]
ENSGALG00000006944	-2.01369	0.0216378		12	12063727	12067083	1	crescent [Source:NCBI gene;Acc:395991]
ENSGALG00000006949	-0.594797	4.6615e-05	CHD2	10	15061660	15113883	1	chromodomain helicase DNA binding protein 2 [Source:NCBI gene;Acc:415507]
ENSGALG00000006958	1.12703	0.00838513		17	5031761	5159465	1	collagen type XXVII alpha 1 chain [Source:NCBI gene;Acc:417231]
ENSGALG00000007000	0.598498	0.0066245	NR2F2	10	16265424	16276853	1	nuclear receptor subfamily 2 group F member 2 [Source:NCBI gene;Acc:386585]
ENSGALG00000007001	1.21796	0.0148662	TLR4	17	3938812	3944462	1	toll like receptor 4 [Source:NCBI gene;Acc:417241]
ENSGALG00000007012	-0.679809	0.0400971	ARRDC4	10	16900546	16908325	1	arrestin domain containing 4 [Source:NCBI gene;Acc:415509]
ENSGALG00000007025	1.09172	0.00106989	CPNE8	1	15633800	15729892	1	copine 8 [Source:NCBI gene;Acc:417690]
ENSGALG00000007030	0.737754	0.0436263		14	9114379	9129367	1	transmembrane protein 180-like [Source:NCBI gene;Acc:416622]
ENSGALG00000007038	2.81811	0.000776669	ASTN2	17	3593160	3854597	-1	astrotactin 2 [Source:NCBI gene;Acc:417242]
ENSGALG00000007045	1.22409	0.0011384	ADGRA1	6	22597002	22847758	-1	adhesion G protein-coupled receptor A1 [Source:NCBI gene;Acc:423825]
ENSGALG00000007054	-0.727965	0.000304178	TBC1D16	18	9565437	9586683	1	TBC1 domain family member 16 [Source:NCBI gene;Acc:768712]
ENSGALG00000007059	1.71475	0.000390184	IGSF6	14	9142666	9148845	-1	immunoglobulin superfamily member 6 [Source:NCBI gene;Acc:771906]
ENSGALG00000007070	0.966445	0.00883743		14	9166630	9185734	1
ENSGALG00000007078	1.66746	0.00358668	ENTPD1	6	22955041	22993260	1	ectonucleoside triphosphate diphosphohydrolase 1 [Source:NCBI gene;Acc:423826]
ENSGALG00000007093	0.66617	0.00336133	CYTH1	18	9776820	9792219	1	cytohesin 1 [Source:NCBI gene;Acc:422085]
ENSGALG00000007114	0.94596	0.0144771	APOA1	24	5140181	5141930	-1	apolipoprotein A1 [Source:NCBI gene;Acc:396536]
ENSGALG00000007123	0.94577	0.035821		4	9336822	9341547	-1	uncharacterized LOC101750621 [Source:NCBI gene;Acc:101750621]
ENSGALG00000007127	0.623467	0.026681		5	16924715	16934417	-1	fatty acid desaturase 1 [Source:NCBI gene;Acc:423120]
ENSGALG00000007128	1.37316	4.41381e-05	SH3BGRL	4	9342726	9373476	-1	SH3 domain binding glutamate rich protein like [Source:NCBI gene;Acc:422277]
ENSGALG00000007140	0.766243	0.0252933	NRP1	2	13897935	14004606	1	neuropilin 1 [Source:NCBI gene;Acc:395560]
ENSGALG00000007141	1.20321	0.0192084	LRRK1	10	17915117	17979890	1	leucine rich repeat kinase 1 [Source:HGNC Symbol;Acc:HGNC:18608]
ENSGALG00000007153	0.640055	0.000838157	DYL1	15	9563293	9565829	-1	dynein light chain 1 cytoplasmic [Source:NCBI gene;Acc:427708]
ENSGALG00000007158	1.41233	0.000599153	SOCS1	14	9342202	9344743	1	suppressor of cytokine signaling 1 [Source:NCBI gene;Acc:416630]
ENSGALG00000007160	1.69223	0.0290196		4	9504323	9521047	1	Rho GTPase activating protein 36 [Source:NCBI gene;Acc:100859007]
ENSGALG00000007177	0.867048	2.33724e-05	PTPRG	12	13123560	13498453	1	protein tyrosine phosphatase, receptor type G [Source:NCBI gene;Acc:374208]
ENSGALG00000007178	0.775668	0.0411609	FADS2	5	16940926	16958072	1	fatty acid desaturase 2 [Source:NCBI gene;Acc:423122]
ENSGALG00000007186	1.79888	0.0119707	TMEM268	17	2882867	2987652	1	transmembrane protein 268 [Source:NCBI gene;Acc:417248]
ENSGALG00000007205	1.01248	2.54504e-05	COX6A1	15	9582003	9583360	-1	cytochrome c oxidase subunit 6A1 [Source:NCBI gene;Acc:416978]
ENSGALG00000007215	-0.595306	0.000678745	KIF5B	2	14216533	14248028	1	kinesin family member 5B [Source:NCBI gene;Acc:420472]
ENSGALG00000007216	1.24956	0.0202829	TVP23A	14	9506852	9516852	1	trans-golgi network vesicle protein 23 homolog A [Source:NCBI gene;Acc:771988]
ENSGALG00000007253	0.85958	0.0131779	IL1RAP	9	14006895	14047894	-1	interleukin 1 receptor accessory protein [Source:NCBI gene;Acc:424908]
ENSGALG00000007284	2.06908	5.40486e-05	SYP	12	13810284	13889941	1	synaptophysin [Source:NCBI gene;Acc:396359]
ENSGALG00000007287	-0.607399	6.49671e-06		5	17173545	17187894	-1	ZFP91 zinc finger protein [Source:NCBI gene;Acc:423128]
ENSGALG00000007300	0.832767	0.00313462	PYCR1	18	9970057	9973913	-1	pyrroline-5-carboxylate reductase 1 [Source:NCBI gene;Acc:769203]
ENSGALG00000007330	0.612272	0.0133184	CTNND1	5	17194978	17220348	-1	catenin delta 1 [Source:NCBI gene;Acc:428852]
ENSGALG00000007331	-0.70254	0.000390184	SVIL	2	14681633	14783967	-1	supervillin [Source:NCBI gene;Acc:420475]
ENSGALG00000007357	-0.671921	0.00435154	BCL6	9	14938213	14954449	1	B-cell CLL/lymphoma 6 [Source:NCBI gene;Acc:424912]
ENSGALG00000007367	2.02718	0.00027923	WFIKKN2	18	10096028	10100634	-1	WAP, follistatin/kazal, immunoglobulin, kunitz and netrin domain containing 2 [Source:NCBI gene;Acc:422097]
ENSGALG00000007404	0.771288	0.000352833	YIPF5	13	18256584	18263765	-1	Yip1 domain family member 5 [Source:NCBI gene;Acc:416344]
ENSGALG00000007416	1.16622	0.0216324	CD3E	24	5480338	5485277	1	CD3e molecule [Source:NCBI gene;Acc:396062]
ENSGALG00000007431	1.25952	0.00176959	MAGI1	12	14398620	14690794	-1	membrane associated guanylate kinase, WW and PDZ domain containing 1 [Source:NCBI gene;Acc:416083]
ENSGALG00000007443	-0.597095	0.00119048	TMLHE	4	10998969	11014124	-1	trimethyllysine hydroxylase, epsilon [Source:NCBI gene;Acc:422296]
ENSGALG00000007493	2.32166	0.00250341	NSDHL	4	11273078	11283634	-1	NAD(P) dependent steroid dehydrogenase-like [Source:NCBI gene;Acc:422302]
ENSGALG00000007507	1.46515	0.0222932	MASTL	2	15947101	15964487	1	microtubule associated serine/threonine kinase like [Source:NCBI gene;Acc:420487]
ENSGALG00000007515	1.82734	1.13601e-06	SFRP5	6	23251548	23253727	1	secreted frizzled related protein 5 [Source:NCBI gene;Acc:423838]
ENSGALG00000007516	-0.585904	0.000221666		13	18524937	18544949	1	RNA binding motif protein 27 [Source:NCBI gene;Acc:416348]
ENSGALG00000007522	1.44753	0.00112236		18	10138422	10181595	-1	ATP binding cassette subfamily C member 3 [Source:NCBI gene;Acc:422099]
ENSGALG00000007526	0.781179	0.0482723		4	11295349	11299195	-1	putative glutamine amidotransferase like class 1 domain containing 3A-like 2 [Source:NCBI gene;Acc:422305]
ENSGALG00000007536	1.37048	0.000763245		9	15157571	15163391	1	deoxyribodipyrimidine photo-lyase-like [Source:NCBI gene;Acc:424919]
ENSGALG00000007543	1.63935	0.0040272	APCDD1L	20	11158900	11172710	1	APC down-regulated 1 like [Source:NCBI gene;Acc:419316]
ENSGALG00000007565	0.940457	0.000488653	PPP2R2B	13	18602029	18670143	-1	protein phosphatase 2 regulatory subunit Bbeta [Source:NCBI gene;Acc:416350]
ENSGALG00000007582	1.42194	0.00415068	DPYSL3	13	18700534	18731040	-1	dihydropyrimidinase like 3 [Source:NCBI gene;Acc:395154]
ENSGALG00000007608	1.16734	2.13351e-05	ARHGEF9	4	11685188	11872215	1	Cdc42 guanine nucleotide exchange factor 9 [Source:NCBI gene;Acc:422315]
ENSGALG00000007609	1.97313	3.49602e-05	ARHGAP19	6	23326295	23340590	1	Rho GTPase activating protein 19 [Source:NCBI gene;Acc:423846]
ENSGALG00000007611	0.587382	0.000325548	RPL35A	9	15278279	15281121	1	ribosomal protein L35a [Source:NCBI gene;Acc:424924]
ENSGALG00000007623	0.804031	0.0355759	CACNA1G	18	10190070	10295277	-1	calcium voltage-gated channel subunit alpha1 G [Source:NCBI gene;Acc:769385]
ENSGALG00000007645	1.10925	2.8266e-05		6	23492176	23498630	1	prominin 1-like [Source:NCBI gene;Acc:423849]
ENSGALG00000007646	1.00031	0.00214381		4	11924118	12042777	1	vascular endothelial growth factor receptor kdr-like [Source:NCBI gene;Acc:422316]
ENSGALG00000007681	2.52334	0.0214589	HTR2B	9	15312935	15322126	-1	5-hydroxytryptamine receptor 2B [Source:NCBI gene;Acc:395581]
ENSGALG00000007698	1.17961	0.00110668		15	10313011	10321910	-1	caspase recruitment domain family, member 8 [Source:NCBI gene;Acc:416998]
ENSGALG00000007699	0.661571	5.6622e-07		24	5664030	5665784	-1	ribosomal protein S25 [Source:NCBI gene;Acc:770722]
ENSGALG00000007712	0.900577	2.74233e-06	MYO1B	7	8016186	8098275	1	myosin IB [Source:NCBI gene;Acc:424045]
ENSGALG00000007713	1.12448	0.03295	CD300LG	18	10410168	10414906	-1	CD300 molecule like family member g [Source:NCBI gene;Acc:422107]
ENSGALG00000007717	1.47294	0.0488897	GCNT7	20	11976791	11984112	1	glucosaminyl (N-acetyl) transferase family member 7 [Source:NCBI gene;Acc:769120]
ENSGALG00000007723	-0.692669	0.00041074	NAT9	18	10447902	10451391	-1	N-acetyltransferase 9 (putative) [Source:NCBI gene;Acc:422109]
ENSGALG00000007728	0.945292	0.0285854		15	10396499	10406063	-1	proline dehydrogenase 1 [Source:NCBI gene;Acc:770734]
ENSGALG00000007731	0.610242	0.0132883	DPCD	6	23757619	23765090	-1	deleted in primary ciliary dyskinesia homolog (mouse) [Source:NCBI gene;Acc:423852]
ENSGALG00000007732	2.19522	0.0426639	RTN4R	15	10623518	10688187	1	reticulon 4 receptor [Source:NCBI gene;Acc:417001]
ENSGALG00000007736	0.957413	0.00871287	ZWILCH	10	18949910	18967554	1	zwilch kinetochore protein [Source:NCBI gene;Acc:415552]
ENSGALG00000007744	1.21612	0.00728165	CASS4	20	11992062	12008045	-1	Cas scaffold protein family member 4 [Source:HGNC Symbol;Acc:HGNC:15878]
ENSGALG00000007748	1.05817	0.00303907	SLC16A2	4	12310289	12331702	1	solute carrier family 16 member 2 [Source:NCBI gene;Acc:428716]
ENSGALG00000007759	1.26549	0.000984468	TMEFF2	7	8220110	8328185	-1	transmembrane protein with EGF like and two follistatin like domains 2 [Source:NCBI gene;Acc:768542]
ENSGALG00000007762	-0.742986	8.07036e-09	CREBBP	14	12891875	12969501	-1	CREB binding protein [Source:NCBI gene;Acc:416667]
ENSGALG00000007779	-0.779586	8.72276e-06	ADCY9	14	12988577	13047466	-1	adenylate cyclase 9 [Source:NCBI gene;Acc:395339]
ENSGALG00000007796	2.3581	2.86133e-09	BCAS1	20	12384156	12418680	1	breast carcinoma amplified sequence 1 [Source:NCBI gene;Acc:419338]
ENSGALG00000007804	0.7022	0.000488963	GXYLT2	12	16898430	16917447	1	glucoside xylosyltransferase 2 [Source:NCBI gene;Acc:416097]
ENSGALG00000007809	0.947211	0.047432	TSHZ2	20	12555394	12760723	-1	teashirt zinc finger homeobox 2 [Source:NCBI gene;Acc:419341]
ENSGALG00000007839	0.640904	6.48585e-05	NCAM1	24	5811385	5892244	-1	neural cell adhesion molecule 1 [Source:NCBI gene;Acc:428253]
ENSGALG00000007840	1.45428	0.0290922		15	11095425	11099116	-1	SEC14 like lipid binding 2 [Source:NCBI gene;Acc:417008]
ENSGALG00000007845	0.917237	0.0056465	REL	3	2054433	2088375	1	REL proto-oncogene, NF-kB subunit [Source:NCBI gene;Acc:396500]
ENSGALG00000007902	-0.677763	0.00154132	ATP7A	4	12911845	12929913	1	ATPase copper transporting alpha [Source:HGNC Symbol;Acc:HGNC:869]
ENSGALG00000007905	0.89695	1.55411e-06	LAMB1	1	15009296	15165846	-1	laminin subunit beta 1 [Source:NCBI gene;Acc:396478]
ENSGALG00000007907	-0.703417	0.0069642	CCDC157	15	11105096	11111632	-1	coiled-coil domain containing 157 [Source:NCBI gene;Acc:417010]
ENSGALG00000007924	0.891114	0.0035163	STK17B	7	9781864	9800618	-1	serine/threonine kinase 17b [Source:NCBI gene;Acc:424049]
ENSGALG00000007945	-0.593185	0.00529181	CRYAB	24	6239995	6246232	1	crystallin alpha B [Source:NCBI gene;Acc:396089]
ENSGALG00000007952	0.754995	0.000565312	AMOT	4	12977246	13012349	1	angiomotin [Source:NCBI gene;Acc:422336]
ENSGALG00000007964	1.05081	0.000444642	CASTOR1	15	11136040	11139800	1	GATS protein like 3 [Source:NCBI gene;Acc:770898]
ENSGALG00000008022	0.932838	0.000517859	TAPBP	16	2567828	2571359	-1	TAP binding protein [Source:NCBI gene;Acc:417048]
ENSGALG00000008039	0.752713	0.00183214	MFSD13A	6	24108244	24121172	1	major facilitator superfamily domain containing 13A [Source:NCBI gene;Acc:423861]
ENSGALG00000008043	0.976308	0.0407368	CORO2B	10	19645369	19672951	1	coronin 2B [Source:NCBI gene;Acc:415561]
ENSGALG00000008060	1.90444	0.00722532	PRKAR2B	1	14593473	14674699	1	protein kinase cAMP-dependent type II regulatory subunit beta [Source:NCBI gene;Acc:769420]
ENSGALG00000008072	0.945471	0.0214606	CHRDL1	4	13511411	13553410	1	chordin like 1 [Source:NCBI gene;Acc:373985]
ENSGALG00000008080	1.71009	2.26949e-05	C1QTNF4	5	22998387	23015965	1	C1q and tumor necrosis factor related protein 4 [Source:NCBI gene;Acc:428863]
ENSGALG00000008097	-0.598137	0.000886447	CELF1	5	23040708	23093179	1	CUGBP Elav-like family member 1 [Source:NCBI gene;Acc:373923]
ENSGALG00000008098	-0.711831	0.00184942	NAMPTP1	1	14365885	14392312	-1	nicotinamide phosphoribosyltransferase pseudogene 1 [Source:NCBI gene;Acc:417707]
ENSGALG00000008107	-0.594194	0.0165776	IRS4	4	13876602	13898001	1	insulin receptor substrate 4 [Source:NCBI gene;Acc:422347]
ENSGALG00000008133	0.956431	1.82261e-05	AS3MT	6	24348004	24352786	1	arsenite methyltransferase [Source:NCBI gene;Acc:423870]
ENSGALG00000008141	1.27844	0.035769		4	13903972	13924666	-1
ENSGALG00000008164	1.038	0.00618544	ADAMTS7	10	20114123	20157777	1	ADAM metallopeptidase with thrombospondin type 1 motif 7 [Source:NCBI gene;Acc:415570]
ENSGALG00000008177	-0.902039	0.030053	NOS1	15	11574676	11603131	1	nitric oxide synthase 1 [Source:NCBI gene;Acc:427721]
ENSGALG00000008180	-0.644054	9.61247e-06	SPG11	10	20171900	20204388	1	spastic paraplegia 11 (autosomal recessive) [Source:NCBI gene;Acc:415572]
ENSGALG00000008193	2.02002	0.00014025	RELN	1	13185663	13457234	-1	reelin [Source:NCBI gene;Acc:427850]
ENSGALG00000008206	1.51255	0.0341065	TESC	15	11628671	11631426	1	tescalcin [Source:NCBI gene;Acc:771113]
ENSGALG00000008240	0.635375	0.00068167	CFLAR	7	11400646	11419712	1	CASP8 and FADD like apoptosis regulator [Source:NCBI gene;Acc:424080]
ENSGALG00000008253	0.925207	0.0449006	TBX5	15	12598201	12638563	1	T-box 5 [Source:NCBI gene;Acc:373988]
ENSGALG00000008255	-0.657685	0.00813381	C11orf49	5	23440889	23529747	-1	chromosome 5 C11orf49 homolog [Source:NCBI gene;Acc:423188]
ENSGALG00000008257	0.870625	0.0144247	MERTK	3	3201470	3222450	1	MER proto-oncogene, tyrosine kinase [Source:NCBI gene;Acc:395836]
ENSGALG00000008263	2.20969	0.00634703	CNTN4	12	18230670	18486808	1	contactin 4 [Source:NCBI gene;Acc:396149]
ENSGALG00000008270	1.12973	0.0151512	CALHM2	6	24590725	24595374	-1	calcium homeostasis modulator 2 [Source:NCBI gene;Acc:770753]
ENSGALG00000008272	1.16482	0.000136628	TMED3	10	20422863	20424795	1	transmembrane p24 trafficking protein 3 [Source:NCBI gene;Acc:415580]
ENSGALG00000008291	0.676101	0.000267127	AP3S2	10	20444440	20448187	-1	adaptor related protein complex 3 sigma 2 subunit [Source:NCBI gene;Acc:415581]
ENSGALG00000008298	1.34372	0.0024648	LRRC17	1	13007015	13024134	1	leucine rich repeat containing 17 [Source:NCBI gene;Acc:395440]
ENSGALG00000008301	-0.691129	0.0182085	FAM185A	1	12932861	12973755	1	family with sequence similarity 185 member A [Source:NCBI gene;Acc:417722]
ENSGALG00000008308	-0.756725	0.0448442	BHLHE40	12	18986975	18991321	1	basic helix-loop-helix family member e40 [Source:NCBI gene;Acc:416108]
ENSGALG00000008313	1.39762	0.00110975	NAPB	3	3276268	3283076	1	NSF attachment protein beta [Source:NCBI gene;Acc:421231]
ENSGALG00000008318	-0.605518	0.000227046	SLK	6	25039313	25083389	1	STE20 like kinase [Source:NCBI gene;Acc:423878]
ENSGALG00000008337	0.734544	0.00124549		15	12872924	12875336	1
ENSGALG00000008340	1.07736	0.00014025	FES	10	20534450	20539528	-1	FES proto-oncogene, tyrosine kinase [Source:NCBI gene;Acc:429374]
ENSGALG00000008346	1.10057	0.00104711	CASP18	7	11436085	11444574	1	initiator caspase [Source:NCBI gene;Acc:693266]
ENSGALG00000008349	0.701193	0.0404499	LMCD1	12	19629856	19651438	1	LIM and cysteine rich domains 1 [Source:NCBI gene;Acc:416113]
ENSGALG00000008355	1.11518	0.011723	CASP8	7	11449832	11455934	1	caspase 8 [Source:NCBI gene;Acc:395284]
ENSGALG00000008359	1.62968	2.97212e-07	CD248	3	3329006	3331372	1	CD248 molecule [Source:NCBI gene;Acc:421234]
ENSGALG00000008365	1.00248	0.0319278	CHRM4	5	23877418	23884160	1	Gallus gallus cholinergic receptor muscarinic 4 (CHRM4), mRNA. [Source:RefSeq mRNA;Acc:NM_001031191]
ENSGALG00000008367	2.46459	0.000808611	MDK	5	23884634	23886637	-1	midkine (neurite growth-promoting factor 2) [Source:NCBI gene;Acc:423196]
ENSGALG00000008370	-0.609861	0.000341571	TRAK2	7	11462356	11480366	-1	trafficking kinesin protein 2 [Source:NCBI gene;Acc:424082]
ENSGALG00000008378	0.936877	0.00303138	SRGAP3	12	19736835	19803309	-1	SLIT-ROBO Rho GTPase activating protein 3 [Source:NCBI gene;Acc:416115]
ENSGALG00000008382	0.870145	0.00475297	GNAI1	1	11521697	11555109	-1	G protein subunit alpha i1 [Source:NCBI gene;Acc:396368]
ENSGALG00000008409	0.982466	0.0348735	GSTO2	6	25196883	25205695	1	glutathione S-transferase omega 2 [Source:NCBI gene;Acc:423881]
ENSGALG00000008414	0.596281	0.00180459	DVL3	9	15945340	15972493	1	dishevelled segment polarity protein 2 [Source:NCBI gene;Acc:424949]
ENSGALG00000008428	1.62251	0.00824399	CDK15	7	11591958	11617897	1	cyclin dependent kinase 15 [Source:HGNC Symbol;Acc:HGNC:14434]
ENSGALG00000008437	0.643524	0.00116259	NET1	1	1772740	1784158	-1	neuroepithelial cell transforming 1 [Source:NCBI gene;Acc:416693]
ENSGALG00000008439	1.18132	0.00132443	CD36	1	11333589	11371413	-1	CD36 molecule [Source:NCBI gene;Acc:417730]
ENSGALG00000008457	0.603798	0.00278377	RIN2	3	4154797	4182140	1	Ras and Rab interactor 2 [Source:NCBI gene;Acc:421246]
ENSGALG00000008465	2.48939	0.000384554	SORCS1	6	26083271	26356014	-1	sortilin related VPS10 domain containing receptor 1 [Source:NCBI gene;Acc:423885]
ENSGALG00000008473	1.00264	0.00761415	PLXND1	12	19926150	19990738	-1	plexin D1 [Source:NCBI gene;Acc:416124]
ENSGALG00000008474	-0.991672	0.0061652	CARF	7	11985951	12007348	1	calcium responsive transcription factor [Source:NCBI gene;Acc:424090]
ENSGALG00000008479	-0.658784	0.0233971	PLEKHM3	7	12028376	12146878	1	pleckstrin homology domain containing M3 [Source:NCBI gene;Acc:101748748]
ENSGALG00000008482	-0.726492	0.000553809	STAG2	4	15574392	15623964	-1	stromal antigen 2 [Source:NCBI gene;Acc:422360]
ENSGALG00000008486	-0.624905	0.000601531	CACNA2D1	1	10375977	10734880	1	calcium voltage-gated channel auxiliary subunit alpha2delta 1 [Source:NCBI gene;Acc:768444]
ENSGALG00000008497	1.02127	0.0018685	SLC38A2	1	31106674	31121733	-1	solute carrier family 38 member 2 [Source:NCBI gene;Acc:417807]
ENSGALG00000008513	0.598596	4.96566e-06	C1GALT1C1	4	16382396	16384100	1	C1GALT1 specific chaperone 1 [Source:NCBI gene;Acc:422362]
ENSGALG00000008514	0.873245	0.0408594	DLL4	5	24634300	24643252	1	delta like canonical Notch ligand 4 [Source:NCBI gene;Acc:423208]
ENSGALG00000008518	1.55098	0.0055429		17	2287820	2308533	1	glutamine synthetase-like [Source:NCBI gene;Acc:417253]
ENSGALG00000008525	0.994308	0.000906835	ABHD12	3	4209087	4236900	-1	abhydrolase domain containing 12 [Source:NCBI gene;Acc:421249]
ENSGALG00000008539	0.988895	0.00338891	ALG12	1	19029131	19044906	-1	ALG12, alpha-1,6-mannosyltransferase [Source:NCBI gene;Acc:417733]
ENSGALG00000008546	0.774288	0.0119247	FGD5	12	20187838	20274748	-1	FYVE, RhoGEF and PH domain containing 5 [Source:NCBI gene;Acc:416130]
ENSGALG00000008551	1.13663	6.00647e-05	CRELD2	1	19045087	19056483	1	cysteine rich with EGF like domains 2 [Source:NCBI gene;Acc:417735]
ENSGALG00000008584	2.13046	0.0193329	NUSAP1	5	24796212	24810473	1	nucleolar and spindle associated protein 1 [Source:NCBI gene;Acc:423213]
ENSGALG00000008589	1.36605	4.67625e-07	GPR1	7	12555296	12570730	1	G protein-coupled receptor 1 [Source:NCBI gene;Acc:424101]
ENSGALG00000008603	1.19777	0.0379859	ITPKA	5	24896103	24930838	1	inositol-trisphosphate 3-kinase A [Source:NCBI gene;Acc:395694]
ENSGALG00000008604	-0.688032	0.00627145	TMEM255A	4	16450062	16472364	1	transmembrane protein 255A [Source:NCBI gene;Acc:107052097]
ENSGALG00000008609	0.585585	0.000815344	PTK7	3	4406323	4417810	1	protein tyrosine kinase 7 (inactive) [Source:NCBI gene;Acc:421257]
ENSGALG00000008614	-0.720292	7.81762e-06	TTL	3	16096879	16112242	1	tubulin tyrosine ligase [Source:NCBI gene;Acc:416711]
ENSGALG00000008616	-0.70929	0.00248394	DDR1	17	2195780	2233577	1	discoidin domain receptor tyrosine kinase 1 [Source:NCBI gene;Acc:417256]
ENSGALG00000008620	0.698798	3.53091e-06	RPL39L	4	16501944	16504398	1	ribosomal protein L39 like [Source:NCBI gene;Acc:374132]
ENSGALG00000008623	1.12702	0.000585661	TOR4A	17	2166268	2170923	1	torsin family 4 member A [Source:NCBI gene;Acc:417257]
ENSGALG00000008624	-0.689809	1.48909e-05	RPAP1	5	25078510	25115395	-1	RNA polymerase II associated protein 1 [Source:NCBI gene;Acc:423217]
ENSGALG00000008629	1.13684	5.56861e-05	MRC1	2	19573334	19621981	-1	mannose receptor C-type 1 [Source:NCBI gene;Acc:420516]
ENSGALG00000008632	1.11824	4.55164e-05	ACSS1	3	15944552	15976454	-1	acyl-CoA synthetase short-chain family member 1A [Source:NCBI gene;Acc:416714]
ENSGALG00000008638	1.25201	0.0446538	MMR1L3	2	19497094	19526728	-1	macrophage mannose receptor 1-like 3 [Source:NCBI gene;Acc:420515]
ENSGALG00000008651	0.620235	0.00967471	APMAP	3	15927353	15940433	-1	adipocyte plasma membrane associated protein [Source:NCBI gene;Acc:416715]
ENSGALG00000008653	-0.64268	0.00967599	MGA	5	25195649	25255228	1	MGA, MAX dimerization protein [Source:NCBI gene;Acc:423220]
ENSGALG00000008656	1.59155	0.0138296	ICOS	7	13376431	13388513	-1	inducible T-cell costimulator [Source:NCBI gene;Acc:424105]
ENSGALG00000008658	0.585644	0.000961878	ZNHIT6	8	16551740	16579545	1	zinc finger HIT-type containing 6 [Source:NCBI gene;Acc:424527]
ENSGALG00000008667	1.56056	8.55244e-07	DSTN	3	15647437	15658771	-1	destrin, actin depolymerizing factor [Source:NCBI gene;Acc:396539]
ENSGALG00000008675	1.87114	2.75795e-07	SLC25A5	4	16561047	16563108	-1	solute carrier family 25 member 5 [Source:NCBI gene;Acc:772225]
ENSGALG00000008676	0.704227	0.00234286	RRBP1	3	15616824	15644373	1	ribosome binding protein 1 [Source:NCBI gene;Acc:396414]
ENSGALG00000008681	1.38382	0.0166889	NSMF	17	2092280	2126139	1	NMDA receptor synaptonuclear signaling and neuronal migration factor [Source:NCBI gene;Acc:417260]
ENSGALG00000008713	1.1676	0.0208385	BIRC5	3	15519544	15520683	-1	baculoviral IAP repeat containing 5 [Source:NCBI gene;Acc:374078]
ENSGALG00000008714	-0.668991	0.000460865	ABI2	7	13598813	13653730	-1	abl interactor 2 [Source:NCBI gene;Acc:424108]
ENSGALG00000008716	0.763169	0.0259954	FLRT3	3	4684844	4686787	-1	fibronectin leucine rich transmembrane protein 3 [Source:NCBI gene;Acc:428552]
ENSGALG00000008727	-0.921264	0.000672916		5	25395587	25420105	1	phospholipase A2 group IVB [Source:NCBI gene;Acc:101749229]
ENSGALG00000008734	1.01983	0.00619022	PCSK2	3	12111551	12286838	-1	proprotein convertase subtilisin/kexin type 2 [Source:NCBI gene;Acc:395136]
ENSGALG00000008739	0.681057	0.00223899	MINDY3	2	20283219	20330243	1	family with sequence similarity 188 member A [Source:NCBI gene;Acc:420526]
ENSGALG00000008764	0.851337	0.0491417	FAM171A1	2	20492485	20575251	1	family with sequence similarity 171, member A1 [Source:NCBI gene;Acc:420528]
ENSGALG00000008780	1.01142	0.0402567	CTBS	8	16940149	16946646	1	chitobiase [Source:NCBI gene;Acc:424535]
ENSGALG00000008793	0.842726	0.0150541	SEC23B	3	15471739	15488351	-1	Sec23 homolog B, coat complex II component [Source:NCBI gene;Acc:416724]
ENSGALG00000008815	1.16914	6.857e-05	LRRN4	3	15421291	15430454	1	leucine rich repeat neuronal 4 [Source:NCBI gene;Acc:427686]
ENSGALG00000008835	1.39903	0.0206294	THAP10	8	17017291	17029086	-1	THAP domain containing 10 [Source:NCBI gene;Acc:424541]
ENSGALG00000008837	0.617123	0.0137163	PELI3	3	10247163	10289340	-1	pellino E3 ubiquitin protein ligase family member 3 [Source:NCBI gene;Acc:421279]
ENSGALG00000008840	0.761621	0.0139955	ACSL5	6	27661391	27681605	1	acyl-CoA synthetase long-chain family member 5 [Source:NCBI gene;Acc:423896]
ENSGALG00000008867	0.594997	0.00877242	COMMD5	4	16711121	16731302	-1	COMM domain containing 5 [Source:NCBI gene;Acc:422376]
ENSGALG00000008875	-0.647957	0.0203877	PLCB1	3	14299839	14672677	-1	phospholipase C beta 1 [Source:NCBI gene;Acc:427687]
ENSGALG00000008881	0.920487	0.0470857	RGS3	17	1734410	1747726	-1	regulator of G-protein signaling 3 [Source:NCBI gene;Acc:395110]
ENSGALG00000008885	1.85681	0.00690193	PDE1A	7	13988323	14095263	1	phosphodiesterase 1A [Source:NCBI gene;Acc:424116]
ENSGALG00000008890	1.14312	0.000171516	ADGRL4	8	18695737	18954195	1	adhesion G protein-coupled receptor L4 [Source:NCBI gene;Acc:424546]
ENSGALG00000008896	1.56312	0.0422791	PPP1R1C	7	14106274	14154526	-1	protein phosphatase 1 regulatory inhibitor subunit 1C [Source:NCBI gene;Acc:424117]
ENSGALG00000008903	1.04618	0.000142402	ITPRID2	7	14156691	14197263	-1	sperm specific antigen 2 [Source:NCBI gene;Acc:424118]
ENSGALG00000008907	0.992868	0.000306172	PLCB4	3	14058563	14184797	-1	phospholipase C beta 4 [Source:NCBI gene;Acc:416730]
ENSGALG00000008918	0.901053	0.0214897	LAMP5	3	14045653	14055302	-1	lysosomal associated membrane protein family member 5 [Source:NCBI gene;Acc:416732]
ENSGALG00000008926	1.42652	0.0112018	CADPS2	1	22670291	22971425	1	calcium dependent secretion activator 2 [Source:NCBI gene;Acc:417756]
ENSGALG00000008936	0.969126	0.00271443		17	1290696	1294902	1	ectonucleoside triphosphate diphosphohydrolase 8-like [Source:NCBI gene;Acc:417281]
ENSGALG00000008949	0.951791	0.000221816	ADRB1	6	28606240	28608617	1	adrenoceptor beta 1 [Source:NCBI gene;Acc:101750705]
ENSGALG00000008954	1.30253	0.0227859	RUNDC3B	2	20768642	20810312	1	RUN domain containing 3B [Source:NCBI gene;Acc:420535]
ENSGALG00000008957	-0.605614	0.0161123	MSH6	3	9383316	9394077	1	mutS homolog 6 [Source:NCBI gene;Acc:421291]
ENSGALG00000008970	0.777849	0.00784949	NRK	4	17200089	17295351	1	Nik related kinase [Source:NCBI gene;Acc:422380]
ENSGALG00000008985	0.887415	0.000564806	SRI	2	20983100	20992378	-1	sorcin [Source:NCBI gene;Acc:420538]
ENSGALG00000008999	1.0856	0.00167175	AFAP1L2	6	28705869	28759542	-1	actin filament associated protein 1 like 2 [Source:NCBI gene;Acc:423908]
ENSGALG00000009012	0.755682	0.0399457	ZNF385B	7	14842857	14976181	1	zinc finger protein 385B [Source:NCBI gene;Acc:424124]
ENSGALG00000009016	1.01782	0.0209864	SLX4IP	3	13641962	13716976	-1	SLX4 interacting protein [Source:NCBI gene;Acc:416738]
ENSGALG00000009020	1.0726	0.000454142	JAG1	3	13599642	13633726	1	jagged 1 [Source:NCBI gene;Acc:396043]
ENSGALG00000009024	-0.649912	0.0165947	CLIP4	3	9097406	9136655	-1	CAP-Gly domain containing linker protein family member 4 [Source:NCBI gene;Acc:428556]
ENSGALG00000009034	0.772566	0.0462457	ALK	3	9091386	9110192	1	ALK receptor tyrosine kinase [Source:NCBI gene;Acc:421297]
ENSGALG00000009036	-0.635721	0.000352874	GANC	5	25852299	25871820	1	glucosidase alpha, neutral C [Source:NCBI gene;Acc:423232]
ENSGALG00000009052	1.00596	0.0464276	LBH	3	8705197	8715863	-1	limb bud and heart development [Source:NCBI gene;Acc:421301]
ENSGALG00000009063	1.76322	0.00112236		4	17406321	17430410	-1	PAS domain containing 1 [Source:NCBI gene;Acc:422384]
ENSGALG00000009068	0.880399	0.0166819	ITPKB	3	12635777	12683252	1	inositol-trisphosphate 3-kinase C [Source:NCBI gene;Acc:416743]
ENSGALG00000009082	-0.856654	0.00041075	COQ8A	3	12555719	12587558	-1	coenzyme Q8A [Source:NCBI gene;Acc:416745]
ENSGALG00000009092	0.898998	0.000878164	STON1	3	8270256	8292236	-1	stonin 1 [Source:NCBI gene;Acc:100534590]
ENSGALG00000009110	0.636245	0.0198216	LSM8	1	24490276	24495990	-1	LSM8 homolog, U6 small nuclear RNA associated [Source:NCBI gene;Acc:417765]
ENSGALG00000009130	-0.677282	0.037018	GPCPD1	3	16861604	16894451	-1	glycerophosphocholine phosphodiesterase 1 [Source:NCBI gene;Acc:421311]
ENSGALG00000009134	-0.668146	0.0135376	CTTNBP2	1	24616305	24691437	1	cortactin binding protein 2 [Source:NCBI gene;Acc:417766]
ENSGALG00000009179	0.949313	0.00920636	TNFSF10	9	19447018	19455676	1	tumor necrosis factor superfamily member 10 [Source:NCBI gene;Acc:378894]
ENSGALG00000009212	0.898765	0.0204749	MND1	4	19876653	19916272	1	meiotic nuclear divisions 1 [Source:NCBI gene;Acc:422399]
ENSGALG00000009230	0.793659	0.0104646	TMEM131L	4	19928294	19998920	1	KIAA0922 [Source:NCBI gene;Acc:422400]
ENSGALG00000009241	1.79507	2.29572e-06	SFRP2	4	20063168	20067413	-1	secreted frizzled related protein 2 [Source:NCBI gene;Acc:395546]
ENSGALG00000009249	-0.837529	3.90816e-05	UBR1	5	26214323	26270727	-1	ubiquitin protein ligase E3 component n-recognin 1 [Source:NCBI gene;Acc:423242]
ENSGALG00000009252	0.88693	0.0201918	PLD1	9	19674293	19709791	1	phospholipase D1 [Source:NCBI gene;Acc:424986]
ENSGALG00000009280	1.4425	0.00511521	NPY2R	4	20538373	20543866	1	neuropeptide Y receptor Y2 [Source:NCBI gene;Acc:422405]
ENSGALG00000009293	0.650203	0.00340244	CHN1	7	16717993	16797948	1	chimerin 1 [Source:NCBI gene;Acc:429021]
ENSGALG00000009302	2.40509	0.0158499	EMX2	6	30231251	30236803	1	empty spiracles homeobox 2 [Source:NCBI gene;Acc:423923]
ENSGALG00000009308	3.57716	0.0126059	CNIH3	3	17558062	17599394	-1	cornichon family AMPA receptor auxiliary protein 3 [Source:NCBI gene;Acc:421323]
ENSGALG00000009312	0.718393	0.0212914	RPL22L1	9	19878895	19880940	1	ribosomal protein L22 like 1 [Source:NCBI gene;Acc:100858296]
ENSGALG00000009330	0.729336	1.49149e-05	DEGS1	3	17705163	17711133	-1	delta 4-desaturase, sphingolipid 1 [Source:NCBI gene;Acc:421327]
ENSGALG00000009338	-0.596237	7.10363e-06	ZFYVE1	5	26653986	26676965	1	zinc finger FYVE-type containing 1 [Source:NCBI gene;Acc:423252]
ENSGALG00000009341	-0.681889	0.0117269	CRAMP1	14	14040887	14078874	-1	cramped chromatin regulator homolog 1 [Source:NCBI gene;Acc:416762]
ENSGALG00000009360	1.37861	0.000503886	CAPN2	3	17779866	17799623	-1	calpain 2 [Source:NCBI gene;Acc:395963]
ENSGALG00000009361	0.680935	0.00769726	GUCY1B1	4	20813724	20854195	1	guanylate cyclase 1 soluble subunit beta [Source:NCBI gene;Acc:422408]
ENSGALG00000009372	-0.834821	0.0332701	PHC3	9	19994295	20013955	1	polyhomeotic homolog 3 [Source:NCBI gene;Acc:429159]
ENSGALG00000009373	1.18324	6.00784e-08	CTSO	4	20906538	20914132	-1	cathepsin O [Source:NCBI gene;Acc:422410]
ENSGALG00000009387	-0.635609	0.0165558		5	27699720	27751679	1	synaptojanin 2 binding protein [Source:NCBI gene;Acc:430724]
ENSGALG00000009415	1.48949	0.0114847	SMOC1	5	27925918	28047170	-1	SPARC related modular calcium binding 1 [Source:NCBI gene;Acc:768688]
ENSGALG00000009422	1.03499	0.00414793	RGS10	6	31170655	31187619	-1	regulator of G-protein signaling 10 [Source:NCBI gene;Acc:423930]
ENSGALG00000009452	1.0482	0.011298	GALNT16	5	28252274	28309388	-1	polypeptide N-acetylgalactosaminyltransferase 16 [Source:NCBI gene;Acc:423263]
ENSGALG00000009476	0.899262	0.000189871	CDK6	2	22703461	22836675	-1	cyclin dependent kinase 6 [Source:NCBI gene;Acc:420558]
ENSGALG00000009493	1.01835	0.00862657	TMEM229B	5	28959000	28968965	-1	transmembrane protein 229B [Source:NCBI gene;Acc:423269]
ENSGALG00000009497	2.4397	0.0165765	AVPR2	1	28630010	28633253	-1	arginine vasopressin receptor 2 [Source:NCBI gene;Acc:427860]
ENSGALG00000009512	0.92735	0.00161786	TFPI2	2	23301645	23311143	-1	tissue factor pathway inhibitor 2 [Source:NCBI gene;Acc:420561]
ENSGALG00000009514	2.34981	0.0225548	NRCAM	1	28704251	28843445	1	neuronal cell adhesion molecule [Source:NCBI gene;Acc:396202]
ENSGALG00000009520	0.928705	0.03311	2021-03-01	4	23437223	23636944	-1	membrane associated ring-CH-type finger 1 [Source:NCBI gene;Acc:422420]
ENSGALG00000009523	0.855747	0.0249104	CNTN1	1	28882582	29120860	1	contactin 1 [Source:NCBI gene;Acc:417786]
ENSGALG00000009556	0.742172	0.0439347	PRICKLE1	1	29774813	29833578	-1	prickle planar cell polarity protein 1 [Source:NCBI gene;Acc:417793]
ENSGALG00000009560	1.06559	0.000780085	MSMO1	4	23878783	23885142	1	methylsterol monooxygenase 1 [Source:NCBI gene;Acc:422423]
ENSGALG00000009572	1.60706	0.00106989	ADAMTS20	1	30046660	30129302	-1	ADAM metallopeptidase with thrombospondin type 1 motif 20 [Source:NCBI gene;Acc:417794]
ENSGALG00000009594	1.38686	0.000103914	RARRES1	9	22591912	22599539	1	retinoic acid receptor responder 1 [Source:NCBI gene;Acc:395209]
ENSGALG00000009606	-0.672215	0.011622		6	32367978	32382286	1	ADAM metallopeptidase domain 5, pseudogene [Source:NCBI gene;Acc:423946]
ENSGALG00000009608	-0.74001	0.00191885		7	18479329	18537738	-1
ENSGALG00000009619	0.882267	0.0374343	GPR176	5	29722191	29753143	1	G protein-coupled receptor 176 [Source:NCBI gene;Acc:428879]
ENSGALG00000009621	1.32623	6.64065e-05	ACTB	14	4573328	4577556	-1	actin, beta [Source:NCBI gene;Acc:396526]
ENSGALG00000009626	2.29048	6.76472e-07	THBS1	5	29833567	29849200	-1	thrombospondin 1 [Source:NCBI gene;Acc:373987]
ENSGALG00000009628	1.31486	4.8269e-06		4	11383388	11412143	1	potassium channel tetramerization domain containing 12 [Source:NCBI gene;Acc:425504]
ENSGALG00000009638	-0.782476	0.00488547	ANO6	1	30720903	30787549	1	anoctamin 6 [Source:NCBI gene;Acc:417802]
ENSGALG00000009641	1.49458	7.41653e-06	COL1A2	2	23572966	23610978	1	collagen type I alpha 2 chain [Source:NCBI gene;Acc:396243]
ENSGALG00000009650	-0.662888	0.00048908		4	25017886	25199203	1	palladin, cytoskeletal associated protein [Source:NCBI gene;Acc:422428]
ENSGALG00000009652	-0.988235	0.000705734	USH2A	3	20458579	20827409	1	usherin [Source:NCBI gene;Acc:421358]
ENSGALG00000009670	1.09441	7.34217e-06	SGCE	2	23650907	23677464	-1	sarcoglycan epsilon [Source:NCBI gene;Acc:420567]
ENSGALG00000009687	1.76566	9.89658e-05	KCNK2	3	20934919	21040114	-1	potassium two pore domain channel subfamily K member 2 [Source:NCBI gene;Acc:770954]
ENSGALG00000009690	2.40664	0.00346328	CENPF	3	21085200	21149788	-1	centromere protein F [Source:NCBI gene;Acc:395357]
ENSGALG00000009698	2.12736	0.000626641	SLC38A1	1	31057372	31082708	-1	solute carrier family 38 member 1 [Source:NCBI gene;Acc:417806]
ENSGALG00000009704	1.25811	0.0108314	CHST15	6	32816686	32859776	-1	carbohydrate sulfotransferase 15 [Source:NCBI gene;Acc:423952]
ENSGALG00000009705	-0.696007	0.00116083	RYR3	5	30373917	30541375	-1	ryanodine receptor 3 [Source:NCBI gene;Acc:396111]
ENSGALG00000009718	-0.631214	0.00259919	FAM53B	6	33084591	33085682	-1	family with sequence similarity 53 member B [Source:HGNC Symbol;Acc:HGNC:28968]
ENSGALG00000009722	1.85857	0.0187553	DYNC1I1	2	23942102	24123388	1	dynein cytoplasmic 1 intermediate chain 1 [Source:NCBI gene;Acc:420571]
ENSGALG00000009732	0.81755	0.000452813	PCDH18	4	28645569	28654982	-1	protocadherin 18 [Source:NCBI gene;Acc:422438]
ENSGALG00000009738	1.07779	0.000327782	CTBP2	6	33195329	33207599	-1	C-terminal binding protein 2 [Source:NCBI gene;Acc:423958]
ENSGALG00000009752	0.726751	0.00124549	C1GALT1	2	24691867	24702573	1	core 1 synthase, glycoprotein-N-acetylgalactosamine 3-beta-galactosyltransferase 1 [Source:NCBI gene;Acc:420575]
ENSGALG00000009800	-0.642361	0.00521753	SETD7	4	29331534	29343728	-1	SET domain containing lysine methyltransferase 7 [Source:NCBI gene;Acc:422443]
ENSGALG00000009814	0.96072	8.09011e-05	NSL1	3	21899749	21911625	1	NSL1, MIS12 kinetochore complex component [Source:NCBI gene;Acc:421367]
ENSGALG00000009823	1.3452	0.0127521	PTPRE	6	34283421	34314120	1	protein tyrosine phosphatase, receptor type E [Source:NCBI gene;Acc:423962]
ENSGALG00000009837	2.49785	0.00113314	DTL	3	22123438	22145700	-1	denticleless E3 ubiquitin protein ligase homolog [Source:NCBI gene;Acc:421373]
ENSGALG00000009847	0.897785	0.0449549	STXBP6	5	32627667	32704945	-1	syntaxin binding protein 6 [Source:NCBI gene;Acc:423299]
ENSGALG00000009855	-0.646323	0.000247855	TBC1D9	4	29702447	29745516	-1	TBC1 domain family member 9 [Source:NCBI gene;Acc:422452]
ENSGALG00000009859	1.25584	0.0441052		1	33914416	33962286	1	TBC1 domain family member 30 [Source:NCBI gene;Acc:417830]
ENSGALG00000009907	0.803173	0.0217005	G2E3	5	34347159	34367234	1	G2/M-phase specific E3 ubiquitin protein ligase [Source:NCBI gene;Acc:423305]
ENSGALG00000009915	-0.933221	0.00486268	EML4	3	23698626	23850581	1	echinoderm microtubule associated protein like 4 [Source:NCBI gene;Acc:771345]
ENSGALG00000009945	1.46719	0.000625484	CPM	1	35432767	35464430	-1	carboxypeptidase M [Source:NCBI gene;Acc:417843]
ENSGALG00000009946	-0.709916	1.4678e-05	HECTD1	5	34548447	34599123	-1	HECT domain E3 ubiquitin protein ligase 1 [Source:NCBI gene;Acc:423310]
ENSGALG00000009947	1.0517	0.0197679	PLEKHH2	3	25256109	25303550	1	pleckstrin homology, MyTH4 and FERM domain containing H2 [Source:NCBI gene;Acc:421399]
ENSGALG00000009948	2.04797	0.000384194	HHIP	4	30847852	30924570	1	hedgehog interacting protein [Source:NCBI gene;Acc:422460]
ENSGALG00000009954	1.33735	0.000640033	DYNC2LI1	3	25309379	25331245	1	dynein cytoplasmic 2 light intermediate chain 1 [Source:NCBI gene;Acc:421400]
ENSGALG00000009957	1.06809	0.00710418	TIE1	8	20012281	20023311	1	tyrosine kinase with immunoglobulin like and EGF like domains 1 [Source:NCBI gene;Acc:424562]
ENSGALG00000010005	0.835394	0.000838157	EPAS1	3	26671415	26746226	1	endothelial PAS domain protein 1 [Source:NCBI gene;Acc:395596]
ENSGALG00000010006	0.645855	0.00374471	SLC10A7	4	31378289	31551743	-1	solute carrier family 10 member 7 [Source:NCBI gene;Acc:422467]
ENSGALG00000010013	1.21097	2.90344e-05	EDNRA	4	31904342	31933857	1	endothelin receptor type A [Source:NCBI gene;Acc:373908]
ENSGALG00000010036	1.26693	0.0170001	FOSL2	3	27500695	27510879	-1	FOS like 2, AP-1 transcription factor subunit [Source:NCBI gene;Acc:421416]
ENSGALG00000010049	0.825433	0.00652063	PTPRB	1	35964985	36023189	-1	protein tyrosine phosphatase, receptor type B [Source:NCBI gene;Acc:417853]
ENSGALG00000010051	-0.61683	0.00710418	MOCS1	3	28809406	28837732	1	molybdenum cofactor synthesis 1 [Source:NCBI gene;Acc:395270]
ENSGALG00000010053	2.2421	1.80255e-05	PTPRF	8	20271073	20504572	1	protein tyrosine phosphatase, receptor type F [Source:NCBI gene;Acc:424568]
ENSGALG00000010084	-0.780494	8.48319e-06	EIF4G3	21	6638309	6718151	1	eukaryotic translation initiation factor 4 gamma 3 [Source:NCBI gene;Acc:425544]
ENSGALG00000010090	-0.911165	0.0411609	FAM160A1	4	33390140	33428724	1	family with sequence similarity 160 member A1 [Source:HGNC Symbol;Acc:HGNC:34237]
ENSGALG00000010098	1.57991	0.0128624	SLC6A9	8	20733964	20748606	-1	solute carrier family 6 member 9 [Source:NCBI gene;Acc:424576]
ENSGALG00000010124	0.701647	8.65385e-06	RPS8	8	21119710	21124237	1	ribosomal protein S8 [Source:NCBI gene;Acc:424584]
ENSGALG00000010125	1.33761	0.00733973	CSGALNACT1	4	34082296	34104242	-1	chondroitin sulfate N-acetylgalactosaminyltransferase 1 [Source:NCBI gene;Acc:422488]
ENSGALG00000010129	1.68679	0.000645711	PLK3	8	21135671	21145202	1	polo like kinase 3 [Source:NCBI gene;Acc:424586]
ENSGALG00000010158	0.67962	0.00960717	KANK1	Z	25835638	25933937	1	KN motif and ankyrin repeat domains 1 [Source:NCBI gene;Acc:395475]
ENSGALG00000010164	-0.777941	4.35925e-09	SMARCA2	Z	26326425	26436050	1	SWI/SNF related, matrix associated, actin dependent regulator of chromatin, subfamily a, member 2 [Source:NCBI gene;Acc:396040]
ENSGALG00000010214	-0.634565	0.0014721	JADE1	4	34551821	34593192	1	jade family PHD finger 1 [Source:NCBI gene;Acc:422502]
ENSGALG00000010237	1.08273	0.000161065	NPC2	5	38136479	38138708	1	Niemann-Pick disease, type C2 [Source:NCBI gene;Acc:423353]
ENSGALG00000010258	0.785374	0.000648351	LTBP2	5	38139299	38205852	-1	latent transforming growth factor beta binding protein 2 [Source:NCBI gene;Acc:428888]
ENSGALG00000010259	1.31453	0.000341351	COL28A1	2	24710268	24768511	-1	collagen type XXVIII alpha 1 chain [Source:NCBI gene;Acc:420576]
ENSGALG00000010268	0.605797	0.0158411		4	34607222	34615681	-1	prostate androgen-regulated mucin-like protein 1 [Source:NCBI gene;Acc:422503]
ENSGALG00000010269	1.94299	0.000998095	KCNAB1	9	23040155	23068606	-1	potassium voltage-gated channel subfamily A member regulatory beta subunit 1 [Source:NCBI gene;Acc:395730]
ENSGALG00000010294	1.00551	0.000825984	RPS6KL1	5	38316979	38321286	-1	ribosomal protein S6 kinase like 1 [Source:NCBI gene;Acc:423358]
ENSGALG00000010314	-0.74597	0.000164116	NEK9	5	38369408	38393355	-1	NIMA related kinase 9 [Source:NCBI gene;Acc:428891]
ENSGALG00000010326	0.988774	0.0166961	FLVCR2	5	38505542	38536670	1	feline leukemia virus subgroup C cellular receptor family member 2 [Source:NCBI gene;Acc:423365]
ENSGALG00000010342	3.04966	0.0268311	OTOGL	1	39845476	39934790	1	otogelin-like [Source:NCBI gene;Acc:772154]
ENSGALG00000010357	-0.713159	0.00175282	P2RY1	9	23519306	23520980	-1	purinergic receptor P2Y1 [Source:NCBI gene;Acc:396275]
ENSGALG00000010379	2.29025	5.65952e-07	SNCA	4	35370112	35436997	-1	synuclein alpha [Source:NCBI gene;Acc:395393]
ENSGALG00000010440	-0.750843	0.00930992	MKNK1	8	22150522	22174621	-1	MAP kinase interacting serine/threonine kinase 1 [Source:NCBI gene;Acc:771961]
ENSGALG00000010448	1.08991	0.000879519	LTBP1	3	31248689	31430389	-1	latent transforming growth factor beta binding protein 1 [Source:NCBI gene;Acc:421461]
ENSGALG00000010461	1.01622	0.00205036	EBF3	6	35112704	35230061	-1	early B cell factor 3 [Source:NCBI gene;Acc:395175]
ENSGALG00000010536	-0.711406	7.49383e-05	FAF1	8	24156063	24295113	-1	Fas associated factor 1 [Source:NCBI gene;Acc:424629]
ENSGALG00000010542	0.945106	4.25229e-05	PAPSS1	4	38039481	38075449	1	3'-phosphoadenosine 5'-phosphosulfate synthase 1 [Source:NCBI gene;Acc:422530]
ENSGALG00000010567	1.36143	0.000461422	RAB3B	8	24549328	24596574	-1	RAB3B, member RAS oncogene family [Source:NCBI gene;Acc:424636]
ENSGALG00000010580	-0.60662	0.00116895	STRN	3	32190707	32247840	1	striatin [Source:NCBI gene;Acc:421470]
ENSGALG00000010595	1.76898	0.0176695	GPR65	5	43100745	43106712	1	G protein-coupled receptor 65 [Source:NCBI gene;Acc:423395]
ENSGALG00000010633	1.2316	0.000111497	GPX7	8	24796809	24805423	1	glutathione peroxidase 7 [Source:NCBI gene;Acc:424643]
ENSGALG00000010649	-0.688731	0.000203228	CNST	3	33983981	34007220	-1	consortin, connexin sorting protein [Source:NCBI gene;Acc:421487]
ENSGALG00000010663	0.952066	0.00158779	TTC8	5	43464120	43500737	1	tetratricopeptide repeat domain 8 [Source:NCBI gene;Acc:423401]
ENSGALG00000010674	1.04807	0.0109424	DCTD	4	40002738	40022726	1	dCMP deaminase [Source:NCBI gene;Acc:422556]
ENSGALG00000010677	-0.72922	0.0239408	NRDE2	5	44011775	44036319	-1	NRDE-2, necessary for RNA interference, domain containing [Source:NCBI gene;Acc:423404]
ENSGALG00000010697	1.67505	0.0032918	SEMA4D	Z	43598380	43681200	-1	semaphorin 4D [Source:NCBI gene;Acc:396331]
ENSGALG00000010703	0.96423	0.0180817	DGLUCY	5	44381604	44421927	1	chromosome 5 C14orf159 homolog [Source:NCBI gene;Acc:423409]
ENSGALG00000010708	1.94419	0.000325548	ICA1	2	24954107	25024569	-1	islet cell autoantigen 1 [Source:NCBI gene;Acc:420581]
ENSGALG00000010722	1.82392	0.0211416		2	26619867	26630325	1	Schwann cell-specific EGF-like repeat autocrine factor [Source:NCBI gene;Acc:395159]
ENSGALG00000010747	0.970768	0.000171718	FBLN5	5	44669751	44711483	-1	fibulin 5 [Source:NCBI gene;Acc:423413]
ENSGALG00000010769	1.38858	0.00465685	HPGD	4	43759687	43785536	-1	hydroxyprostaglandin dehydrogenase 15-(NAD) [Source:NCBI gene;Acc:422567]
ENSGALG00000010770	1.99777	0.000457508	SCIN	2	26738333	26787906	1	scinderin [Source:NCBI gene;Acc:420588]
ENSGALG00000010793	3.08121	0.00720335	SLC24A4	5	44896394	44930765	1	solute carrier family 24 member 4 [Source:NCBI gene;Acc:772279]
ENSGALG00000010794	0.98348	0.000161065	MEOX2	2	28039372	28092164	-1	mesenchyme homeobox 2 [Source:NCBI gene;Acc:374137]
ENSGALG00000010795	-0.630835	0.0164897	CRPPA	2	28279818	28389303	-1	isoprenoid synthase domain containing [Source:NCBI gene;Acc:420591]
ENSGALG00000010798	1.17918	0.00989724	DHCR24	8	25608221	25616427	-1	24-dehydrocholesterol reductase [Source:NCBI gene;Acc:424661]
ENSGALG00000010801	3.49814	0.000240563	TMEM61	8	25624594	25626958	1	transmembrane protein 61 [Source:NCBI gene;Acc:424662]
ENSGALG00000010805	-0.602004	0.00567542	USP24	8	25639131	25696695	-1	ubiquitin specific peptidase 24 [Source:NCBI gene;Acc:424665]
ENSGALG00000010806	1.13277	0.0186645	RIN3	5	44940027	44995746	1	Ras and Rab interactor 3 [Source:NCBI gene;Acc:423417]
ENSGALG00000010818	0.729358	0.000910572	PLPP3	8	26048187	26090895	-1	phospholipid phosphatase 3 [Source:NCBI gene;Acc:424666]
ENSGALG00000010826	-0.742618	0.0290344	PRKAA2	8	26110379	26128996	1	protein kinase AMP-activated catalytic subunit alpha 2 [Source:NCBI gene;Acc:429110]
ENSGALG00000010843	0.863449	0.0164323	GPR137B	3	37893859	37919523	-1	G protein-coupled receptor 137B [Source:NCBI gene;Acc:421511]
ENSGALG00000010875	4.01854	0.00773693	ITGB8	2	29980460	30030227	1	integrin subunit beta 8 [Source:NCBI gene;Acc:395470]
ENSGALG00000010903	1.51013	0.000508996	RASGEF1B	4	45493922	45604213	1	RasGEF domain family member 1B [Source:NCBI gene;Acc:100859744]
ENSGALG00000010921	1.22351	0.00366813	PKD2	4	45641817	45656379	-1	polycystin 2, transient receptor potential cation channel [Source:NCBI gene;Acc:422585]
ENSGALG00000010925	1.22375	4.41728e-07	FAM126A	2	30895603	30933262	-1	family with sequence similarity 126 member A [Source:NCBI gene;Acc:420611]
ENSGALG00000010926	5.06328	0.00671075	SPP1	4	45655850	45659023	-1	secreted phosphoprotein 1 [Source:NCBI gene;Acc:395210]
ENSGALG00000010953	1.15291	2.36643e-06	KANK4	8	27815241	27824970	-1	KN motif and ankyrin repeat domains 4 [Source:NCBI gene;Acc:424684]
ENSGALG00000010971	1.85915	0.0496288	CSRNP3	7	19728602	19787165	-1	cysteine and serine rich nuclear protein 3 [Source:NCBI gene;Acc:772101]
ENSGALG00000010979	1.038	0.0152251		4	45715041	45720203	1	hydroxysteroid 17-beta dehydrogenase 11 [Source:NCBI gene;Acc:422588]
ENSGALG00000010986	1.51715	0.0194867	GNG4	3	38100145	38113286	1	G protein subunit gamma 4 [Source:NCBI gene;Acc:771582]
ENSGALG00000010991	0.740632	0.0229835	ALG6	8	28139885	28160353	1	ALG6, alpha-1,3-glucosyltransferase [Source:NCBI gene;Acc:395078]
ENSGALG00000010999	-0.62229	0.00183044	DICER1	5	46021692	46065300	-1	dicer 1, ribonuclease III [Source:NCBI gene;Acc:423437]
ENSGALG00000011007	1.90764	0.0346034	OSBPL3	2	31647411	31714056	-1	oxysterol binding protein like 3 [Source:NCBI gene;Acc:428432]
ENSGALG00000011008	2.29918	0.0445057	MAP3K21	3	38887936	38927053	-1	mixed lineage kinase 4 [Source:NCBI gene;Acc:428586]
ENSGALG00000011041	-0.630356	0.0300515	DNAJC6	8	28628003	28668296	1	DnaJ heat shock protein family (Hsp40) member C6 [Source:NCBI gene;Acc:424698]
ENSGALG00000011047	0.76384	1.16195e-07	LEPROT	8	28669447	28675292	1	leptin receptor overlapping transcript [Source:NCBI gene;Acc:424699]
ENSGALG00000011068	1.04839	0.000376433	COBLL1	7	20045523	20118965	1	cordon-bleu WH2 repeat protein like 1 [Source:NCBI gene;Acc:424182]
ENSGALG00000011078	0.856005	0.0278717	PTPN13	4	45807324	45891224	-1	protein tyrosine phosphatase, non-receptor type 13 [Source:NCBI gene;Acc:422591]
ENSGALG00000011099	1.51766	0.000165977	FAP	7	21075293	21113292	1	fibroblast activation protein alpha [Source:NCBI gene;Acc:424186]
ENSGALG00000011133	-0.596552	0.0331188	LIN54	4	46279854	46315572	1	lin-54 DREAM MuvB core complex component [Source:NCBI gene;Acc:422595]
ENSGALG00000011145	0.968816	0.00880407	TRIL	2	33525854	33528127	-1	TLR4 interactor with leucine rich repeats [Source:NCBI gene;Acc:428436]
ENSGALG00000011175	1.16629	0.000456361	TMEM150C	4	46379729	46397571	1	transmembrane protein 150C [Source:NCBI gene;Acc:422599]
ENSGALG00000011176	1.69066	7.05186e-05	SCRN1	2	33867648	33902516	-1	secernin 1 [Source:NCBI gene;Acc:420635]
ENSGALG00000011182	1.00865	0.00977243	DLL1	3	40917808	40929676	1	delta like canonical Notch ligand 1 [Source:NCBI gene;Acc:395820]
ENSGALG00000011209	0.800941	0.00201836	EVL	5	48603440	48669491	1	Enah/Vasp-like [Source:NCBI gene;Acc:423453]
ENSGALG00000011210	0.723107	0.0177922	FAM175A	4	46465724	46472824	-1	family with sequence similarity 175 member A [Source:NCBI gene;Acc:422608]
ENSGALG00000011214	0.889647	0.021039	SERPINH1	1	196648341	196655118	-1	serpin family H member 1 [Source:NCBI gene;Acc:396228]
ENSGALG00000011241	0.743341	0.0212914	RFTN1	2	34320041	34414155	-1	raftlin, lipid raft linker 1 [Source:NCBI gene;Acc:395109]
ENSGALG00000011243	4.2569	0.0102813	DAZL	2	34429595	34442888	-1	deleted in azoospermia like [Source:NCBI gene;Acc:374054]
ENSGALG00000011248	-0.661261	0.000187188	PLCL2	2	34519722	34632243	1	phospholipase C like 2 [Source:NCBI gene;Acc:420645]
ENSGALG00000011250	1.72559	0.00167143	ASIC4	7	22086695	22105857	-1	acid sensing ion channel subunit family member 4 [Source:NCBI gene;Acc:769191]
ENSGALG00000011254	-0.887219	2.21459e-05	SATB1	2	35150112	35241163	-1	SATB homeobox 1 [Source:NCBI gene;Acc:420647]
ENSGALG00000011271	1.47604	2.82722e-08	LUM	1	44018283	44031180	-1	lumican [Source:NCBI gene;Acc:417891]
ENSGALG00000011274	1.19734	1.78206e-05	DCN	1	44050178	44202174	-1	decorin [Source:NCBI gene;Acc:417892]
ENSGALG00000011276	0.704945	0.0191644	BTG1	1	44429339	44433309	-1	BTG anti-proliferation factor 1 [Source:NCBI gene;Acc:396295]
ENSGALG00000011288	1.52621	0.0190934	DACT2	3	41973928	41987008	1	dishevelled binding antagonist of beta catenin 2 [Source:NCBI gene;Acc:421561]
ENSGALG00000011298	0.684345	0.00958154	RARB	2	37462364	37785654	1	retinoic acid receptor beta [Source:NCBI gene;Acc:396266]
ENSGALG00000011328	0.787885	3.06405e-05	GLB1L	7	22212056	22216253	1	galactosidase beta 1 like [Source:NCBI gene;Acc:429037]
ENSGALG00000011350	0.823253	0.0174261	NEGR1	8	29514747	29680796	-1	neuronal growth regulator 1 [Source:NCBI gene;Acc:395662]
ENSGALG00000011373	-0.67835	1.7602e-06	TECPR2	5	49792778	49827946	1	tectonin beta-propeller repeat containing 2 [Source:NCBI gene;Acc:423468]
ENSGALG00000011379	-0.628718	0.000506502	SLC44A5	8	30055243	30137386	-1	solute carrier family 44 member 5 [Source:NCBI gene;Acc:429117]
ENSGALG00000011394	0.711877	0.0284114	CYP2J21	8	27041734	27057723	-1	cytochrome P450, family 2, subfamily J, polypeptide 21 [Source:NCBI gene;Acc:101750603]
ENSGALG00000011404	0.786342	0.00396436	HOPX	4	49268699	49271994	-1	HOP homeobox [Source:NCBI gene;Acc:395241]
ENSGALG00000011406	1.10649	0.00290978	NTN4	1	45630400	45665253	-1	netrin 4 [Source:NCBI gene;Acc:417914]
ENSGALG00000011439	0.857027	0.046977	RBMS3	2	38854063	39545916	1	RNA binding motif single stranded interacting protein 3 [Source:NCBI gene;Acc:420661]
ENSGALG00000011442	0.90436	0.00131392	TGFBR2	2	39748110	39810215	1	transforming growth factor beta receptor 2 [Source:NCBI gene;Acc:396399]
ENSGALG00000011450	1.15365	4.58914e-05		13	14271909	14274538	1	leukotriene C4 synthase-like [Source:NCBI gene;Acc:770665]
ENSGALG00000011452	0.622442	0.0119329	ARPC2	7	22569989	22587368	-1	actin related protein 2/3 complex subunit 2 [Source:NCBI gene;Acc:429041]
ENSGALG00000011475	0.712234	1.78471e-06	RPL37A	7	23330690	23372262	-1	ribosomal protein L37a [Source:NCBI gene;Acc:769981]
ENSGALG00000011484	1.26571	1.53838e-05	CMTM8	2	40304543	40340905	1	CKLF like MARVEL transmembrane domain containing 8 [Source:NCBI gene;Acc:420665]
ENSGALG00000011488	1.51331	0.000414348	CMTM7	2	40345059	40372785	1	CKLF like MARVEL transmembrane domain containing 7 [Source:NCBI gene;Acc:420666]
ENSGALG00000011490	1.11821	0.0425847	CMTM6	2	40384646	40393391	-1	CKLF like MARVEL transmembrane domain containing 6 [Source:NCBI gene;Acc:420667]
ENSGALG00000011492	0.800776	0.0150049	XRCC5	7	23496750	23539803	-1	X-ray repair cross complementing 5 [Source:NCBI gene;Acc:424222]
ENSGALG00000011511	1.23014	8.18969e-05	CKB	5	50513973	50524885	-1	creatine kinase B [Source:NCBI gene;Acc:396248]
ENSGALG00000011541	-0.785574	0.000165977	BIN1	7	23682689	23766446	1	bridging integrator 1 [Source:NCBI gene;Acc:424228]
ENSGALG00000011572	1.97137	0.000961878	ASPG	5	50822509	50872096	1	asparaginase [Source:NCBI gene;Acc:772201]
ENSGALG00000011596	-0.631373	0.000113829	PTPN4	7	25353898	25421281	1	protein tyrosine phosphatase, non-receptor type 4 [Source:NCBI gene;Acc:424234]
ENSGALG00000011608	0.905818	0.0180227		5	51691469	51709667	1	inverted formin, FH2 and WH2 domain containing [Source:NCBI gene;Acc:423492]
ENSGALG00000011618	-0.729511	0.00303888	ADSS1	5	51739659	51762064	1	adenylosuccinate synthase like 1 [Source:NCBI gene;Acc:776127]
ENSGALG00000011630	1.18549	5.59751e-06	GLI2	7	25779538	25958144	1	GLI family zinc finger 2 [Source:NCBI gene;Acc:395956]
ENSGALG00000011635	3.62915	0.00666155	TFCP2L1	7	26038309	26066954	-1	transcription factor CP2 like 1 [Source:NCBI gene;Acc:424238]
ENSGALG00000011639	-0.604206	0.0121875		5	51944497	51977507	1	centrosomal protein 170B [Source:NCBI gene;Acc:423494]
ENSGALG00000011649	-0.597106	0.00027923	ATG9A	7	22223830	22232143	1	autophagy related 9A [Source:NCBI gene;Acc:425722]
ENSGALG00000011663	2.33525	0.00668659	FNDC1	3	45891575	45929214	-1	fibronectin type III domain containing 1 [Source:NCBI gene;Acc:421589]
ENSGALG00000011681	0.845644	0.0072754	DEPDC7	5	7315554	7323897	-1	DEP domain containing 7 [Source:NCBI gene;Acc:421593]
ENSGALG00000011686	0.950123	0.0211907	SEMA5B	7	26550205	26731077	-1	semaphorin 5B [Source:NCBI gene;Acc:424248]
ENSGALG00000011687	0.958256	0.00195661		5	52000607	52016763	-1	AHNAK nucleoprotein 2 [Source:NCBI gene;Acc:100859120]
ENSGALG00000011689	0.76159	0.00675077	PDIA5	7	26824064	26916163	1	protein disulfide isomerase family A member 5 [Source:NCBI gene;Acc:424249]
ENSGALG00000011690	1.57315	0.00128249	CLBA1	5	52105547	52113558	1	chromosome 5 C14orf79 homolog [Source:NCBI gene;Acc:423498]
ENSGALG00000011692	0.952892	0.000207832	CDCA4	5	52134885	52142967	-1	cell division cycle associated 4 [Source:NCBI gene;Acc:423500]
ENSGALG00000011704	0.80565	0.000628582	HACD2	7	27151313	27170993	-1	3-hydroxyacyl-CoA dehydratase 2 [Source:NCBI gene;Acc:424251]
ENSGALG00000011708	1.69326	3.22302e-09	MYLK	7	27172896	27356465	-1	myosin light chain kinase [Source:NCBI gene;Acc:396445]
ENSGALG00000011717	0.859003	0.00844121		1	47862544	47884993	1	solute carrier family 23 member 1-like [Source:NCBI gene;Acc:417937]
ENSGALG00000011735	2.51023	0.012972	XCR1	2	42681277	42683185	1	X-C motif chemokine receptor 1 [Source:NCBI gene;Acc:428452]
ENSGALG00000011738	0.895833	2.33295e-05	ARHGDIB	1	47987082	47995411	1	Rho GDP dissociation inhibitor beta [Source:NCBI gene;Acc:417941]
ENSGALG00000011740	1.29547	0.00567542	MGP	1	48028649	48034022	1	matrix Gla protein [Source:NCBI gene;Acc:395912]
ENSGALG00000011798	1.09283	3.99081e-06	HEBP1	1	48243645	48250223	-1	heme binding protein 1 [Source:NCBI gene;Acc:417961]
ENSGALG00000011803	2.27547	4.26035e-06	EMP1	1	48327303	48341580	1	epithelial membrane protein 1 [Source:NCBI gene;Acc:417964]
ENSGALG00000011806	0.766932	0.0215786		7	27920485	27939639	-1	mucin 13, cell surface associated [Source:NCBI gene;Acc:100859223]
ENSGALG00000011811	-0.775246	0.0018685	SYNE2	5	53231805	53388473	-1	spectrin repeat containing nuclear envelope protein 2 [Source:NCBI gene;Acc:423509]
ENSGALG00000011812	1.49526	1.04528e-05		4	51795704	51797389	-1	sulfotransferase family 1E member 1 [Source:NCBI gene;Acc:422662]
ENSGALG00000011816	1.05684	2.79323e-05	ENGASE	18	9745042	9754319	-1	endo-beta-N-acetylglucosaminidase [Source:NCBI gene;Acc:430102]
ENSGALG00000011847	1.0062	0.0360264	TTC26	1	49002485	49047790	1	tetratricopeptide repeat domain 26 [Source:NCBI gene;Acc:417969]
ENSGALG00000011872	1.52738	0.000382332		1	49252184	49267900	1	NFAT activating protein with ITAM motif 1 [Source:NCBI gene;Acc:417979]
ENSGALG00000011885	1.18876	2.23699e-08	ANXA5	4	53964699	53995130	1	annexin A5 [Source:NCBI gene;Acc:428767]
ENSGALG00000011893	-0.59859	0.00717537	SLC38A6	5	54413895	54446537	-1	solute carrier family 38 member 6 [Source:NCBI gene;Acc:423519]
ENSGALG00000011898	-0.684783	0.000204871	PHETA2	1	49425024	49426989	-1	PH domain containing endocytic trafficking adaptor 2 [Source:HGNC Symbol;Acc:HGNC:27161]
ENSGALG00000011900	0.719479	0.00532486	NAGA	1	49428093	49432399	1	alpha-N-acetylgalactosaminidase [Source:NCBI gene;Acc:396547]
ENSGALG00000011902	2.20714	1.38767e-06	TAGLN	24	5236175	5239380	1	transgelin [Source:NCBI gene;Acc:396490]
ENSGALG00000011921	0.897034	0.000631002	DHRS7	5	54753623	54771346	1	dehydrogenase/reductase 7 [Source:NCBI gene;Acc:423527]
ENSGALG00000011922	0.88295	0.0124629	PCNX4	5	54775094	54784642	-1	pecanex homolog 4 (Drosophila) [Source:NCBI gene;Acc:423528]
ENSGALG00000011937	-0.629988	0.000686256	NFE2L1	27	6479452	6490273	-1	nuclear factor, erythroid 2 like 1 [Source:NCBI gene;Acc:417987]
ENSGALG00000011961	2.44559	0.0427686	TNIP3	4	54109012	54173032	1	TNFAIP3 interacting protein 3 [Source:NCBI gene;Acc:771693]
ENSGALG00000011962	2.72498	0.000972125	NDNF	4	54187801	54205828	1	neuron-derived neurotrophic factor [Source:NCBI gene;Acc:422672]
ENSGALG00000011965	-0.748161	2.17679e-06	ZC3H7B	1	49688865	49725642	-1	zinc finger CCCH-type containing 7B [Source:NCBI gene;Acc:417996]
ENSGALG00000011994	-0.796929	0.0423268	SYNPO2	4	54815201	54903904	-1	synaptopodin 2 [Source:NCBI gene;Acc:428768]
ENSGALG00000011998	1.28233	0.000364597	SEC24D	4	54919270	54969961	1	SEC24 homolog D, COPII coat complex component [Source:NCBI gene;Acc:422683]
ENSGALG00000012006	0.877758	0.00752672	RTN1	5	54870149	54966041	1	reticulon 1 [Source:NCBI gene;Acc:378791]
ENSGALG00000012018	1.3274	0.00205036	UGT8	4	56248208	56292940	-1	UDP glycosyltransferase 8 [Source:NCBI gene;Acc:374033]
ENSGALG00000012021	1.70939	0.0109278		5	55140639	55150916	1	potassium channel, subfamily K, member 4 [Source:NCBI gene;Acc:423536]
ENSGALG00000012023	1.26978	0.00125618	DACT1	5	55292899	55301585	-1	dishevelled binding antagonist of beta catenin 1 [Source:NCBI gene;Acc:723789]
ENSGALG00000012055	1.59168	0.00202663		7	28122092	28146591	1	anti-Mullerian hormone receptor, type II [Source:NCBI gene;Acc:424261]
ENSGALG00000012075	0.714921	0.0325397	DTX3L	7	28256073	28261454	-1	deltex E3 ubiquitin ligase 3L [Source:NCBI gene;Acc:424267]
ENSGALG00000012101	0.711707	0.0443329	AP5M1	5	55759095	55769932	-1	adaptor related protein complex 5 mu 1 subunit [Source:NCBI gene;Acc:423548]
ENSGALG00000012144	-0.636499	0.00947666	MIEF1	1	50613511	50619573	-1	mitochondrial elongation factor 1 [Source:NCBI gene;Acc:418012]
ENSGALG00000012148	-0.629418	0.00344505	ATG14	5	56371803	56387589	1	autophagy related 14 [Source:NCBI gene;Acc:428922]
ENSGALG00000012156	0.82897	0.0113322	DPP10	7	29190336	29372124	-1	dipeptidyl peptidase like 10 [Source:NCBI gene;Acc:424280]
ENSGALG00000012159	1.12478	0.00335258	ACTR3	7	29611431	29637868	-1	ARP3 actin related protein 3 homolog [Source:NCBI gene;Acc:374197]
ENSGALG00000012165	1.88974	0.000333608	DLGAP5	5	56433608	56454798	1	DLG associated protein 5 [Source:NCBI gene;Acc:423555]
ENSGALG00000012172	1.42018	1.32851e-06	RPL3	1	50691560	50697388	1	ribosomal protein L3 [Source:NCBI gene;Acc:418016]
ENSGALG00000012177	1.03274	0.00287542	NCKAP5	7	29785117	30106820	-1	NCK associated protein 5 [Source:NCBI gene;Acc:424283]
ENSGALG00000012178	1.07248	0.0238431	PDGFB	1	50720146	50737226	1	platelet derived growth factor subunit B [Source:NCBI gene;Acc:374128]
ENSGALG00000012186	0.726337	0.002369	CASP6	4	58145236	58153306	1	caspase 6 [Source:NCBI gene;Acc:395477]
ENSGALG00000012196	1.53756	1.9087e-06	MCUB	4	58154371	58188683	-1	mitochondrial calcium uniporter dominant negative beta subunit [Source:NCBI gene;Acc:422698]
ENSGALG00000012199	1.68535	0.00922896	WDHD1	5	56496547	56526788	1	WD repeat and HMG-box DNA binding protein 1 [Source:NCBI gene;Acc:423558]
ENSGALG00000012230	0.81251	0.00496812	LRR1	5	57738424	57745588	1	leucine rich repeat protein 1 [Source:NCBI gene;Acc:423565]
ENSGALG00000012269	0.679663	0.00741351		5	57863106	57866374	-1	valosin containing protein lysine methyltransferase [Source:NCBI gene;Acc:423571]
ENSGALG00000012282	-0.622125	0.00112773	L2HGDH	5	57917717	57934479	-1	L-2-hydroxyglutarate dehydrogenase [Source:NCBI gene;Acc:423573]
ENSGALG00000012290	2.09085	7.47068e-05	SOX10	1	51055215	51064410	1	SRY-box 10 [Source:NCBI gene;Acc:395573]
ENSGALG00000012292	1.74442	0.0182826	BANK1	4	60568176	60699388	1	B-cell scaffold protein with ankyrin repeats 1 [Source:NCBI gene;Acc:422711]
ENSGALG00000012300	1.28044	0.00508919	RAB32	3	46971121	46990282	1	RAB32, member RAS oncogene family [Source:NCBI gene;Acc:421616]
ENSGALG00000012308	1.05232	0.000767852	MANBA	4	60851437	60898854	-1	mannosidase beta [Source:NCBI gene;Acc:422712]
ENSGALG00000012339	1.15696	1.73791e-05	ATL1	5	58016047	58042735	1	atlastin GTPase 1 [Source:NCBI gene;Acc:423577]
ENSGALG00000012357	0.871416	0.0390764	CXCR4	7	30761616	30764299	-1	C-X-C motif chemokine receptor 4 [Source:NCBI gene;Acc:395324]
ENSGALG00000012361	1.12196	0.02186	NIN	5	58056876	58107170	-1	ninein [Source:NCBI gene;Acc:428928]
ENSGALG00000012374	0.932296	0.00433182	FRMD6	5	58189492	58216673	1	FERM domain containing 6 [Source:NCBI gene;Acc:428930]
ENSGALG00000012377	1.03969	0.00665764	HNMT	7	31246874	31261994	1	histamine N-methyltransferase [Source:NCBI gene;Acc:424298]
ENSGALG00000012394	1.23464	3.15267e-06		5	58251114	58259992	-1	nidogen 2 [Source:NCBI gene;Acc:423583]
ENSGALG00000012396	2.15835	0.000232397	PTGER2	5	58273131	58276100	1	prostaglandin E receptor 2 [Source:NCBI gene;Acc:100034745]
ENSGALG00000012404	0.586948	0.0265832	ERO1A	5	58350545	58368109	-1	endoplasmic reticulum oxidoreductase 1 alpha [Source:NCBI gene;Acc:423585]
ENSGALG00000012412	-1.14902	1.13545e-06	MTHFD1L	3	48743410	48879114	1	methylenetetrahydrofolate dehydrogenase (NADP+ dependent) 1 like [Source:NCBI gene;Acc:421633]
ENSGALG00000012420	2.61538	4.8029e-07	CG-1B	1	51166508	51169768	-1	galectin 1 [Source:NCBI gene;Acc:396491]
ENSGALG00000012442	1.99146	0.0469624	MFNG	1	51255614	51276612	1	MFNG O-fucosylpeptide 3-beta-N-acetylglucosaminyltransferase [Source:NCBI gene;Acc:418042]
ENSGALG00000012444	-0.644948	0.000381191	ACVR2A	7	34497511	34552031	1	activin A receptor type 2A [Source:NCBI gene;Acc:396324]
ENSGALG00000012449	-0.641503	5.47768e-06	MBD5	7	34657822	34697019	1	methyl-CpG binding domain protein 5 [Source:NCBI gene;Acc:424308]
ENSGALG00000012452	0.844153	0.0392417	MIS18BP1	5	58865655	58882817	1	MIS18 binding protein 1 [Source:NCBI gene;Acc:423593]
ENSGALG00000012472	0.604906	0.0442049	IL2RB	1	51457537	51470895	1	interleukin 2 receptor subunit beta [Source:NCBI gene;Acc:100859707]
ENSGALG00000012480	0.947583	0.000993982	NMI	7	35101444	35110812	-1	N-myc and STAT interactor [Source:NCBI gene;Acc:424314]
ENSGALG00000012530	0.814089	0.00493035	FOXRED2	1	51716683	51725962	1	FAD dependent oxidoreductase domain containing 2 [Source:NCBI gene;Acc:418054]
ENSGALG00000012540	-0.588664	0.00223723	RBFOX2	1	51917777	51989848	1	RNA binding protein, fox-1 homolog 2 [Source:NCBI gene;Acc:418055]
ENSGALG00000012542	1.23516	0.00110202	RASD2	1	52034440	52042836	-1	RASD family member 2 [Source:NCBI gene;Acc:418057]
ENSGALG00000012544	0.788629	0.037497		7	36204915	36208072	1
ENSGALG00000012545	1.20523	0.038086	CYTIP	7	36217989	36226734	-1	cytohesin 1 interacting protein [Source:NCBI gene;Acc:429052]
ENSGALG00000012550	1.12503	0.000273824	HMOX1	1	52103308	52109433	-1	heme oxygenase 1 [Source:NCBI gene;Acc:396287]
ENSGALG00000012559	-0.77291	0.000173743	LARGE1	1	52678868	52954337	1	LARGE xylosyl- and glucuronyltransferase 1 [Source:NCBI gene;Acc:418062]
ENSGALG00000012659	0.768204	0.000939606	CKAP4	1	53903598	53908679	1	cytoskeleton associated protein 4 [Source:NCBI gene;Acc:418073]
ENSGALG00000012681	0.905024	0.0299318	MBOAT1	2	59566193	59625203	1	membrane bound O-acyltransferase domain containing 1 [Source:NCBI gene;Acc:420826]
ENSGALG00000012691	-0.589181	0.00524499	ALDH1L2	1	54291424	54319655	1	aldehyde dehydrogenase 1 family member L2 [Source:NCBI gene;Acc:418078]
ENSGALG00000012710	1.20311	0.0487397	NCS1	17	6162996	6173508	1	neuronal calcium sensor 1 [Source:NCBI gene;Acc:396336]
ENSGALG00000012712	-0.689632	0.000783163	RBM24	2	61921863	61932480	1	RNA binding motif protein 24 [Source:NCBI gene;Acc:420846]
ENSGALG00000012730	-0.832776	0.00273137	GFOD1	2	62136946	62200155	1	glucose-fructose oxidoreductase domain containing 1 [Source:NCBI gene;Acc:770283]
ENSGALG00000012747	1.00778	0.000998388	NEDD9	2	63027555	63115283	1	neural precursor cell expressed, developmentally down-regulated 9 [Source:NCBI gene;Acc:395736]
ENSGALG00000012761	1.60863	0.00217571	DRAM1	1	55492486	55507806	-1	DNA damage regulated autophagy modulator 1 [Source:NCBI gene;Acc:418095]
ENSGALG00000012763	-0.690237	7.47849e-05	GNPTAB	1	55519674	55560047	1	N-acetylglucosamine-1-phosphate transferase alpha and beta subunits [Source:NCBI gene;Acc:418096]
ENSGALG00000012778	0.659893	0.00412432	SLC35B3	2	64129120	64156530	1	solute carrier family 35 member B3 [Source:NCBI gene;Acc:420863]
ENSGALG00000012784	0.624118	0.0331188	TXNDC5	2	64356493	64377224	1	thioredoxin domain containing 5 [Source:NCBI gene;Acc:420867]
ENSGALG00000012801	1.05355	0.0272912	LY86	2	64889269	64914270	-1	lymphocyte antigen 86 [Source:NCBI gene;Acc:420872]
ENSGALG00000012802	1.37492	0.0325968	F13A1	2	65009436	65078561	1	coagulation factor XIII A chain [Source:NCBI gene;Acc:395420]
ENSGALG00000012814	1.04679	2.46477e-09	PXDC1	2	66063479	66086421	1	PX domain containing 1 [Source:NCBI gene;Acc:420880]
ENSGALG00000012821	1.14933	7.07533e-05	TUBB2B	2	66278012	66281874	1	tubulin beta 2B class IIb [Source:NCBI gene;Acc:420883]
ENSGALG00000012827	0.680576	0.00218925	RIPK1	2	66321163	66341383	-1	receptor interacting serine/threonine kinase 1 [Source:NCBI gene;Acc:378921]
ENSGALG00000012834	1.8576	0.015728	AKR1D1	1	56550352	56584722	1	aldo-keto reductase family 1 member D1 [Source:NCBI gene;Acc:418107]
ENSGALG00000012837	-0.683797	4.48271e-05	EXOC2	2	66497426	66625421	-1	exocyst complex component 2 [Source:NCBI gene;Acc:420889]
ENSGALG00000012885	0.809488	0.00523334	BCL2	2	67837316	67924872	1	BCL2, apoptosis regulator [Source:NCBI gene;Acc:396282]
ENSGALG00000012917	3.99459	0.0229982	CDH6	2	69267185	69363889	-1	cadherin 6 [Source:NCBI gene;Acc:414842]
ENSGALG00000012946	0.917118	0.0411024	FAM60A	1	59546382	59561664	1	family with sequence similarity 60 member A [Source:NCBI gene;Acc:418140]
ENSGALG00000012952	1.8411	0.0015292	BASP1	2	75358894	75406459	-1	brain abundant membrane attached signal protein 1 [Source:NCBI gene;Acc:373905]
ENSGALG00000012953	-0.668224	0.000105432	IPO8	1	59614918	59656100	1	importin 8 [Source:NCBI gene;Acc:418142]
ENSGALG00000012964	-0.596453	0.000872193	ANKH	2	76157176	76405248	1	ANKH inorganic pyrophosphate transport regulator [Source:NCBI gene;Acc:420917]
ENSGALG00000012989	1.10957	0.0418437	NINJ2	1	60359915	60404116	-1	ninjurin 2 [Source:NCBI gene;Acc:418151]
ENSGALG00000012992	-0.752252	7.98406e-06	WNK1	1	60432078	60530003	1	WNK lysine deficient protein kinase 1 [Source:NCBI gene;Acc:427925]
ENSGALG00000013001	2.43249	0.00829188		2	77878228	78042678	1	catenin delta 2 [Source:HGNC Symbol;Acc:HGNC:2516]
ENSGALG00000013002	1.17884	1.54327e-05	DAP	2	78125211	78169242	1	death associated protein [Source:NCBI gene;Acc:420923]
ENSGALG00000013022	1.57404	0.00853862	CACNA1C	1	61134027	61599794	1	calcium voltage-gated channel subunit alpha1 C [Source:NCBI gene;Acc:395891]
ENSGALG00000013033	-1.33634	0.0249068		2	78356447	78363091	1	carboxymethylenebutenolidase homolog [Source:NCBI gene;Acc:420928]
ENSGALG00000013072	1.93723	0.000166019	AKR1B10	1	62458428	62466587	-1	aldo-keto reductase family 1 member B10 [Source:NCBI gene;Acc:395338]
ENSGALG00000013091	0.844767	0.000625484	EPS8	1	62935249	63064741	-1	epidermal growth factor receptor pathway substrate 8 [Source:NCBI gene;Acc:418174]
ENSGALG00000013098	1.01893	0.000523568	MGST1	1	63277443	63284355	1	microsomal glutathione S-transferase 1 [Source:NCBI gene;Acc:418178]
ENSGALG00000013112	0.836211	0.00921686	RERGL	1	63890908	63899629	-1	RERG like [Source:NCBI gene;Acc:418180]
ENSGALG00000013143	1.23712	0.0147374	PDE3A	1	64882883	65118721	1	phosphodiesterase 3A [Source:NCBI gene;Acc:418185]
ENSGALG00000013189	1.17662	0.00984666	LPCAT1	2	85817469	85879564	-1	lysophosphatidylcholine acyltransferase 1 [Source:NCBI gene;Acc:420974]
ENSGALG00000013197	1.32217	0.000123577	GALNT12	2	87858631	87903391	1	polypeptide N-acetylgalactosaminyltransferase 12 [Source:NCBI gene;Acc:420978]
ENSGALG00000013207	0.882354	0.00758532		2	88491627	88549212	1	catenin alpha like 1 [Source:NCBI gene;Acc:100858912]
ENSGALG00000013232	1.43147	0.000842008	RHBG	25	2675996	2680461	1	Rh family B glycoprotein [Source:NCBI gene;Acc:378792]
ENSGALG00000013234	2.10971	0.012972	HAPLN2	25	2672117	2674826	-1	hyaluronan and proteoglycan link protein 2 [Source:NCBI gene;Acc:425975]
ENSGALG00000013239	1.33464	0.000323312		25	2647908	2649620	-1
ENSGALG00000013247	2.39759	0.0417287		1	191609238	191627294	1	coiled-coil domain containing 83 [Source:NCBI gene;Acc:425232]
ENSGALG00000013272	0.834104	0.0394842	PRMT8	1	74873840	74925413	1	protein arginine methyltransferase 1 [Source:NCBI gene;Acc:425989]
ENSGALG00000013293	1.72721	0.00502027	GLDN	10	9700229	9712392	1	gliomedin [Source:NCBI gene;Acc:427523]
ENSGALG00000013297	-1.014	0.000313161	BBOX1	5	3749262	3782806	1	gamma-butyrobetaine hydroxylase 1 [Source:NCBI gene;Acc:426932]
ENSGALG00000013406	1.08953	0.00201836	EOGT	12	15663150	15690673	-1	EGF domain specific O-linked N-acetylglucosamine transferase [Source:NCBI gene;Acc:426961]
ENSGALG00000013427	1.19913	0.000404932	SORBS2	4	61098758	61239973	-1	sorbin and SH3 domain containing 2 [Source:NCBI gene;Acc:422719]
ENSGALG00000013468	1.42618	0.00119313	TLR3	4	61315317	61322880	1	toll like receptor 3 [Source:NCBI gene;Acc:422720]
ENSGALG00000013503	1.44957	0.00150664	FAM149A	4	61340939	61353442	1	family with sequence similarity 149 member A [Source:NCBI gene;Acc:422721]
ENSGALG00000013535	1.00775	0.00165876	CYP4V2	4	61357027	61369973	1	cytochrome P450 family 4 subfamily V member 2 [Source:NCBI gene;Acc:415121]
ENSGALG00000013537	1.00849	0.00262816	TPM3	25	2866149	2882180	-1	tropomyosin 3 [Source:NCBI gene;Acc:770103]
ENSGALG00000013546	1.42715	0.0101725		Z	16648999	16663409	-1	granzyme K [Source:NCBI gene;Acc:426168]
ENSGALG00000013565	-0.659468	0.0102075		1	77661403	77673356	-1
ENSGALG00000013579	0.862105	0.00203359	FAT1	4	61698013	61798424	-1	FAT atypical cadherin 1 [Source:NCBI gene;Acc:395168]
ENSGALG00000013603	1.38279	0.0180501	MYCT1	3	49550704	49569883	1	myc target 1 [Source:NCBI gene;Acc:421641]
ENSGALG00000013605	-0.585299	0.00286846	CARMIL1	2	89911310	90085595	-1	capping protein regulator and myosin 1 linker 1 [Source:NCBI gene;Acc:421002]
ENSGALG00000013606	0.860815	0.0100179	FGL1	4	62853578	62872237	1	fibrinogen like 1 [Source:NCBI gene;Acc:422728]
ENSGALG00000013617	0.772443	0.00102655	PDGFRL	4	63002339	63021875	-1	platelet derived growth factor receptor like [Source:NCBI gene;Acc:769077]
ENSGALG00000013625	2.34473	0.0294798		3	50167911	50232264	-1	interaction protein for cytohesin exchange factors 1 [Source:NCBI gene;Acc:421645]
ENSGALG00000013635	-0.598053	1.5351e-07	SCAF8	3	50414485	50445901	1	SR-related CTD associated factor 8 [Source:NCBI gene;Acc:421647]
ENSGALG00000013640	1.55901	6.9405e-05	MBP	2	90467903	90576864	1	myelin basic protein [Source:NCBI gene;Acc:396217]
ENSGALG00000013642	0.887655	0.0371373	KAZN	21	4968293	5020062	-1	kazrin, periplakin interacting protein [Source:NCBI gene;Acc:426211]
ENSGALG00000013660	1.14727	0.0267437	ZNF516	2	90772185	90872589	1	zinc finger protein 516 [Source:NCBI gene;Acc:421009]
ENSGALG00000013703	1.19591	0.00304441	DIPK1C	2	91875930	91886754	1	family with sequence similarity 69 member C [Source:NCBI gene;Acc:421014]
ENSGALG00000013722	1.11852	0.000690653	SEMA3B	12	3631598	3635036	1	semaphorin 3B [Source:NCBI gene;Acc:426234]
ENSGALG00000013727	0.717143	0.0382502	SYNJ2	3	51874584	51938032	1	synaptojanin 2 [Source:NCBI gene;Acc:421656]
ENSGALG00000013741	1.12506	0.0425445	SYTL3	3	52171021	52200623	1	synaptotagmin like 3 [Source:NCBI gene;Acc:100858462]
ENSGALG00000013754	0.704276	0.0116136	PLAGL1	3	52353589	52378280	1	PLAG1 like zinc finger 1 [Source:NCBI gene;Acc:769676]
ENSGALG00000013773	0.860726	0.00464412	FUCA2	3	52529964	52540546	1	fucosidase, alpha-L- 2, plasma [Source:NCBI gene;Acc:421668]
ENSGALG00000013775	1.65569	0.00750431	CDH19	2	95113245	95216691	1	cadherin 19 [Source:NCBI gene;Acc:421029]
ENSGALG00000013793	-0.722094	0.0098562	CLOCK	4	65084415	65108758	1	clock circadian regulator [Source:NCBI gene;Acc:373991]
ENSGALG00000013803	1.97264	3.06405e-05	ADGRG6	3	52959497	53067360	-1	adhesion G protein-coupled receptor G6 [Source:NCBI gene;Acc:421673]
ENSGALG00000013826	1.21173	0.00026499	ABRACL	3	54176664	54179502	-1	ABRA C-terminal like [Source:NCBI gene;Acc:770205]
ENSGALG00000013861	1.14136	0.0147436	TNFAIP3	3	54664503	54683327	-1	TNF alpha induced protein 3 [Source:NCBI gene;Acc:421684]
ENSGALG00000013867	0.768069	0.00982387	PTPN2	2	97013090	97047494	1	protein tyrosine phosphatase, non-receptor type 2 [Source:NCBI gene;Acc:396409]
ENSGALG00000013893	-0.686051	9.57429e-05	MNS1	10	8108447	8114659	1	meiosis specific nuclear structural 1 [Source:NCBI gene;Acc:426295]
ENSGALG00000013907	0.653741	0.0141596	KDR	4	65185439	65213106	1	kinase insert domain receptor [Source:NCBI gene;Acc:395323]
ENSGALG00000013929	0.840846	0.0195543	PDGFRA	4	65398425	65431696	-1	platelet-derived growth factor receptor, alpha polypeptide [Source:NCBI gene;Acc:395509]
ENSGALG00000013948	1.8826	0.000568082	RASL11B	4	65944536	65948246	-1	RAS like family 11 member B [Source:NCBI gene;Acc:422756]
ENSGALG00000013990	0.662927	1.6841e-06	RPS12	3	56858322	56862421	-1	ribosomal protein S12 [Source:NCBI gene;Acc:421698]
ENSGALG00000014016	1.36581	0.00777137	MEX3A	25	723875	738551	1	mex-3 RNA binding family member A [Source:NCBI gene;Acc:101747646]
ENSGALG00000014060	0.675292	0.0160666	EED	1	191746049	191761996	1	embryonic ectoderm development [Source:NCBI gene;Acc:426381]
ENSGALG00000014071	1.08572	0.00340156	ITPR2	1	67659344	67921693	-1	inositol 1,4,5-trisphosphate receptor type 2 [Source:NCBI gene;Acc:418212]
ENSGALG00000014096	0.615748	0.0173929	ARNTL2	1	68130384	68166501	1	aryl hydrocarbon receptor nuclear translocator-like 2 [Source:NCBI gene;Acc:373925]
ENSGALG00000014124	2.02122	0.000321362	TEC	4	66502757	66544534	1	tec protein tyrosine kinase [Source:NCBI gene;Acc:396407]
ENSGALG00000014159	0.702626	0.00109311	PACSIN2	1	68405048	68468405	-1	protein kinase C and casein kinase substrate in neurons 2 [Source:NCBI gene;Acc:395975]
ENSGALG00000014166	0.851537	0.00258592	TSPO	1	68519442	68531303	1	translocator protein [Source:NCBI gene;Acc:418226]
ENSGALG00000014192	1.29618	0.000219845	ATP10D	4	66765329	66794720	-1	ATPase phospholipid transporting 10D (putative) [Source:NCBI gene;Acc:422768]
ENSGALG00000014203	1.16679	0.0157744	PARVG	1	69176886	69198132	1	parvin gamma [Source:NCBI gene;Acc:418236]
ENSGALG00000014227	2.31893	0.026335	UPK3A	1	70331029	70338080	1	uroplakin 3A [Source:NCBI gene;Acc:418242]
ENSGALG00000014233	1.28883	1.27874e-05	FBLN1	1	70452867	70534884	1	fibulin 1 [Source:NCBI gene;Acc:373979]
ENSGALG00000014267	4.52326	0.0448983	RBM47	4	68865637	68933834	1	RNA binding motif protein 47 [Source:HGNC Symbol;Acc:HGNC:30358]
ENSGALG00000014329	-0.736585	5.08227e-08	FOXJ2	1	75476115	75504709	-1	forkhead box J3 [Source:NCBI gene;Acc:418259]
ENSGALG00000014362	2.72988	0.023215	CD86	1	77307980	77318936	1	CD86 molecule [Source:NCBI gene;Acc:427944]
ENSGALG00000014371	1.09189	0.00850643	LGALS8	3	37820739	37836628	-1	galectin 8 [Source:NCBI gene;Acc:430948]
ENSGALG00000014426	-0.691097	0.000159819	KPNA1	1	77477877	77514773	-1	karyopherin subunit alpha 1 [Source:NCBI gene;Acc:418271]
ENSGALG00000014464	0.804678	0.012972	MTR	3	37651044	37698782	-1	5-methyltetrahydrofolate-homocysteine methyltransferase [Source:NCBI gene;Acc:422069]
ENSGALG00000014477	1.87053	0.0230481	CD4	1	77873930	77885897	1	CD4 molecule [Source:NCBI gene;Acc:395362]
ENSGALG00000014485	0.928133	0.000239792	LDB2	4	76025150	76382215	1	LIM domain binding 2 [Source:NCBI gene;Acc:395631]
ENSGALG00000014490	0.957045	1.72329e-05	P3H3	1	77900316	77910271	1	prolyl 3-hydroxylase 3 [Source:NCBI gene;Acc:418289]
ENSGALG00000014496	1.79318	0.00342503	PROM1	4	76507126	76565949	1	prominin 1 [Source:NCBI gene;Acc:422825]
ENSGALG00000014509	1.62177	0.00133355	BST1	4	76637942	76652266	-1	bone marrow stromal cell antigen 1 [Source:NCBI gene;Acc:422828]
ENSGALG00000014515	1.49047	1.96713e-05	C1QTNF7	4	76744821	76779005	-1	C1q and TNF related 7 [Source:NCBI gene;Acc:422831]
ENSGALG00000014554	0.711056	0.00112236		1	77983830	77990589	1
ENSGALG00000014585	1.02149	0.0156287		19	4941785	4942879	1	C-C motif chemokine ligand 26 [Source:NCBI gene;Acc:417534]
ENSGALG00000014603	1.37834	0.0206302	C1S	1	78045961	78055022	1	complement C1s [Source:NCBI gene;Acc:418294]
ENSGALG00000014638	-0.652818	0.000209161	ASH1L	25	3564403	3597752	-1	ASH1 like histone lysine methyltransferase [Source:NCBI gene;Acc:425064]
ENSGALG00000014659	1.08472	0.0119642	C1R	1	78058485	78065761	-1	complement C1r [Source:NCBI gene;Acc:418295]
ENSGALG00000014662	1.27012	5.25933e-05	RBP5	1	78070071	78071702	-1	retinol binding protein 5 [Source:NCBI gene;Acc:418296]
ENSGALG00000014674	0.627642	0.0163989	CLSTN3	1	78071723	78086627	1	calsyntenin 3 [Source:NCBI gene;Acc:418297]
ENSGALG00000014675	-0.854087	0.00115535	RHOBTB3	Z	57563915	57592147	-1	Rho related BTB domain containing 3 [Source:NCBI gene;Acc:431569]
ENSGALG00000014688	1.23511	0.000320775	ZYX	1	78201045	78212460	-1	zyxin [Source:NCBI gene;Acc:418300]
ENSGALG00000014695	-0.761451	0.00381628	CLCN1	1	78276084	78333916	-1	chloride voltage-gated channel 1 [Source:NCBI gene;Acc:427949]
ENSGALG00000014700	-0.588325	0.0399556	DHX29	Z	16737509	16761257	-1	DExH-box helicase 29 [Source:NCBI gene;Acc:427136]
ENSGALG00000014718	1.27913	0.0345692	MAP3K1	Z	17405389	17461088	1	mitogen-activated protein kinase kinase kinase 1 [Source:NCBI gene;Acc:427144]
ENSGALG00000014725	0.929142	0.0289279	PLK2	Z	18019411	18025319	-1	polo like kinase 2 [Source:NCBI gene;Acc:427150]
ENSGALG00000014730	1.25456	1.44585e-05	ELOVL7	Z	18876427	18908652	-1	ELOVL fatty acid elongase 7 [Source:NCBI gene;Acc:431579]
ENSGALG00000014736	1.56646	0.00534132		1	78552909	78576195	1	Kell blood group, metallo-endopeptidase [Source:NCBI gene;Acc:418306]
ENSGALG00000014749	1.42182	0.0312449	EPHB6	1	78678054	78732359	-1	EPH receptor B6 [Source:NCBI gene;Acc:418308]
ENSGALG00000014784	-0.687843	0.00036732	MAST4	Z	21008217	21296403	1	microtubule associated serine/threonine kinase family member 4 [Source:NCBI gene;Acc:427169]
ENSGALG00000014801	1.72933	0.0251154	NDC80	2	101172292	101191007	-1	NDC80, kinetochore complex component [Source:NCBI gene;Acc:395134]
ENSGALG00000014804	1.33228	0.00318637	THBS4	Z	22015511	22053757	-1	thrombospondin 4 [Source:NCBI gene;Acc:396306]
ENSGALG00000014824	1.69234	0.000965358	PTGER4	Z	12839346	12850017	1	prostaglandin E receptor 4 [Source:NCBI gene;Acc:427183]
ENSGALG00000014833	0.853969	1.4336e-08	RPL37	Z	12917710	12920908	-1	ribosomal protein L37 [Source:NCBI gene;Acc:427186]
ENSGALG00000014834	0.712172	0.0404371	NCOA7	3	59835089	59902821	-1	nuclear receptor coactivator 7 [Source:NCBI gene;Acc:421717]
ENSGALG00000014835	1.42952	0.012649	C7	Z	12908352	12956390	1	complement C7 [Source:NCBI gene;Acc:427187]
ENSGALG00000014857	0.691921	0.00531549		Z	13587893	13596605	-1
ENSGALG00000014869	-0.669947	3.32349e-06	NNT	Z	13746657	13788556	1	nicotinamide nucleotide transhydrogenase [Source:NCBI gene;Acc:427196]
ENSGALG00000014872	1.76633	0.00584482	FGF10	Z	13972677	14032776	-1	fibroblast growth factor 10 [Source:NCBI gene;Acc:395432]
ENSGALG00000014873	1.53581	0.000224923	GJA1	3	61829237	61838470	-1	gap junction protein alpha 1 [Source:NCBI gene;Acc:395278]
ENSGALG00000014877	0.901417	0.000402417	EMB	Z	14736634	14761209	-1	embigin [Source:NCBI gene;Acc:395242]
ENSGALG00000014892	-0.88434	0.0120578	CEP85L	3	62906921	63044317	1	centrosomal protein 85 like [Source:NCBI gene;Acc:100857774]
ENSGALG00000014897	1.00175	0.0243836		2	101942208	101949734	-1	thymidylate synthetase [Source:NCBI gene;Acc:421060]
ENSGALG00000014908	1.06754	0.000333264	FST	Z	16072541	16079179	1	follistatin [Source:NCBI gene;Acc:396119]
ENSGALG00000014910	0.991603	0.000436132	COLEC12	2	102015734	102109014	1	collectin subfamily member 12 [Source:NCBI gene;Acc:421061]
ENSGALG00000014922	0.719924	0.00634022	ROCK1	2	102170492	102246911	-1	Rho-associated, coiled-coil containing protein kinase 1 [Source:NCBI gene;Acc:373970]
ENSGALG00000014923	1.01806	0.0217031	ARHGEF28	Z	24570156	24702274	-1	Rho guanine nucleotide exchange factor 28 [Source:NCBI gene;Acc:427201]
ENSGALG00000014933	1.40824	0.000115653	HEXB	Z	24225243	24240761	-1	hexosaminidase subunit beta [Source:NCBI gene;Acc:427204]
ENSGALG00000014934	0.954184	0.00064832	HS3ST1	4	78033714	78044776	1	heparan sulfate-glucosamine 3-sulfotransferase 1 [Source:NCBI gene;Acc:422840]
ENSGALG00000014935	1.23899	5.07426e-05	GREB1L	2	102336920	102408052	1	GREB1 like retinoic acid receptor coactivator [Source:NCBI gene;Acc:421064]
ENSGALG00000014944	1.56139	0.00274027	GCNT4	Z	24089346	24107538	1	glucosaminyl (N-acetyl) transferase 4, core 2 [Source:NCBI gene;Acc:427207]
ENSGALG00000014952	-0.607041	4.97465e-05	CERT1	Z	23905299	23977323	1	collagen type IV alpha 3 binding protein [Source:NCBI gene;Acc:427209]
ENSGALG00000014963	1.36505	9.42206e-05		3	63884722	63905439	-1	dermatan sulfate epimerase [Source:NCBI gene;Acc:421745]
ENSGALG00000014970	0.974827	1.95446e-05	FSTL1	1	80650200	80694243	1	follistatin like 1 [Source:NCBI gene;Acc:395349]
ENSGALG00000014976	1.97329	0.0144558	GATA6	2	102638198	102654114	1	GATA binding protein 6 [Source:NCBI gene;Acc:396390]
ENSGALG00000014978	1.46243	0.000405718	IQGAP2	Z	23461532	23577608	-1	IQ motif containing GTPase activating protein 2 [Source:NCBI gene;Acc:427211]
ENSGALG00000014982	1.3964	0.00131392	RBBP8	2	102827327	102859258	1	RB binding protein 8, endonuclease [Source:NCBI gene;Acc:421071]
ENSGALG00000014983	1.76933	0.00012477	F2R	Z	23447817	23454784	-1	coagulation factor II thrombin receptor [Source:NCBI gene;Acc:427212]
ENSGALG00000014984	2.1145	0.00249936	F2RL1	Z	23413354	23422556	-1	F2R like trypsin receptor 1 [Source:NCBI gene;Acc:427213]
ENSGALG00000014999	0.972091	0.0335629	MAP1B	Z	25324362	25392656	-1	microtubule associated protein 1B [Source:NCBI gene;Acc:396174]
ENSGALG00000015001	0.752052	0.0110128	LAMA4	3	65714396	65810805	1	laminin subunit alpha 4 [Source:NCBI gene;Acc:421749]
ENSGALG00000015022	1.27686	0.000221666	FYN	3	65946996	66021357	1	FYN proto-oncogene, Src family tyrosine kinase [Source:NCBI gene;Acc:396294]
ENSGALG00000015034	0.989244	0.0348888	ANKRD29	2	103083312	103114057	-1	ankyrin repeat domain 29 [Source:NCBI gene;Acc:428523]
ENSGALG00000015037	0.98757	0.00119243	EVC	4	79147283	79199619	1	EvC ciliary complex subunit 1 [Source:NCBI gene;Acc:422851]
ENSGALG00000015051	-0.755396	3.75043e-07	CDK19	3	66377571	66490935	1	cyclin dependent kinase 19 [Source:NCBI gene;Acc:421756]
ENSGALG00000015056	0.968461	0.000113319	LAMA3	2	103119354	103231680	1	laminin subunit alpha 3 [Source:NCBI gene;Acc:428524]
ENSGALG00000015066	-0.883386	0.0407871	WASF1	3	66714941	66745219	1	WAS protein family member 1 [Source:NCBI gene;Acc:421761]
ENSGALG00000015071	-0.91313	0.0158411	FOCAD	Z	34160694	34260169	1	focadhesin [Source:NCBI gene;Acc:427233]
ENSGALG00000015075	1.43366	0.007027	B3GAT1L	1	81425204	81452490	-1	beta-1,3-glucuronyltransferase 1-like [Source:NCBI gene;Acc:408180]
ENSGALG00000015077	1.26351	0.000474819	ARHGAP31	1	81531508	81551013	1	Rho GTPase activating protein 31 [Source:HGNC Symbol;Acc:HGNC:29216]
ENSGALG00000015082	0.677963	1.17177e-06	RPS6	Z	33736390	33740880	-1	ribosomal protein S6 [Source:NCBI gene;Acc:396148]
ENSGALG00000015109	1.10023	0.000494256	TJP2	Z	34597386	34662316	1	tight junction protein 2 [Source:NCBI gene;Acc:395751]
ENSGALG00000015111	1.48423	0.00788656	APBA1	Z	34714860	34792783	-1	amyloid beta precursor protein binding family A member 1 [Source:NCBI gene;Acc:427246]
ENSGALG00000015112	0.893954	0.00357007	ZNF521	2	103577193	103841408	-1	zinc finger protein 521 [Source:NCBI gene;Acc:421083]
ENSGALG00000015115	0.885539	0.00202718	MAMDC2	Z	34893638	34957995	1	MAM domain containing 2 [Source:NCBI gene;Acc:427247]
ENSGALG00000015123	-0.925949	0.00027923	ZDHHC23	1	83805906	83813150	-1	zinc finger DHHC-type containing 23 [Source:NCBI gene;Acc:418353]
ENSGALG00000015148	1.82912	5.01461e-07	ANXA1	Z	36034182	36052126	1	annexin A1 [Source:NCBI gene;Acc:404271]
ENSGALG00000015179	0.774307	0.0484104	CEP78	Z	37947914	37969665	1	centrosomal protein 78 [Source:NCBI gene;Acc:431612]
ENSGALG00000015193	1.19907	2.17679e-06	CCDC80	1	84661651	84685255	1	coiled-coil domain containing 80 [Source:NCBI gene;Acc:395074]
ENSGALG00000015195	0.772843	1.19475e-07	RPS15	28	3300429	3302247	1	ribosomal protein S15 [Source:NCBI gene;Acc:396448]
ENSGALG00000015196	1.00322	0.0417648	ASXL3	2	106885853	107013873	1	additional sex combs like 3, transcriptional regulator [Source:NCBI gene;Acc:421102]
ENSGALG00000015211	-1.04094	7.34217e-06	DTNA	2	107360212	107534708	1	dystrobrevin alpha [Source:NCBI gene;Acc:421104]
ENSGALG00000015215	-0.921446	9.81089e-05	MAPRE2	2	107572271	107654002	1	microtubule associated protein RP/EB family member 2 [Source:NCBI gene;Acc:421105]
ENSGALG00000015253	1.23827	0.00402778	COL8A1	1	85383662	85470351	-1	collagen type VIII alpha 1 chain [Source:NCBI gene;Acc:418378]
ENSGALG00000015256	0.701783	0.000607984	PAM	Z	50129168	50258002	-1	peptidylglycine alpha-amidating monooxygenase [Source:NCBI gene;Acc:427274]
ENSGALG00000015259	-0.644158	0.0117981	RB1CC1	2	109935359	110008388	-1	RB1 inducible coiled-coil 1 [Source:NCBI gene;Acc:421116]
ENSGALG00000015264	0.705183	0.000346165	PPIP5K2	Z	50057859	50100505	-1	diphosphoinositol pentakisphosphate kinase 2 [Source:NCBI gene;Acc:427276]
ENSGALG00000015274	0.711092	0.0228185	TCEA1	2	110336672	110362086	-1	transcription elongation factor A1 [Source:NCBI gene;Acc:421119]
ENSGALG00000015326	0.914472	0.00118785	CLTA	Z	52125584	52140386	1	clathrin light chain A [Source:NCBI gene;Acc:427284]
ENSGALG00000015360	1.94725	0.0102722	KIAA1524	1	88827762	88854919	-1	KIAA1524 [Source:NCBI gene;Acc:418410]
ENSGALG00000015376	0.802943	0.00788664	IDUA	Z	53619590	53666667	-1	iduronidase, alpha-L- [Source:NCBI gene;Acc:427294]
ENSGALG00000015377	0.74193	0.003171	PHLDB2	1	89725242	89805852	1	pleckstrin homology like domain family B member 2 [Source:NCBI gene;Acc:418418]
ENSGALG00000015396	1.51011	2.42988e-06	CD200	1	89972837	89985759	1	CD200 molecule [Source:NCBI gene;Acc:418425]
ENSGALG00000015399	0.858198	0.00148358	FUT10	Z	53942652	53953359	1	fucosyltransferase 10 [Source:NCBI gene;Acc:395073]
ENSGALG00000015419	1.07995	0.00167129	PENK	2	111379997	111384344	-1	proenkephalin [Source:NCBI gene;Acc:421131]
ENSGALG00000015425	1.07582	5.56622e-06	LPL	Z	54612204	54628981	-1	lipoprotein lipase [Source:NCBI gene;Acc:396219]
ENSGALG00000015441	0.953524	0.017923	CD247	1	93019252	93065622	1	CD247 molecule [Source:NCBI gene;Acc:395911]
ENSGALG00000015458	1.35284	0.000963428	ILDR2	1	93259644	93288991	1	immunoglobulin-like domain containing receptor 2 [Source:NCBI gene;Acc:418447]
ENSGALG00000015464	0.786758	0.0130476	PTGFRN	1	93435286	93470481	1	prostaglandin F2 receptor inhibitor [Source:NCBI gene;Acc:418449]
ENSGALG00000015474	1.56934	0.0021797	CD80	1	93674849	93698837	1	CD80 molecule [Source:NCBI gene;Acc:768950]
ENSGALG00000015480	0.651447	0.000641164	POGLUT1	1	93705780	93721328	-1	protein O-glucosyltransferase 1 [Source:NCBI gene;Acc:418455]
ENSGALG00000015531	2.55751	0.0051246		4	79530610	79704158	-1	protein phosphatase 2 regulatory subunit Bgamma [Source:NCBI gene;Acc:422858]
ENSGALG00000015540	-0.641001	2.13355e-05	RAD23B	Z	55711213	55747828	1	RAD23 homolog B, nucleotide excision repair protein [Source:NCBI gene;Acc:431623]
ENSGALG00000015568	1.12709	0.0380153	SH3TC1	4	80793977	80825261	1	SH3 domain and tetratricopeptide repeats 1 [Source:NCBI gene;Acc:422867]
ENSGALG00000015573	1.62738	2.11459e-05	FHL5	3	72780194	72808323	-1	four and a half LIM domains 5 [Source:NCBI gene;Acc:421803]
ENSGALG00000015598	2.02694	0.0154976	RASGRF2	Z	63986799	64109277	-1	Ras protein specific guanine nucleotide releasing factor 2 [Source:NCBI gene;Acc:100859132]
ENSGALG00000015605	-1.0782	0.0347646	BACH2	3	75307454	75404609	1	BTB domain and CNC homolog 2 [Source:NCBI gene;Acc:421809]
ENSGALG00000015608	3.32425	0.00237243	ADRA2C	4	81576968	81578308	-1	adrenoceptor alpha 2C [Source:NCBI gene;Acc:428799]
ENSGALG00000015624	1.78566	5.05469e-05	VCAN	Z	62855240	62961099	-1	versican [Source:NCBI gene;Acc:395565]
ENSGALG00000015645	0.950589	0.0235021	GRK4	4	82215228	82245582	-1	G protein-coupled receptor kinase 4 [Source:NCBI gene;Acc:422879]
ENSGALG00000015656	0.726249	0.00107786	PALM2AKAP2	Z	65797112	66041637	1	PALM2-AKAP2 fusion [Source:NCBI gene;Acc:100533110]
ENSGALG00000015669	1.16138	0.0486435	PTBP3	Z	66269978	66319837	1	polypyrimidine tract binding protein 3 [Source:NCBI gene;Acc:427333]
ENSGALG00000015675	0.953724	0.0103157		1	99421122	99454742	1	ATP-binding cassette, sub-family C (CFTR/MRP), member 13, pseudogene [Source:NCBI gene;Acc:418468]
ENSGALG00000015683	1.47752	1.53593e-06	GNG10	Z	66590950	66596998	-1	G protein subunit gamma 10 [Source:NCBI gene;Acc:769603]
ENSGALG00000015689	-0.765194	1.33088e-05	ECPAS	Z	66608737	66666770	1	Ecm29 proteasome adaptor and scaffold [Source:HGNC Symbol;Acc:HGNC:29020]
ENSGALG00000015691	2.22304	0.00208678	SMC2	Z	66668700	66692579	-1	structural maintenance of chromosomes 2 [Source:NCBI gene;Acc:396156]
ENSGALG00000015702	1.12355	2.44115e-06	PTGR1	Z	66692894	66712751	1	prostaglandin reductase 1 [Source:NCBI gene;Acc:427337]
ENSGALG00000015709	1.03057	1.10372e-06	TACC3	4	83883600	83903849	-1	transforming acidic coiled-coil containing protein 3 [Source:NCBI gene;Acc:422899]
ENSGALG00000015720	1.44169	0.00116259	CHODL	1	100912368	100941544	1	chondrolectin [Source:NCBI gene;Acc:418474]
ENSGALG00000015721	0.726825	0.00328455	SVEP1	Z	66748440	66871680	-1	complement C3b/C4b receptor 1 (Knops blood group) [Source:NCBI gene;Acc:427338]
ENSGALG00000015728	0.817855	0.0203705	MUSK	Z	66921865	66966158	1	muscle associated receptor tyrosine kinase [Source:NCBI gene;Acc:373897]
ENSGALG00000015729	1.748	1.045e-05	LPAR1	Z	67015030	67081222	-1	lysophosphatidic acid receptor 1 [Source:NCBI gene;Acc:427339]
ENSGALG00000015746	1.10026	0.00086178	JAM2	1	103822633	103856294	1	junctional adhesion molecule 2 [Source:NCBI gene;Acc:418476]
ENSGALG00000015770	0.759686	8.68114e-07	APP	1	103922338	104122132	-1	amyloid beta (A4) precursor protein [Source:NCBI gene;Acc:374198]
ENSGALG00000015884	0.767291	0.0393196	MIS18A	1	106220400	106223709	-1	MIS18 kinetochore protein A [Source:NCBI gene;Acc:418494]
ENSGALG00000015892	0.999507	0.0450452	IRAK1BP1	3	79633587	79644162	-1	interleukin 1 receptor associated kinase 1 binding protein 1 [Source:NCBI gene;Acc:421857]
ENSGALG00000015895	2.04984	0.0226789	HTR1B	3	80084761	80087769	1	5-hydroxytryptamine receptor 1B [Source:NCBI gene;Acc:421858]
ENSGALG00000015902	1.86382	0.00465685	CD8BP	4	85919110	85924985	-1	CD8b molecule pseudogene [Source:NCBI gene;Acc:396175]
ENSGALG00000015906	1.17093	0.00152041	COX7A2	3	80790621	80793955	1	cytochrome c oxidase subunit 7A2 [Source:NCBI gene;Acc:772260]
ENSGALG00000015917	1.51384	3.64323e-06	EEF1A1	3	81503064	81509231	1	eukaryotic translation elongation factor 1 alpha 1 [Source:NCBI gene;Acc:373963]
ENSGALG00000015923	-0.704579	2.74008e-06	MTO1	3	81519740	81527377	-1	mitochondrial tRNA translation optimization 1 [Source:NCBI gene;Acc:772297]
ENSGALG00000015925	1.95295	0.0371202	CGAS	3	81528332	81532592	1	Mab-21 domain containing 1 [Source:NCBI gene;Acc:421864]
ENSGALG00000015958	0.690749	0.0245879	EIF2AK3	4	86128674	86168138	-1	eukaryotic translation initiation factor 2 alpha kinase 3 [Source:NCBI gene;Acc:422930]
ENSGALG00000015977	0.964151	0.0126575	SMOX	4	88402221	88446642	-1	spermine oxidase [Source:NCBI gene;Acc:422934]
ENSGALG00000015995	0.653165	0.00261789	PTPRA	4	88545151	88643132	1	protein tyrosine phosphatase, receptor type A [Source:NCBI gene;Acc:396060]
ENSGALG00000016001	-0.997682	0.0228185	LZTS3	4	88682845	88689142	-1	leucine zipper tumor suppressor family member 3 [Source:NCBI gene;Acc:426948]
ENSGALG00000016014	0.589321	0.0296265	RCAN1	1	107251544	107292156	-1	regulator of calcineurin 1 [Source:NCBI gene;Acc:418510]
ENSGALG00000016017	1.15465	0.00504837	SLC4A11	4	88865896	88993479	-1	solute carrier family 4 member 11 [Source:NCBI gene;Acc:422943]
ENSGALG00000016044	-0.741264	0.000983549	SIM2	1	108142878	108198091	1	SIM bHLH transcription factor 2 [Source:NCBI gene;Acc:418515]
ENSGALG00000016053	-0.756312	7.33658e-07	DYRK1A	1	108470896	108524230	1	dual specificity tyrosine phosphorylation regulated kinase 1A [Source:NCBI gene;Acc:395233]
ENSGALG00000016055	1.60792	0.000317638	KCNJ15	1	108846535	108871402	1	potassium inwardly rectifying channel subfamily J member 15 [Source:NCBI gene;Acc:427984]
ENSGALG00000016058	1.20397	2.32083e-05	ERG	1	108908312	109023131	-1	ERG, ETS transcription factor [Source:NCBI gene;Acc:374146]
ENSGALG00000016105	-0.82264	3.83029e-05	DYSF	4	90633304	90698669	-1	dysferlin [Source:NCBI gene;Acc:425353]
ENSGALG00000016125	1.74067	0.0284605	LCA5L	1	109341186	109354590	-1	LCA5L, lebercilin like [Source:NCBI gene;Acc:418522]
ENSGALG00000016215	1.21383	0.000512897	DIPK2B	1	112117781	112133306	1	chromosome 1 open reading frame, human CXorf36 [Source:NCBI gene;Acc:418555]
ENSGALG00000016222	5.61315	0.00144517	NDP	1	112500338	112520391	1	NDP, norrin cystine knot growth factor [Source:NCBI gene;Acc:418560]
ENSGALG00000016224	0.852136	0.00390563	MAOA	1	112604059	112660963	-1	monoamine oxidase A [Source:NCBI gene;Acc:418563]
ENSGALG00000016227	1.31805	0.000787002	GPR34	1	113198416	113202575	-1	G protein-coupled receptor 34 [Source:NCBI gene;Acc:771199]
ENSGALG00000016236	-0.630095	1.13661e-05		1	113385291	113456709	-1	ubiquitin specific peptidase 9, Y-linked [Source:NCBI gene;Acc:418569]
ENSGALG00000016281	-0.651014	0.00266088	DMD	1	116192489	117253225	-1	dystrophin [Source:NCBI gene;Acc:396236]
ENSGALG00000016289	-0.823353	4.36079e-05	DST	3	86843658	87137461	1	dystonin [Source:NCBI gene;Acc:421884]
ENSGALG00000016292	1.80045	0.00272454		3	87199659	87241935	1
ENSGALG00000016314	1.15037	8.55244e-07	ELOVL5	3	88246591	88283573	1	ELOVL fatty acid elongase 5 [Source:NCBI gene;Acc:428646]
ENSGALG00000016323	-0.609175	0.000164195	PDK3	1	119517283	119567431	-1	pyruvate dehydrogenase kinase 3 [Source:NCBI gene;Acc:418595]
ENSGALG00000016348	1.0385	0.00104623	SAT1	1	119746943	119749754	-1	spermidine/spermine N1-acetyltransferase 1 [Source:NCBI gene;Acc:374006]
ENSGALG00000016350	1.22759	0.000343689	ARHGEF10	3	90864295	90984736	-1	Rho guanine nucleotide exchange factor 10 [Source:NCBI gene;Acc:421900]
ENSGALG00000016357	0.614265	0.00187594	PRDX4	1	119778665	119787144	-1	peroxiredoxin 4 [Source:NCBI gene;Acc:418601]
ENSGALG00000016358	1.03974	0.000111497	PTCHD1	1	119862721	119892355	-1	patched domain containing 1 [Source:NCBI gene;Acc:427995]
ENSGALG00000016377	0.710373	0.0101087	PXDN	3	92904139	92977622	-1	peroxidasin [Source:NCBI gene;Acc:421914]
ENSGALG00000016392	0.75282	5.88333e-06	RPS7	3	93709143	93717206	1	ribosomal protein S7 [Source:NCBI gene;Acc:421919]
ENSGALG00000016409	-0.707661	2.13355e-05	KIDINS220	3	95874104	95933821	-1	kinase D-interacting substrate 220kDa [Source:NCBI gene;Acc:421924]
ENSGALG00000016419	1.08077	0.00811118	ASAP2	3	96096130	96181444	1	ArfGAP with SH3 domain, ankyrin repeat and PH domain 2 [Source:NCBI gene;Acc:768599]
ENSGALG00000016433	0.68144	0.00012599	YWHAQ	3	96266562	96292983	-1	tyrosine 3-monooxygenase/tryptophan 5-monooxygenase activation protein theta [Source:NCBI gene;Acc:421932]
ENSGALG00000016442	1.56798	0.0458221	RRM2	3	96516162	96521232	1	ribonucleotide reductase regulatory subunit M2 [Source:NCBI gene;Acc:421936]
ENSGALG00000016443	0.963731	0.0038049	HPCAL1	3	96721221	96773216	1	hippocalcin like 1 [Source:NCBI gene;Acc:396161]
ENSGALG00000016457	0.757381	0.000187474	TRIB2	3	97859114	97880210	1	tribbles pseudokinase 2 [Source:NCBI gene;Acc:378919]
ENSGALG00000016463	1.06615	0.00131594	FAM49A	3	99567584	99621073	-1	family with sequence similarity 49 member A [Source:NCBI gene;Acc:421949]
ENSGALG00000016464	2.49514	0.00844433	VSNL1	3	100056251	100133415	1	visinin like 1 [Source:NCBI gene;Acc:396189]
ENSGALG00000016471	1.2054	0.00634703		3	100541466	100547451	-1	5'-nucleotidase, cytosolic IB [Source:NCBI gene;Acc:421954]
ENSGALG00000016473	1.38384	0.00419182	OSR1	3	101012220	101014419	-1	odd-skipped related transciption factor 1 [Source:NCBI gene;Acc:100316920]
ENSGALG00000016477	0.95713	0.00114289	WDR35	3	101354461	101391431	-1	WD repeat domain 35 [Source:NCBI gene;Acc:421958]
ENSGALG00000016480	1.45432	9.3656e-06	SDC1	3	101546272	101566050	-1	syndecan 1 [Source:NCBI gene;Acc:421960]
ENSGALG00000016499	2.02902	0.0084296		3	104117200	104131180	-1
ENSGALG00000016511	1.68977	0.0158411	ADGRG2	1	121777765	121819130	1	adhesion G protein-coupled receptor G2 [Source:NCBI gene;Acc:418611]
ENSGALG00000016518	1.52168	0.000140176	PHKA2	1	121822368	121859658	1	phosphorylase kinase regulatory subunit alpha 2 [Source:NCBI gene;Acc:418612]
ENSGALG00000016522	3.07203	0.00753211	PPEF1	1	121861691	121891693	-1	protein phosphatase with EF-hand domain 1 [Source:NCBI gene;Acc:427999]
ENSGALG00000016524	0.929998	0.00891311		3	104490018	104502053	1	carbamoyl-phosphate synthetase 2, aspartate transcarbamylase, and dihydroorotase [Source:NCBI gene;Acc:428659]
ENSGALG00000016545	0.71276	0.00133355	REPS2	1	122667268	122766511	-1	RALBP1 associated Eps domain containing 2 [Source:NCBI gene;Acc:418617]
ENSGALG00000016567	0.771926	0.013226	EPHX2	3	105043160	105052107	1	epoxide hydrolase 2 [Source:NCBI gene;Acc:421999]
ENSGALG00000016575	0.767804	0.00182546	GPM6B	1	124201020	124307978	1	glycoprotein M6B [Source:NCBI gene;Acc:418632]
ENSGALG00000016582	1.24225	0.0288272	PBK	3	105111720	105120097	1	PDZ binding kinase [Source:NCBI gene;Acc:422003]
ENSGALG00000016584	0.896049	0.0161088	EGFL6	1	124845633	124876994	1	EGF like domain multiple 6 [Source:HGNC Symbol;Acc:HGNC:3235]
ENSGALG00000016592	0.692995	0.0237999	PRPS2	1	124459466	124485720	1	phosphoribosyl pyrophosphate synthetase 2 [Source:NCBI gene;Acc:418639]
ENSGALG00000016595	1.1723	0.000272904	TRIM35	3	105351728	105356515	1	tripartite motif containing 44 [Source:NCBI gene;Acc:771180]
ENSGALG00000016602	1.3082	0.000123577	ARHGAP6	1	125571190	125724317	1	Rho GTPase activating protein 6 [Source:NCBI gene;Acc:418642]
ENSGALG00000016608	0.837663	0.0101087	ADCY3	3	105444375	105456601	1	adenylate cyclase 3 [Source:NCBI gene;Acc:422013]
ENSGALG00000016609	2.03102	0.0139722	CENPO	3	105457089	105463791	-1	centromere protein O [Source:NCBI gene;Acc:422014]
ENSGALG00000016622	0.714562	0.041696	STS	1	127723784	127825809	-1	steroid sulfatase [Source:NCBI gene;Acc:418654]
ENSGALG00000016635	0.620325	0.0227859		1	129627979	129644722	1	matrix remodeling associated 5 [Source:NCBI gene;Acc:418657]
ENSGALG00000016636	1.06369	2.57869e-05	ARSH	1	129751647	129764188	1	arylsulfatase family, member H [Source:NCBI gene;Acc:378798]
ENSGALG00000016665	-0.59197	0.00564652	FDFT1	3	107359160	107370240	1	farnesyl-diphosphate farnesyltransferase 1 [Source:NCBI gene;Acc:422038]
ENSGALG00000016691	1.23589	1.09489e-07	SLC25A6	1	130453389	130458629	1	solute carrier family 25 member 6 [Source:NCBI gene;Acc:374072]
ENSGALG00000016693	1.57459	0.000381958	CSF2RA	1	130482654	130498132	-1	colony stimulating factor 2 receptor alpha subunit [Source:NCBI gene;Acc:418666]
ENSGALG00000016713	-0.709285	0.000305686	PLA2G7	3	109831301	109844348	-1	phospholipase A2 group VII [Source:NCBI gene;Acc:395816]
ENSGALG00000016720	1.16431	1.38481e-05	CD2AP	3	109994342	110060826	1	CD2 associated protein [Source:NCBI gene;Acc:771715]
ENSGALG00000016721	1.17272	0.00800339	PLCXD1	1	131370527	131395496	-1	phosphatidylinositol specific phospholipase C X domain containing 1 [Source:NCBI gene;Acc:418673]
ENSGALG00000016728	0.932592	0.000422697	RP2	1	131504408	131522595	-1	retinitis pigmentosa 2 (X-linked recessive) [Source:NCBI gene;Acc:418675]
ENSGALG00000016759	1.08086	0.0187683	MITD1	1	133809550	133813733	-1	microtubule interacting and trafficking domain containing 1 [Source:NCBI gene;Acc:418698]
ENSGALG00000016761	0.862947	0.0488897	LYG2	1	133828101	133831585	-1	lysozyme g2 [Source:NCBI gene;Acc:395708]
ENSGALG00000016785	1.83018	0.00982387	IL1RL1	1	135176642	135199850	1	interleukin 1 receptor like 1 [Source:NCBI gene;Acc:374136]
ENSGALG00000016811	0.917067	9.38709e-05	SEPTIN10	1	138171329	138198192	-1	septin 14 [Source:NCBI gene;Acc:418732]
ENSGALG00000016820	0.835181	3.90816e-05	GAS6	1	138512589	138549860	1	growth arrest specific 6 [Source:NCBI gene;Acc:418737]
ENSGALG00000016834	1.0205	0.000998095	MCF2L	1	138951176	139094938	-1	MCF.2 cell line derived transforming sequence like [Source:NCBI gene;Acc:418748]
ENSGALG00000016843	1.01157	2.6152e-05	COL4A2	1	140248816	140390143	1	collagen type IV alpha 2 chain [Source:NCBI gene;Acc:418752]
ENSGALG00000016862	0.756816	0.000657073	POGLUT2	1	144230791	144241401	1	KDEL motif containing 1 [Source:NCBI gene;Acc:418766]
ENSGALG00000016865	-0.780143	2.94482e-05	TPP2	1	144285988	144332880	-1	tripeptidyl peptidase 2 [Source:NCBI gene;Acc:428020]
ENSGALG00000016881	1.06536	0.0415402	GPR183	1	146022451	146033636	1	G protein-coupled receptor 183 [Source:NCBI gene;Acc:769212]
ENSGALG00000016883	1.06203	0.00035931	DOCK9	1	146109887	146227739	1	dedicator of cytokinesis 9 [Source:NCBI gene;Acc:418779]
ENSGALG00000016911	0.687022	0.0100892	OBI1	1	154872629	154900156	1	ring finger protein 219 [Source:NCBI gene;Acc:418805]
ENSGALG00000016925	-0.86012	0.000212839	TBC1D4	1	156469523	156560260	1	TBC1 domain family member 4 [Source:NCBI gene;Acc:428062]
ENSGALG00000016936	-0.666178	0.000304178	TDRD3	1	163529033	163630680	-1	tudor domain containing 3 [Source:NCBI gene;Acc:418823]
ENSGALG00000016947	0.94175	0.012242	ELF1	1	167082233	167169083	-1	E74 like ETS transcription factor 1 [Source:NCBI gene;Acc:418828]
ENSGALG00000016955	-0.618653	0.000324243	VWA8	1	167303114	167502950	-1	von Willebrand factor A domain containing 8 [Source:NCBI gene;Acc:428066]
ENSGALG00000016964	1.61986	0.0161155		1	167989491	168020290	-1
ENSGALG00000016967	0.79941	0.0154447	ENOX1	1	168111366	168408299	-1	ecto-NOX disulfide-thiol exchanger 1 [Source:NCBI gene;Acc:418839]
ENSGALG00000016992	2.9325	0.0326995	HTR2A	1	169670496	169697156	-1	5-hydroxytryptamine receptor 2A [Source:NCBI gene;Acc:428070]
ENSGALG00000016996	0.697108	2.82722e-08	ITM2B	1	170036105	170062168	1	integral membrane protein 2B [Source:NCBI gene;Acc:395969]
ENSGALG00000017019	0.702983	0.0028648	WDFY2	1	171476437	171542217	1	WD repeat and FYVE domain containing 2 [Source:NCBI gene;Acc:770107]
ENSGALG00000017031	1.23952	0.00471203		1	171811132	171827960	1	transmembrane phosphatase with tensin homology [Source:NCBI gene;Acc:418885]
ENSGALG00000017036	1.24842	1.45908e-05	LHFPL6	1	172289679	172427314	1	lipoma HMGIC fusion partner-like 1 [Source:NCBI gene;Acc:418889]
ENSGALG00000017046	1.62652	0.00129546	POSTN	1	173372443	173406135	1	periostin [Source:NCBI gene;Acc:395429]
ENSGALG00000017048	0.683321	0.000119226	EXOSC8	1	173691483	173700689	-1	exosome component 8 [Source:NCBI gene;Acc:100858560]
ENSGALG00000017062	-0.627331	0.0356625	NBEA	1	174375172	174843962	-1	neurobeachin [Source:NCBI gene;Acc:395195]
ENSGALG00000017065	0.818709	0.00481963	STARD13	1	175547844	175573201	1	StAR related lipid transfer domain containing 13 [Source:NCBI gene;Acc:418908]
ENSGALG00000017072	1.21065	7.49944e-05		1	175888052	175900559	1	NEDD4 binding protein 2 like 1 [Source:NCBI gene;Acc:418914]
ENSGALG00000017075	-0.655522	0.000460288	FRY	1	175943342	176107764	-1	FRY microtubule binding protein [Source:NCBI gene;Acc:418915]
ENSGALG00000017076	0.682657	0.00871966	B3GLCT	1	176284287	176314671	-1	beta 3-glucosyltransferase [Source:NCBI gene;Acc:428075]
ENSGALG00000017099	1.854	0.00475677	RASL11A	1	177647062	177649238	-1	ras- like family 11 member A [Source:NCBI gene;Acc:418932]
ENSGALG00000017119	1.33334	0.0097992	TNFRSF19	1	178822909	178879534	-1	TNF receptor superfamily member 19 [Source:NCBI gene;Acc:418943]
ENSGALG00000017120	0.718194	0.0135406	SACS	1	178932916	178982063	1	sacsin molecular chaperone [Source:NCBI gene;Acc:418944]
ENSGALG00000017126	0.794836	0.00987879	ZDHHC20	1	179883997	179922552	1	zinc finger DHHC-type containing 20 [Source:NCBI gene;Acc:418947]
ENSGALG00000017165	-0.589838	0.00124576	CUL5	1	181692016	181714409	-1	cullin 5 [Source:NCBI gene;Acc:418969]
ENSGALG00000017173	1.23169	0.0167592	GUCY1A2	1	182130487	182257860	1	guanylate cyclase 1 soluble subunit alpha 2 [Source:NCBI gene;Acc:771678]
ENSGALG00000017179	0.941029	0.00725835	PDGFD	1	183232405	183372535	1	platelet derived growth factor D [Source:NCBI gene;Acc:418978]
ENSGALG00000017185	0.859899	0.0379859	TMEM123	1	183903226	183920317	1	transmembrane protein 123 [Source:NCBI gene;Acc:418984]
ENSGALG00000017191	1.74235	0.0163901	ANGPTL5	1	184143212	184157279	1	angiopoietin like 5 [Source:NCBI gene;Acc:772036]
ENSGALG00000017195	1.01691	0.0208961	PGR	1	184494415	184532824	1	progesterone receptor [Source:NCBI gene;Acc:396198]
ENSGALG00000017220	0.923048	0.00111998		1	187114813	187125635	1	TATA-box binding protein associated factor, RNA polymerase I subunit D [Source:NCBI gene;Acc:419002]
ENSGALG00000017272	0.957593	5.83826e-06	VWF	1	74541146	74683073	-1	von Willebrand factor [Source:NCBI gene;Acc:419031]
ENSGALG00000017274	1.96962	4.50514e-07	CD9	1	74715928	74740777	1	CD9 molecule [Source:NCBI gene;Acc:395527]
ENSGALG00000017295	1.8188	0.00244953	PTHLH	1	72752038	72764874	-1	parathyroid hormone like hormone [Source:NCBI gene;Acc:396281]
ENSGALG00000017302	1.24112	0.00205036	SLCO2B1	1	195701721	195741913	1	solute carrier organic anion transporter family member 2B1 [Source:NCBI gene;Acc:419051]
ENSGALG00000017304	-0.714568	0.00332813	PGM2L1	1	195816616	195850848	-1	phosphoglucomutase 2 like 1 [Source:NCBI gene;Acc:419052]
ENSGALG00000017327	1.49633	0.00180863	P2RY6	1	196442816	196449067	-1	pyrimidinergic receptor P2Y6 [Source:NCBI gene;Acc:396114]
ENSGALG00000017334	0.851466	0.0114948		1	197487500	197530937	-1	dachsous cadherin-related 1 [Source:NCBI gene;Acc:419073]
ENSGALG00000017358	-0.61711	0.000185322	YWHAG	19	4382201	4400820	1	tyrosine 3-monooxygenase/tryptophan 5-monooxygenase activation protein gamma [Source:NCBI gene;Acc:427820]
ENSGALG00000017378	2.1404	1.16195e-07	CRTAC1	6	23234581	23244586	1	cartilage acidic protein 1 [Source:NCBI gene;Acc:425346]
ENSGALG00000017414	0.593435	9.83491e-05	JUP	27	7477796	7493324	-1	junction plakoglobin [Source:NCBI gene;Acc:429710]
ENSGALG00000017447	0.892066	0.0113625	OSTF1	Z	36854753	36876806	1	osteoclast stimulating factor 1 [Source:NCBI gene;Acc:427258]
ENSGALG00000017644	1.60254	0.000119226	COTL1	11	16818088	16836168	-1	coactosin like F-actin binding protein 1 [Source:NCBI gene;Acc:768420]
ENSGALG00000017652	1.12017	0.00392648	TTC9	5	27601429	27628557	-1	tetratricopeptide repeat domain 9 [Source:NCBI gene;Acc:768624]
ENSGALG00000017715	1.2652	2.32927e-06	TINAGL1	23	5106695	5112284	1	tubulointerstitial nephritis antigen like 1 [Source:NCBI gene;Acc:430648]
ENSGALG00000018557	1.44154	0.00563092	SOD3	4	73665483	73667513	-1	superoxide dismutase 3, extracellular [Source:NCBI gene;Acc:422810]
ENSGALG00000019147	1.35972	0.00497338		1	130499848	130512773	-1	granulocyte-macrophage colony-stimulating factor receptor subunit alpha-like [Source:NCBI gene;Acc:418667]
ENSGALG00000019231	1.76386	0.0289279	CD200R1	1	84562942	84585088	1	CD200 receptor 1 [Source:NCBI gene;Acc:768673]
ENSGALG00000019261	1.43392	0.0125288	ARHGAP8	1	69831525	69908956	1	Rho GTPase activating protein 8 [Source:NCBI gene;Acc:418239]
ENSGALG00000019336	0.89529	0.037497	CEP83	1	45165398	45188550	-1	centrosomal protein 83 [Source:NCBI gene;Acc:417904]
ENSGALG00000019384	1.20358	0.0157744	MAPK12	1	20526985	20555609	-1	mitogen-activated protein kinase 12 [Source:NCBI gene;Acc:769763]
ENSGALG00000019509	4.03875	0.00232863	CCDC102B	2	94077436	94203306	-1	coiled-coil domain containing 102B [Source:NCBI gene;Acc:100859046]
ENSGALG00000019555	1.63493	0.0324977	SERPINB1	2	67621788	67629938	-1	serpin family B member 1 [Source:NCBI gene;Acc:420894]
ENSGALG00000019663	2.0223	0.000238801	ACBD7	2	20619979	20622930	1	acyl-CoA binding domain containing 7 [Source:NCBI gene;Acc:420531]
ENSGALG00000019690	1.2247	0.00131471	WDR86	2	6292140	6311275	-1	WD repeat domain 86 [Source:NCBI gene;Acc:770203]
ENSGALG00000019755	1.37536	0.0126765		18	10415825	10417773	-1
ENSGALG00000019761	1.35233	0.00026712		18	10351958	10359644	1	chondroadherin [Source:NCBI gene;Acc:769665]
ENSGALG00000019835	1.70566	0.0445254	TRIM27.2	16	2493004	2535671	1	tripartite motif containing 27.2 [Source:NCBI gene;Acc:430359]
ENSGALG00000020002	1.80918	0.0131831	SLC22A3	3	45522548	45546115	-1	solute carrier family 22 member 3 [Source:NCBI gene;Acc:421582]
ENSGALG00000020342	0.750698	0.000851473		5	58110070	58114838	1	abhydrolase domain containing 12B [Source:NCBI gene;Acc:100857753]
ENSGALG00000020386	1.49939	2.20579e-06	BDKRB1	5	46575153	46577714	1	bradykinin receptor B1 [Source:NCBI gene;Acc:772372]
ENSGALG00000020479	1.09387	0.00578897	SLC43A3	5	17269101	17278700	1	solute carrier family 43 member 3 [Source:NCBI gene;Acc:423133]
ENSGALG00000020538	1.74864	0.00783236	SLC49A3	Z	52795221	52811746	1	major facilitator superfamily domain containing 7 [Source:NCBI gene;Acc:769710]
ENSGALG00000020736	-0.643777	0.019081	PHOSPHO2	7	18594485	18595219	-1	phosphatase, orphan 2 [Source:NCBI gene;Acc:424160]
ENSGALG00000020737	-0.746906	0.014397	KLHL23	7	18586259	18590492	-1	kelch like family member 23 [Source:NCBI gene;Acc:429025]
ENSGALG00000020793	-0.613266	0.000159819	UBE2E3	7	14518494	14574608	-1	ubiquitin conjugating enzyme E2 E3 [Source:NCBI gene;Acc:424122]
ENSGALG00000020879	0.682143	0.000176187	SLC30A7	8	12141354	12164823	-1	solute carrier family 30 member 7 [Source:NCBI gene;Acc:424464]
ENSGALG00000020927	1.43562	0.000152045	ARPC5	8	8004239	8010056	-1	actin related protein 2/3 complex subunit 5 [Source:NCBI gene;Acc:429075]
ENSGALG00000020939	0.70398	0.00161541	SLC35C2	20	10726443	10731744	-1	solute carrier family 35 member C2 [Source:NCBI gene;Acc:419306]
ENSGALG00000020999	0.769742	0.0180938	DYNLL1	15	9572115	9574470	-1	dynein light chain 1, cytoplasmic-like [Source:NCBI gene;Acc:100859081]
ENSGALG00000021031	0.820167	0.000117293	CXCR7	7	5066256	5071201	-1	chemokine (C-X-C motif) receptor 7 [Source:NCBI gene;Acc:428997]
ENSGALG00000021135	1.1155	0.0036915	HAPLN3	10	13483840	13488077	1	hyaluronan and proteoglycan link protein 3 [Source:NCBI gene;Acc:415495]
ENSGALG00000021143	1.82136	0.00024636	RGS18	8	4037595	4046218	-1	regulator of G-protein signaling 18 [Source:NCBI gene;Acc:424361]
ENSGALG00000021193	1.06328	0.0199693	STARD5	10	12543742	12547993	1	StAR related lipid transfer domain containing 5 [Source:NCBI gene;Acc:770108]
ENSGALG00000021220	-1.00683	5.02046e-05	PPP1R3D	20	6868681	6870332	-1	protein phosphatase 1 regulatory subunit 3D [Source:HGNC Symbol;Acc:HGNC:9294]
ENSGALG00000021225	1.35332	0.000925064	CDCA9	11	7727755	7733916	-1	cell division cycle associated 9 [Source:NCBI gene;Acc:415745]
ENSGALG00000021304	1.68914	0.0206683	RANBP3L	Z	11028611	11066332	-1	RAN binding protein 3 like [Source:NCBI gene;Acc:770629]
ENSGALG00000021345	1.10801	0.00259919	B3GNT9	11	2432617	2439530	-1	UDP-GlcNAc:betaGal beta-1,3-N-acetylglucosaminyltransferase 9 [Source:HGNC Symbol;Acc:HGNC:28714]
ENSGALG00000021362	1.35507	0.019337	GPRC5C	18	9131978	9135879	1	G protein-coupled receptor class C group 5 member C [Source:NCBI gene;Acc:427814]
ENSGALG00000021395	1.2676	0.00323758		18	7924961	7946282	-1	ATP-binding cassette, sub-family A (ABC1), member 9 [Source:NCBI gene;Acc:417443]
ENSGALG00000021399	1.10815	0.000883601	ABCA10	18	7902891	7923210	-1	ATP binding cassette subfamily A member 8 [Source:NCBI gene;Acc:417440]
ENSGALG00000021525	1.01805	1.57288e-05	ISLR	10	3054272	3057527	-1	immunoglobulin superfamily containing leucine rich repeat [Source:NCBI gene;Acc:769957]
ENSGALG00000021529	1.02305	0.0258512	GP1BB	15	1077705	1080678	1	glycoprotein Ib platelet beta subunit [Source:NCBI gene;Acc:107051576]
ENSGALG00000021569	1.23965	0.000284547	C1QA	21	6079357	6081398	-1	complement C1q A chain [Source:NCBI gene;Acc:419504]
ENSGALG00000021572	-0.676859	0.0337503	SSH2	19	6233052	6271407	-1	slingshot protein phosphatase 2 [Source:NCBI gene;Acc:417586]
ENSGALG00000021589	1.65589	0.00739987		19	5615835	5617148	-1
ENSGALG00000021592	2.30285	0.0030302	TLCD2	19	5511028	5514828	-1	TLC domain containing 2 [Source:NCBI gene;Acc:427825]
ENSGALG00000021627	0.731846	0.0159289	IFI27L2	23	4490448	4491440	1	interferon, alpha-inducible protein 27-like 2 [Source:NCBI gene;Acc:403121]
ENSGALG00000021972	0.693368	0.00763018	PLIN4	28	2639957	2642578	-1	perilipin-4 [Source:NCBI gene;Acc:100857433]
ENSGALG00000022440	0.883132	0.00639302	EVA1B	23	4202553	4203814	1	eva-1 homolog B [Source:NCBI gene;Acc:101749609]
ENSGALG00000022696	2.01721	7.69904e-05	KCNE3	1	195858573	195860342	-1	potassium voltage-gated channel subfamily E regulatory subunit 3 [Source:NCBI gene;Acc:428105]
ENSGALG00000022758	-0.636391	0.0250071	GGACT	1	145387493	145417076	1	gamma-glutamylamine cyclotransferase [Source:NCBI gene;Acc:418773]
ENSGALG00000022871	1.37832	0.000819552	HHLA2	1	88748622	88761403	1	HERV-H LTR-associating 2 [Source:NCBI gene;Acc:107054979]
ENSGALG00000022874	0.696841	0.00830152	RAB31	2	98394180	98467538	-1	RAB31, member RAS oncogene family [Source:NCBI gene;Acc:430750]
ENSGALG00000022926	0.962511	0.000102906	GPR162	1	77894615	77899113	1	G protein-coupled receptor 162 [Source:NCBI gene;Acc:418288]
ENSGALG00000023120	1.31184	9.37308e-08	SULT1B1	4	51792613	51795126	-1	sulfotransferase family cytosolic 1B member 1 [Source:NCBI gene;Acc:395227]
ENSGALG00000023122	1.65516	0.00273137	SULT1B	4	51790372	51792467	-1	sulfotransferase family, cytosolic, 1B [Source:NCBI gene;Acc:422661]
ENSGALG00000023296	0.792605	0.00595307	TAL1	8	22260965	22269319	-1	TAL bHLH transcription factor 1, erythroid differentiation factor [Source:NCBI gene;Acc:396298]
ENSGALG00000023364	0.909975	0.00733679	CDC42EP4	18	9001409	9008787	-1	CDC42 effector protein 4 [Source:NCBI gene;Acc:771509]
ENSGALG00000023379	1.62818	8.18969e-05	F2RL2	Z	23491652	23495738	1	coagulation factor II thrombin receptor like 2 [Source:NCBI gene;Acc:768449]
ENSGALG00000023395	2.81729	2.16783e-06	PLIN1	10	13263392	13268054	1	perilipin 1 [Source:NCBI gene;Acc:415487]
ENSGALG00000023396	1.13484	0.0473018	ASPHD2	15	7425953	7432354	1	aspartate beta-hydroxylase domain containing 1 [Source:NCBI gene;Acc:425447]
ENSGALG00000023436	1.24229	0.00987382	HDC	10	11326310	11335670	1	histidine decarboxylase [Source:NCBI gene;Acc:415454]
ENSGALG00000023437	0.910553	0.00970834	NQO1	11	19037098	19038957	-1	NAD(P)H quinone dehydrogenase 1 [Source:NCBI gene;Acc:769737]
ENSGALG00000023472	1.21378	0.00292917		11	18746744	18748973	-1	sulfotransferase family cytosolic 2B member 1-like [Source:NCBI gene;Acc:415852]
ENSGALG00000023541	0.843663	0.0134453	SPHK1	18	4429920	4435069	-1	sphingosine kinase 1 [Source:NCBI gene;Acc:427803]
ENSGALG00000023542	0.791936	0.0199966	ALPL	21	6603424	6609227	-1	alkaline phosphatase, liver/bone/kidney [Source:NCBI gene;Acc:396317]
ENSGALG00000023546	1.24961	0.00220491		9	22401775	22412510	1	NLR family, pyrin domain containing 1-like [Source:NCBI gene;Acc:425015]
ENSGALG00000023580	1.52224	0.0125308	CLDN19	21	6385630	6391605	1	claudin 19 [Source:NCBI gene;Acc:769245]
ENSGALG00000023581	0.924958	0.0479954	UTS2R	18	3547374	3566558	-1	urotensin-2 receptor-like [Source:NCBI gene;Acc:427799]
ENSGALG00000023626	1.5152	0.00112915	NTN1	18	2045332	2093589	1	netrin 1 [Source:NCBI gene;Acc:396389]
ENSGALG00000023683	0.789777	0.00464412	TCTN2	15	5227178	5235320	-1	tectonic family member 2 [Source:NCBI gene;Acc:100857705]
ENSGALG00000023689	1.67221	0.000306172	ASS1	17	6180976	6201571	1	argininosuccinate synthase 1 [Source:NCBI gene;Acc:417185]
ENSGALG00000023709	1.54231	0.0462058		17	5990121	5992857	1	torsin family 1, member B-like [Source:NCBI gene;Acc:417192]
ENSGALG00000023773	-0.594095	0.0470045		3	4589332	4617178	1
ENSGALG00000023812	1.27865	0.0162022	CCNI2	13	17680388	17687210	1	cyclin I family member 2 [Source:NCBI gene;Acc:771567]
ENSGALG00000023834	-0.870079	0.000356352		20	5503054	5505222	1
ENSGALG00000023872	1.41107	4.13332e-07	NIBAN2	17	2779784	2798309	-1	family with sequence similarity 129 member B [Source:NCBI gene;Acc:771307]
ENSGALG00000023882	1.38926	0.00259889	MALL	3	3067991	3070900	-1	mal, T-cell differentiation protein like [Source:NCBI gene;Acc:421222]
ENSGALG00000023909	1.50972	0.00614306		17	2251947	2263808	-1	ectonucleoside triphosphate diphosphohydrolase 2-like [Source:NCBI gene;Acc:427773]
ENSGALG00000023936	1.97737	0.0068682		21	2230310	2238408	1	C-factor-like [Source:NCBI gene;Acc:771069]
ENSGALG00000023950	0.595064	0.019449	CR1L	26	2656096	2664136	1	complement C3b/C4b receptor 1 like [Source:NCBI gene;Acc:419853]
ENSGALG00000024024	-0.89953	0.0262582	TGFA	22	4160195	4172378	-1	transforming growth factor alpha [Source:NCBI gene;Acc:414743]
ENSGALG00000024056	1.19189	0.0103003	CHST3	6	12683537	12689040	1	carbohydrate sulfotransferase 3 [Source:NCBI gene;Acc:396018]
ENSGALG00000024077	1.21506	0.000111413		1	92747952	92757871	1
ENSGALG00000024082	-0.716014	4.80671e-05	SMCR8	14	5493823	5499029	1	Smith-Magenis syndrome chromosome region, candidate 8 [Source:NCBI gene;Acc:416519]
ENSGALG00000024171	1.84187	0.034723	HRH2	13	11170966	11176176	-1	histamine receptor H2 [Source:NCBI gene;Acc:427635]
ENSGALG00000024318	0.684706	0.0315497	TMEM200B	23	2822852	2824408	-1	transmembrane protein 200B [Source:NCBI gene;Acc:428217]
ENSGALG00000024379	1.20156	0.00134137		13	3147680	3166499	1	endothelial cell surface expressed chemotaxis and apoptosis regulator [Source:NCBI gene;Acc:416190]
ENSGALG00000024449	1.41025	6.8466e-10	RAMP2	27	7849653	7851555	1	receptor activity modifying protein 2 [Source:NCBI gene;Acc:420022]
ENSGALG00000024466	1.9709	0.00845354	CCL17	11	782460	783685	1	C-C motif chemokine ligand 17 [Source:NCBI gene;Acc:415652]
ENSGALG00000024470	0.818889	0.000908381	CCLI5	19	4937405	4939029	1	chemokine [Source:NCBI gene;Acc:417533]
ENSGALG00000024488	0.788948	6.42111e-08	CD99	1	129862450	129887257	-1	CD99 molecule (Xg blood group) [Source:NCBI gene;Acc:418662]
ENSGALG00000025743	0.949218	0.0238431	CDR2	14	9101306	9114177	-1	cerebellar degeneration related protein 2 [Source:NCBI gene;Acc:416621]
ENSGALG00000025764	1.20317	1.6969e-06	FKBP10	27	7499025	7504478	1	FK506 binding protein 10 [Source:NCBI gene;Acc:427013]
ENSGALG00000025810	1.78788	0.00167175	CCNB3	4	1834030	1837284	1	cyclin B3 [Source:NCBI gene;Acc:396167]
ENSGALG00000025822	0.947044	0.0371202	CYP1B1	3	32039527	32044728	-1	cytochrome P450 family 1 subfamily B member 1 [Source:NCBI gene;Acc:421466]
ENSGALG00000025844	0.8944	4.56274e-05	AMT	12	2857183	2860820	-1	aminomethyltransferase [Source:NCBI gene;Acc:395566]
ENSGALG00000025858	1.0211	0.0083684	LUZP1	23	1789086	1797759	1	leucine zipper protein 1 [Source:NCBI gene;Acc:428210]
ENSGALG00000025886	1.98381	0.00711388	SUSD3	12	7057412	7082243	-1	sushi domain containing 3 [Source:NCBI gene;Acc:415988]
ENSGALG00000025921	-0.740452	0.000633092		Z	7645535	7647631	1	LOC431653 [Source:NCBI gene;Acc:431653]
ENSGALG00000025938	1.02763	5.65206e-05	KIAA0513	11	17751603	17760523	-1	KIAA0513 [Source:NCBI gene;Acc:772040]
ENSGALG00000025946	1.08331	0.0264911	MOB3C	8	22179851	22194222	-1	MOB kinase activator 3C [Source:NCBI gene;Acc:424615]
ENSGALG00000025948	0.644699	0.0124127		20	899945	902370	1	Src like adaptor 2 [Source:NCBI gene;Acc:100858750]
ENSGALG00000025996	1.4893	0.00627145		6	34319708	34339712	1	marker of proliferation Ki-67 [Source:NCBI gene;Acc:423963]
ENSGALG00000026005	1.21902	0.0365479	DIO2	5	40752235	40769122	-1	deiodinase, iodothyronine type II [Source:NCBI gene;Acc:373903]
ENSGALG00000026055	1.2098	0.000266746	PALM	28	2849820	2864572	1	paralemmin [Source:NCBI gene;Acc:101750199]
ENSGALG00000026070	1.57988	8.77187e-05		25	2598862	2602505	-1	death-associated protein kinase 2-like [Source:NCBI gene;Acc:100857512]
ENSGALG00000026092	2.36508	0.0100179		2	103407604	103415054	1	histamine H3 receptor-like [Source:NCBI gene;Acc:428525]
ENSGALG00000026119	-0.651452	0.00606691	MN1	15	7779109	7810799	-1	MN1 proto-oncogene, transcriptional regulator [Source:NCBI gene;Acc:416911]
ENSGALG00000026146	1.14739	5.56622e-06	CRLF1	28	3979727	3985653	1	cytokine receptor like factor 1 [Source:NCBI gene;Acc:100858730]
ENSGALG00000026152	0.939448	0.0226789		12	2699650	2704153	-1	guanylate-binding protein 4-like [Source:NCBI gene;Acc:415922]
ENSGALG00000026153	0.950629	0.0157211	FOXO6	23	1303681	1319424	-1	forkhead box O6 [Source:NCBI gene;Acc:100857767]
ENSGALG00000026241	0.700144	0.00791358	GRIN3B	28	2984284	2988778	1	glutamate ionotropic receptor NMDA type subunit 3B [Source:NCBI gene;Acc:429171]
ENSGALG00000026264	-0.749812	0.0204093	MAFA	2	148652448	148654580	-1	MAF bZIP transcription factor A [Source:NCBI gene;Acc:395881]
ENSGALG00000026276	1.14497	0.00972161	TCF15	20	9927639	9930059	1	transcription factor 15 (basic helix-loop-helix) [Source:NCBI gene;Acc:395788]
ENSGALG00000026311	1.8988	0.0436263	C12orf75	1	54179279	54183383	-1	chromosome 12 open reading frame 75 [Source:NCBI gene;Acc:771624]
ENSGALG00000026316	1.49012	0.00808121	TMEM136	24	3812750	3816688	-1	transmembrane protein 136 [Source:NCBI gene;Acc:100857845]
ENSGALG00000026373	1.25162	0.00018949	KCNJ8	1	66955605	66963463	1	Potassium inwardly rectifying channel subfamily J member 8 [Source:NCBI gene;Acc:395973]
ENSGALG00000026383	1.39948	3.00952e-07	TMSB4X	1	124544398	124546072	1	thymosin beta 4, X-linked [Source:NCBI gene;Acc:408047]
ENSGALG00000026422	0.963071	0.00582172		7	28217915	28235171	-1	poly(ADP-ribose) polymerase family member 14 [Source:NCBI gene;Acc:101747378]
ENSGALG00000026465	1.17573	0.00091977	TMEM100	18	6008187	6014208	-1	transmembrane protein 100 [Source:NCBI gene;Acc:417398]
ENSGALG00000026471	1.19737	1.31158e-05	CRIP2	8	4381280	4390638	-1	cysteine rich protein 2 [Source:NCBI gene;Acc:424374]
ENSGALG00000026491	0.880072	0.0364978	TMEM17	3	9728741	9733446	-1	transmembrane protein 17 [Source:NCBI gene;Acc:421284]
ENSGALG00000026499	0.73723	0.00471638	TNFRSF25	21	604215	606588	1	TNF receptor superfamily member 25 [Source:NCBI gene;Acc:425564]
ENSGALG00000026572	1.17138	1.66186e-06	RGS5	8	4072866	4079961	-1	regulator of G-protein signaling 5 [Source:NCBI gene;Acc:769998]
ENSGALG00000026613	1.7494	8.18969e-05	S100A4	25	3309972	3310726	-1	S100 calcium binding protein A4 [Source:HGNC Symbol;Acc:HGNC:10494]
ENSGALG00000026677	1.57377	0.00460785	F10	1	138924431	138937050	-1	coagulation factor X [Source:NCBI gene;Acc:395876]
ENSGALG00000026687	-0.672638	0.0312165	PLCD4	7	22482907	22488774	-1	phospholipase C delta 4 [Source:NCBI gene;Acc:424214]
ENSGALG00000026704	0.995068	0.000553798	GPX8	Z	16696009	16699213	1	glutathione peroxidase 8 (putative) [Source:NCBI gene;Acc:426170]
ENSGALG00000026722	0.805656	0.0091959	UNC119B	15	9473283	9477076	-1	unc-119 lipid binding chaperone B [Source:NCBI gene;Acc:416970]
ENSGALG00000026736	1.06497	5.45516e-05	OGN	12	3834014	3844075	1	osteoglycin [Source:NCBI gene;Acc:374039]
ENSGALG00000026757	1.16841	0.000131928	DHFR	Z	64257247	64273299	1	dihydrofolate reductase [Source:NCBI gene;Acc:427317]
ENSGALG00000026781	1.21755	0.00324709	ALOX5AP	1	176416571	176424666	-1	arachidonate 5-lipoxygenase activating protein [Source:NCBI gene;Acc:770904]
ENSGALG00000026789	1.67799	0.000533543		27	7103740	7104594	-1
ENSGALG00000026834	1.34157	6.92232e-08	PLPP2	28	1305150	1308975	1	phospholipid phosphatase 2 [Source:NCBI gene;Acc:100858471]
ENSGALG00000026836	1.55038	9.33323e-08		23	5117515	5129007	-1	collagen type XVI alpha 1 chain [Source:NCBI gene;Acc:430477]
ENSGALG00000026838	1.1081	1.75542e-08	MDFIC	1	25905669	25955951	-1	MyoD family inhibitor domain containing [Source:NCBI gene;Acc:417774]
ENSGALG00000026862	1.88633	1.25919e-06	CLDN1	9	14097822	14108342	1	claudin 1 [Source:NCBI gene;Acc:424910]
ENSGALG00000026884	1.8552	0.00709825		Z	7161279	7165204	-1	phospholipase A2 inhibitor and LY6/PLAUR domain containing [Source:NCBI gene;Acc:426893]
ENSGALG00000026891	1.10268	1.50167e-05	NINJ1	12	7012303	7029920	1	ninjurin 1 [Source:NCBI gene;Acc:415986]
ENSGALG00000026899	1.77803	0.0239881	CHSY3	Z	45224245	45371237	-1	chondroitin sulfate synthase 3 [Source:NCBI gene;Acc:415598]
ENSGALG00000026940	1.00489	1.58135e-05	TTYH2	18	9102100	9109011	1	tweety family member 1 [Source:NCBI gene;Acc:100858879]
ENSGALG00000026945	2.16581	0.0359293	CIDEC	11	18370500	18371801	-1	cell death inducing DFFA like effector c [Source:NCBI gene;Acc:100859733]
ENSGALG00000026955	1.61262	0.00444876	DIRAS1	28	3364129	3364725	1	DIRAS family GTPase 1 [Source:NCBI gene;Acc:100858997]
ENSGALG00000026970	1.45851	8.6131e-06		5	1814210	1815550	1	interferon-induced transmembrane protein 1-like [Source:NCBI gene;Acc:770612]
ENSGALG00000026978	0.70523	4.3678e-05	RPL29	12	967160	970056	1	ribosomal protein L29 [Source:NCBI gene;Acc:770249]
ENSGALG00000027036	1.83078	0.00491975	PKIB	3	61297796	61352281	-1	protein kinase (cAMP-dependent, catalytic) inhibitor beta [Source:NCBI gene;Acc:769402]
ENSGALG00000027056	0.878014	0.0247273		1	59404622	59411011	-1	electron transfer flavoprotein beta subunit lysine methyltransferase [Source:NCBI gene;Acc:418138]
ENSGALG00000027070	0.640867	0.000353878	TIMP2	18	9760746	9768563	1	TIMP metallopeptidase inhibitor 2 [Source:NCBI gene;Acc:374178]
ENSGALG00000027093	1.39337	0.00892065	TLR1B	4	69506742	69512790	1	toll-like receptor 1 family member B [Source:NCBI gene;Acc:771173]
ENSGALG00000027122	0.917223	0.00173736	APPL2	1	54211821	54244951	1	adaptor protein, phosphotyrosine interacting with PH domain and leucine zipper 2 [Source:NCBI gene;Acc:418075]
ENSGALG00000027165	1.71508	0.000239706	RSFR	6	9958422	9959631	-1	leukocyte ribonuclease A-2 [Source:NCBI gene;Acc:423668]
ENSGALG00000027184	0.900263	0.00536937	OLFML1	5	7557383	7566023	1	olfactomedin like 1 [Source:NCBI gene;Acc:428842]
ENSGALG00000027207	1.81552	1.52434e-05	PERP2	3	54597280	54606430	1	PERP2, TP53 apoptosis effector [Source:NCBI gene;Acc:421682]
ENSGALG00000027232	1.39778	7.10363e-06	C1QTNF2	13	8559183	8566692	1	C1q and tumor necrosis factor related protein 2 [Source:NCBI gene;Acc:416156]
ENSGALG00000027258	1.85343	0.000228777	CDC42SE2	Z	44770074	44862339	-1	CDC42 small effector 2 [Source:NCBI gene;Acc:768825]
ENSGALG00000027345	1.27308	0.00433556	SLC46A2	Z	66053892	66060597	1	solute carrier family 46 member 2 [Source:NCBI gene;Acc:431636]
ENSGALG00000027353	-0.663574	0.0186606	C10orf71	6	19504129	19508694	1	chromosome 6 open reading frame, human C10orf71 [Source:NCBI gene;Acc:423784]
ENSGALG00000027454	2.801	0.00462146	CENPW	3	59672610	59679644	-1	centromere protein W [Source:NCBI gene;Acc:421716]
ENSGALG00000027462	1.1819	0.00265143	P3H4	27	7494350	7498376	-1	prolyl 3-hydroxylase family member 4 (non-enzymatic) [Source:NCBI gene;Acc:430099]
ENSGALG00000027476	0.932604	0.000616008	PLEKHG5	21	591331	602862	1	pleckstrin homology and RhoGEF domain containing G5 [Source:NCBI gene;Acc:426013]
ENSGALG00000027482	1.3225	7.45042e-10	SNTB2	11	18918695	18925489	1	syntrophin beta 2 [Source:NCBI gene;Acc:769654]
ENSGALG00000027501	1.34337	5.70403e-06	ANPEP	10	20435393	20443467	-1	alanyl aminopeptidase, membrane [Source:NCBI gene;Acc:395667]
ENSGALG00000027513	1.6297	0.0374653	HOXD9	7	16297348	16299201	-1	homeobox D9 [Source:NCBI gene;Acc:771214]
ENSGALG00000027533	1.19516	0.00151031	RNF24	4	88515871	88524501	1	ring finger protein 24 [Source:NCBI gene;Acc:100857605]
ENSGALG00000027534	1.10629	0.00567542	GM2A	13	13715504	13722946	-1	GM2 ganglioside activator [Source:HGNC Symbol;Acc:HGNC:4367]
ENSGALG00000027561	0.826813	0.000886447	GNG5	8	16965972	16968953	1	G protein subunit gamma 5 [Source:NCBI gene;Acc:424538]
ENSGALG00000027629	1.80683	0.000678745	GNG2	5	58219426	58234374	1	G protein subunit gamma 2 [Source:NCBI gene;Acc:423581]
ENSGALG00000027633	1.76836	3.94698e-06	RASSF9	1	42160804	42190042	-1	Ras association domain family member 9 [Source:NCBI gene;Acc:427872]
ENSGALG00000027635	-0.655101	0.0167154	NME3	14	13627365	13630644	1	NME/NM23 nucleoside diphosphate kinase 3 [Source:NCBI gene;Acc:416399]
ENSGALG00000027645	1.04981	0.0118488		7	25477633	25486533	-1	rab9 effector protein with kelch motifs-like [Source:NCBI gene;Acc:100859020]
ENSGALG00000027655	1.63087	0.0102458	TRABD2B	8	22557337	22809760	-1	TraB domain containing 2B [Source:NCBI gene;Acc:424623]
ENSGALG00000027707	1.49115	0.00888708	ESM1	Z	16626076	16634702	-1	endothelial cell specific molecule 1 [Source:NCBI gene;Acc:430807]
ENSGALG00000027747	1.38869	0.0290748	TROJANZ	Z	9025003	9030333	-1	phosphotyrosine phosphatase kappa-like-Z [Source:NCBI gene;Acc:427414]
ENSGALG00000027757	1.09169	0.00177376	ARL4A	2	26800481	26802605	1	ADP ribosylation factor like GTPase 4A [Source:NCBI gene;Acc:420589]
ENSGALG00000027761	0.991267	0.000865806	TNFAIP8	Z	71820993	71861087	-1	TNF alpha induced protein 8 [Source:NCBI gene;Acc:427384]
ENSGALG00000027765	1.63906	0.024695		2	19463738	19494337	-1	macrophage mannose receptor 1-like [Source:NCBI gene;Acc:771876]
ENSGALG00000027777	1.73493	0.000621339	CNN2	28	3014287	3018726	-1	calponin 2 [Source:NCBI gene;Acc:100216000]
ENSGALG00000027786	1.54155	0.00949058	SOCS3	18	9837554	9839601	1	suppressor of cytokine signaling 3 [Source:NCBI gene;Acc:395299]
ENSGALG00000027788	1.47726	3.8509e-08	CPE	4	23889262	23935926	1	carboxypeptidase E [Source:NCBI gene;Acc:422424]
ENSGALG00000027789	1.76052	0.0443217	RAB37	18	10425524	10435090	1	RAB37, member RAS oncogene family [Source:NCBI gene;Acc:100859318]
ENSGALG00000027805	1.17252	0.0335847		10	2800575	2802906	-1	chromosome 15 open reading frame 39 [Source:NCBI gene;Acc:107049034]
ENSGALG00000027838	1.05823	7.78451e-06	HMG20B	28	1148165	1152946	-1	high mobility group 20B [Source:NCBI gene;Acc:426515]
ENSGALG00000027887	0.838461	0.00249368		Z	10370855	10387436	-1	C1q and tumor necrosis factor related protein 3 [Source:NCBI gene;Acc:427430]
ENSGALG00000027897	2.59012	0.037497	DTX1	15	11471568	11477474	1	deltex E3 ubiquitin ligase 1 [Source:NCBI gene;Acc:770657]
ENSGALG00000027907	0.83507	0.0281261	NR2F1	Z	58579552	58587854	-1	nuclear receptor subfamily 2 group F member 1 [Source:NCBI gene;Acc:100859519]
ENSGALG00000027920	1.48503	0.00172455	CPLX2	13	11149867	11150817	-1	complexin 2 [Source:NCBI gene;Acc:100857281]
ENSGALG00000028041	2.18826	0.000887561		4	38131005	38252094	1	dickkopf WNT signaling pathway inhibitor 2 [Source:NCBI gene;Acc:422531]
ENSGALG00000028047	4.81816	0.00521587	RHOV	5	24508497	24512475	-1	ras homolog family member V [Source:NCBI gene;Acc:428868]
ENSGALG00000028083	0.991789	0.0403819	THSD1	1	171764491	171790169	1	thrombospondin type 1 domain containing 1 [Source:NCBI gene;Acc:418884]
ENSGALG00000028091	0.623957	0.024695	MYF5	1	40085112	40086326	1	myogenic factor 5 [Source:NCBI gene;Acc:395633]
ENSGALG00000028147	1.05285	3.99081e-06	CTSK	25	170395	173324	-1	cathepsin K [Source:NCBI gene;Acc:395818]
ENSGALG00000028158	1.26743	0.00148286	FGF7	10	10988962	11016023	1	fibroblast growth factor 7 [Source:NCBI gene;Acc:415439]
ENSGALG00000028174	0.933439	0.000645711		7	8198229	8205649	-1	protein kinase C delta binding protein [Source:NCBI gene;Acc:424047]
ENSGALG00000028254	-0.676196	8.84628e-08	WASHC4	1	54247464	54284004	-1	WASH complex subunit 4 [Source:NCBI gene;Acc:418077]
ENSGALG00000028262	0.778861	0.00332716		26	4965879	4972282	1	prickle planar cell polarity protein 4 [Source:NCBI gene;Acc:100859351]
ENSGALG00000028284	3.13977	0.0352051	PTX3	9	22868801	22874363	-1	pentraxin 3 [Source:NCBI gene;Acc:548626]
ENSGALG00000028290	0.607839	0.0462058	C1H21ORF91	1	100750283	100767075	-1	chromosome 1 open reading frame, human C21orf91 [Source:NCBI gene;Acc:395489]
ENSGALG00000028301	1.09102	0.00241902		18	4630255	4636230	1	tripartite motif containing 47 [Source:NCBI gene;Acc:770100]
ENSGALG00000028326	1.29908	0.00801715	HSD11B2	11	1364760	1374485	1	hydroxysteroid 11-beta dehydrogenase 2 [Source:HGNC Symbol;Acc:HGNC:5209]
ENSGALG00000028354	0.998587	3.54138e-05	METRNL	18	3085475	3106644	-1	meteorin, glial cell differentiation regulator-like [Source:NCBI gene;Acc:417332]
ENSGALG00000028373	1.82041	0.0180183	GAS2L3	1	47377777	47392139	1	growth arrest specific 2 like 3 [Source:NCBI gene;Acc:417931]
ENSGALG00000028466	1.10943	4.6615e-05		11	1717174	1721502	-1	interleukin 34 [Source:NCBI gene;Acc:100858424]
ENSGALG00000028471	0.741109	7.23487e-06	CNPY3	3	16131319	16133848	1	canopy FGF signaling regulator 3 [Source:NCBI gene;Acc:100858990]
ENSGALG00000028506	1.27093	0.00068167	NHSL2	4	1678056	1695829	-1	NHS like 2 [Source:NCBI gene;Acc:422133]
ENSGALG00000028520	0.927294	2.03035e-07	CST3	3	15683584	15685913	1	cystatin C [Source:NCBI gene;Acc:396497]
ENSGALG00000028539	2.71693	0.0462457	TRAPPC3L	3	63834724	63863461	1	trafficking protein particle complex 3 like [Source:NCBI gene;Acc:421743]
ENSGALG00000028565	0.828623	3.54138e-05	PCDHGC3	13	2579691	2627833	1	Gallus gallus protocadherin gamma subfamily A, 2 (PCDHGA2), mRNA. [Source:RefSeq mRNA;Acc:NM_001245037]
ENSGALG00000028567	0.950135	1.72329e-05	MYL9	20	485851	492652	-1	myosin, light chain 9, regulatory [Source:NCBI gene;Acc:396215]
ENSGALG00000028587	0.65358	0.00322327	TMX4	3	14723403	14749328	1	thioredoxin related transmembrane protein 4 [Source:NCBI gene;Acc:416729]
ENSGALG00000028600	1.14975	1.03763e-05	PPIA	22	5209156	5212728	1	peptidylprolyl isomerase A [Source:NCBI gene;Acc:776282]
ENSGALG00000028612	-0.907539	0.000284231		18	645073	662693	-1	myosin, heavy chain 1G, skeletal muscle (similar to human myosin, heavy chain 1, skeletal muscle, adult) [Source:NCBI gene;Acc:427789]
ENSGALG00000028622	1.14028	0.00654271		25	2572553	2577648	-1
ENSGALG00000028627	1.8767	2.8266e-05	TIMP3	1	53094947	53127580	-1	TIMP metallopeptidase inhibitor 3 [Source:NCBI gene;Acc:396483]
ENSGALG00000028685	1.58867	0.00129595	SEMA5A	2	78655148	78914889	1	semaphorin 5A [Source:NCBI gene;Acc:420931]
ENSGALG00000028696	1.35464	0.015813	FTL	5	12387716	12391494	1	ferritin, light polypeptide [Source:NCBI gene;Acc:378899]
ENSGALG00000028721	1.57635	1.28638e-05	LMOD1	26	1123454	1132975	1	leiomodin 1 [Source:NCBI gene;Acc:771476]
ENSGALG00000028749	0.760756	0.000336047	ACTG1	18	9187889	9190934	1	actin, cytoplasmic 2-like [Source:NCBI gene;Acc:776816]
ENSGALG00000028762	-0.635302	0.0481484	ZFYVE26	5	29110081	29151380	-1	zinc finger FYVE-type containing 26 [Source:NCBI gene;Acc:423276]
ENSGALG00000028770	2.15126	0.0173889	INHBB	7	25563774	25568147	1	inhibin beta B subunit [Source:NCBI gene;Acc:396126]
ENSGALG00000028774	0.857488	2.03035e-07	S100A10	25	464699	466723	-1	S100 calcium binding protein A10 [Source:NCBI gene;Acc:396506]
ENSGALG00000028821	1.09242	0.00118324	GLIPR2	2	89742579	89767957	-1	GLI pathogenesis related 2 [Source:NCBI gene;Acc:420999]
ENSGALG00000028822	1.00861	0.00944145	RNF152	2	68496453	68505877	1	ring finger protein 152 [Source:NCBI gene;Acc:420909]
ENSGALG00000028851	0.724054	0.000851473	RAB8A	28	4524693	4537499	-1	RAB8A, member RAS oncogene family [Source:NCBI gene;Acc:428352]
ENSGALG00000028871	-0.776501	0.0398558	SLC38A3	12	3614475	3623786	-1	solute carrier family 38 member 3 [Source:NCBI gene;Acc:429200]
ENSGALG00000028898	0.644342	0.0310467		21	2342642	2344883	-1	ceramide-1-phosphate transfer protein [Source:NCBI gene;Acc:419417]
ENSGALG00000028924	1.55729	8.21361e-05	S100A16	25	3315453	3320307	-1	S100 calcium binding protein A16 [Source:NCBI gene;Acc:100859094]
ENSGALG00000028978	1.17898	0.0258512	BTBD19	8	21144107	21149996	1	BTB domain containing 19 [Source:NCBI gene;Acc:100858105]
ENSGALG00000029012	1.4545	1.40835e-05		3	110568078	110761454	-1	eva-1 homolog A, regulator of programmed cell death [Source:NCBI gene;Acc:422065]
ENSGALG00000029047	1.04598	1.56571e-05	TMEM204	14	14114192	14142038	-1	transmembrane protein 204 [Source:NCBI gene;Acc:416759]
ENSGALG00000029072	1.7851	0.00183214	NTN3	14	14359154	14386623	-1	netrin 1 [Source:NCBI gene;Acc:396387]
ENSGALG00000029140	2.72892	0.00679394	CRABP2	25	2633647	2636309	1	cellular retinoic acid binding protein 2 [Source:NCBI gene;Acc:100857929]
ENSGALG00000029190	-0.804311	2.48839e-08	MBNL1	9	23532039	23579253	-1	muscleblind like splicing regulator 1 [Source:NCBI gene;Acc:425033]
ENSGALG00000029270	1.959	0.00256004	GATA3	1	4968059	4987014	1	GATA binding protein 3 [Source:NCBI gene;Acc:419106]
ENSGALG00000029292	0.597751	0.038984	PCNA	22	479245	482505	1	proliferating cell nuclear antigen [Source:NCBI gene;Acc:373984]
ENSGALG00000029304	0.704475	0.00265389	SMARCD2	27	4124013	4130530	-1	SWI/SNF related, matrix associated, actin dependent regulator of chromatin, subfamily d, member 2 [Source:NCBI gene;Acc:428275]
ENSGALG00000029367	1.54467	2.59429e-05	CYBA	11	18419385	18421364	-1	cytochrome b-245 alpha chain [Source:NCBI gene;Acc:100859840]
ENSGALG00000029416	1.76642	0.00739178	TRPC6	1	184326387	184418640	1	transient receptor potential cation channel subfamily C member 6 [Source:NCBI gene;Acc:418989]
ENSGALG00000029424	-0.610089	0.0126494	JPH3	11	17866563	17907521	1	junctophilin 3 [Source:NCBI gene;Acc:415830]
ENSGALG00000029429	1.2422	8.36389e-06	TGFBI	13	15872416	15893088	-1	transforming growth factor beta induced [Source:NCBI gene;Acc:395897]
ENSGALG00000029446	1.70483	0.014395		1	4688854	4719036	1	transmembrane protein 110-like [Source:NCBI gene;Acc:419112]
ENSGALG00000029485	1.45965	4.2122e-05		20	9801519	9804421	-1	tyrosine-protein phosphatase non-receptor type substrate 1-like [Source:NCBI gene;Acc:771545]
ENSGALG00000029494	0.963594	0.0144426	BGLAP	23	6070881	6072078	1	bone gamma-carboxyglutamate protein [Source:NCBI gene;Acc:396348]
ENSGALG00000029502	1.48123	0.000146377	CLIC2	4	1823156	1828005	-1	chloride intracellular channel 2 [Source:NCBI gene;Acc:422178]
ENSGALG00000029528	0.979246	3.06405e-05	KIRREL1	25	2487750	2508685	1	kin of IRRE like (Drosophila) [Source:NCBI gene;Acc:425302]
ENSGALG00000029540	1.4532	0.000645711		6	3319882	3332603	-1	multimerin 2 [Source:NCBI gene;Acc:423611]
ENSGALG00000029583	0.997872	0.00136605	PLBD1	1	48905356	48942414	-1	phospholipase B domain containing 1 [Source:NCBI gene;Acc:417967]
ENSGALG00000029632	1.53361	0.0158499	CHST13	12	10860472	10880643	1	carbohydrate sulfotransferase 13 [Source:NCBI gene;Acc:416032]
ENSGALG00000029652	1.06355	1.045e-05	OPHN1	4	501443	545893	-1	oligophrenin 1 [Source:NCBI gene;Acc:422162]
ENSGALG00000029660	-0.610583	0.00507944		18	346119	360643	-1
ENSGALG00000029669	1.31833	0.000526709	C1QC	21	6076987	6078857	-1	complement C1q C chain [Source:NCBI gene;Acc:419503]
ENSGALG00000029724	1.1467	0.0258789	MTURN	2	41302040	41320388	-1	maturin, neural progenitor differentiation regulator homolog [Source:HGNC Symbol;Acc:HGNC:25457]
ENSGALG00000029747	1.01355	0.000176811	ST3GAL4	24	473593	483311	1	chromosome 20 open reading frame 173 [Source:NCBI gene;Acc:419718]
ENSGALG00000029768	1.14777	0.00313793	PTGDR	5	58266782	58269815	1	prostaglandin D2 receptor-like [Source:NCBI gene;Acc:107051813]
ENSGALG00000029811	0.817916	0.0408036	BMPER	2	47461980	47608491	-1	BMP binding endothelial regulator [Source:NCBI gene;Acc:420744]
ENSGALG00000029834	0.987456	9.97839e-07	AIF1L	17	6378663	6390710	1	allograft inflammatory factor 1-like [Source:NCBI gene;Acc:417179]
ENSGALG00000029857	1.14899	0.00312168		2	4138557	4140735	1	GTPase, IMAP family member 6 [Source:NCBI gene;Acc:420413]
ENSGALG00000029863	1.10192	0.0237087	PHYHIPL	6	1366037	1398417	-1	phytanoyl-CoA 2-hydroxylase interacting protein like [Source:NCBI gene;Acc:423603]
ENSGALG00000029892	1.08163	2.16783e-06	LMO2	5	18658103	18665579	-1	LIM domain only 2 [Source:NCBI gene;Acc:374129]
ENSGALG00000029897	0.710884	9.01763e-07	RPL30	2	127365381	127369732	-1	ribosomal protein L30 [Source:NCBI gene;Acc:425416]
ENSGALG00000029918	-0.622643	0.000514365		23	6073419	6093669	-1	SMG5, nonsense mediated mRNA decay factor [Source:NCBI gene;Acc:425473]
ENSGALG00000029921	1.12398	1.69161e-05	CSRP2	1	38319983	38328004	-1	cysteine and glycine rich protein 2 [Source:NCBI gene;Acc:396128]
ENSGALG00000029983	2.3317	0.00119829	ANGPT1	2	131756078	131920640	-1	angiopoietin 1 [Source:NCBI gene;Acc:395129]
ENSGALG00000029999	0.76474	0.00340419	CCDC102A	11	549883	554714	1	coiled-coil domain containing 102A [Source:NCBI gene;Acc:427528]
ENSGALG00000030008	1.66972	0.000979667	HHEX	6	21666750	21671233	-1	hematopoietically expressed homeobox [Source:NCBI gene;Acc:396182]
ENSGALG00000030025	2.65143	4.96524e-07	FABP4	2	121349992	121353429	-1	fatty acid binding protein 4 [Source:NCBI gene;Acc:374165]
ENSGALG00000030065	-0.694491	0.000443443	TENM3	4	40053454	40498128	-1	teneurin transmembrane protein 3 [Source:NCBI gene;Acc:422557]
ENSGALG00000030076	1.10253	0.0278297	PCSK6	10	18068294	18090172	-1	proprotein convertase subtilisin/kexin type 6 [Source:NCBI gene;Acc:395454]
ENSGALG00000030081	0.786968	0.00133355	SKAP2	2	32392815	32502297	-1	src kinase associated phosphoprotein 2 [Source:NCBI gene;Acc:420629]
ENSGALG00000030095	0.625394	0.0408001	AP5S1	4	91128367	91129565	-1	adaptor related protein complex 5 sigma 1 subunit [Source:NCBI gene;Acc:101749247]
ENSGALG00000030096	1.6267	4.16338e-05		21	5189649	5204441	-1	podoplanin [Source:NCBI gene;Acc:768390]
ENSGALG00000030115	1.67862	0.00601465	WISP1	2	141922045	141957880	1	WNT1 inducible signaling pathway protein 1 [Source:NCBI gene;Acc:420322]
ENSGALG00000030140	-1.19503	0.0229663	CCDC3	1	7161428	7200482	-1	coiled-coil domain containing 3 [Source:NCBI gene;Acc:769832]
ENSGALG00000030147	-0.59237	0.0138297	AFF4	13	17781440	17816519	-1	AF4/FMR2 family member 4 [Source:NCBI gene;Acc:416337]
ENSGALG00000030162	1.13867	8.41959e-05	IQGAP1	10	20744794	20792797	1	IQ motif containing GTPase activating protein 3 [Source:NCBI gene;Acc:415591]
ENSGALG00000030179	1.39338	1.30854e-05		6	12620516	12626469	-1	chromosome 6 C10orf54 homolog [Source:NCBI gene;Acc:769500]
ENSGALG00000030209	3.21825	0.0207614	CPZ	4	81163250	81197855	1	carboxypeptidase Z [Source:NCBI gene;Acc:395266]
ENSGALG00000030291	0.731283	0.0110065	IRF9	20	10063682	10066572	-1	interferon regulatory factor 9 [Source:NCBI gene;Acc:395243]
ENSGALG00000030305	0.651399	0.0173052	XKR8	23	1579849	1582005	1	XK related 8 [Source:NCBI gene;Acc:724081]
ENSGALG00000030344	1.59591	2.99015e-07	ISYNA1	28	4033885	4037361	1	inositol-3-phosphate synthase 1 [Source:NCBI gene;Acc:107055367]
ENSGALG00000030357	-0.714876	0.0110229	ABL2	8	6586590	6619960	1	ABL proto-oncogene 2, non-receptor tyrosine kinase [Source:NCBI gene;Acc:395410]
ENSGALG00000030363	1.13238	1.16195e-07	IFNAR1	1	106613562	106632348	1	interferon alpha and beta receptor subunit 1 [Source:NCBI gene;Acc:395665]
ENSGALG00000030372	2.4834	1.16195e-07	MPZ	25	3913006	3917776	1	myelin protein zero [Source:NCBI gene;Acc:100859605]
ENSGALG00000030377	1.00881	0.0467659	MDFI	26	4904800	4905285	1	MyoD family inhibitor [Source:HGNC Symbol;Acc:HGNC:6967]
ENSGALG00000030419	-0.760472	0.00164721	GLS2	7	7856153	7908623	1	glutaminase 2 [Source:NCBI gene;Acc:424043]
ENSGALG00000030442	0.912536	0.0405345	FOXC1	2	66980694	66982274	1	forkhead box C1 [Source:NCBI gene;Acc:395856]
ENSGALG00000030450	0.679766	0.0264396	CLIP2	19	2926988	2958776	-1	CAP-GLY domain containing linker protein 2 [Source:NCBI gene;Acc:417488]
ENSGALG00000030455	0.94776	0.000625484	JAZF1	2	32987174	33160334	-1	JAZF zinc finger 1 [Source:NCBI gene;Acc:420633]
ENSGALG00000030534	1.88823	0.000896087	SYT17	14	8822435	8852860	-1	synaptotagmin 17 [Source:NCBI gene;Acc:416608]
ENSGALG00000030543	2.01026	0.000357823		8	7448719	7449048	1
ENSGALG00000030563	-1.03271	4.32587e-06		21	4616401	4628543	-1
ENSGALG00000030602	0.972454	0.0481734	ADAM33	4	89568221	89591688	-1	ADAM metallopeptidase domain 33 [Source:NCBI gene;Acc:422948]
ENSGALG00000030613	1.3203	9.36283e-05	PDGFRB	13	13957973	13973578	1	platelet derived growth factor receptor beta [Source:NCBI gene;Acc:770488]
ENSGALG00000030626	0.885579	0.000355923	FZD6	2	129255284	129282543	1	frizzled class receptor 6 [Source:NCBI gene;Acc:378788]
ENSGALG00000030643	1.38101	0.00693472	VANGL2	25	2442218	2446961	1	VANGL planar cell polarity protein 2 [Source:NCBI gene;Acc:426903]
ENSGALG00000030647	1.87453	0.000335559	MFAP2	21	4415210	4419343	-1	microfibril associated protein 2 [Source:HGNC Symbol;Acc:HGNC:7033]
ENSGALG00000030673	0.723962	0.0342418		5	50224769	50242138	1
ENSGALG00000030677	1.00193	0.00119313	ABCG2	6	18374424	18392107	1	ATP binding cassette subfamily G member 2 (Junior blood group) [Source:NCBI gene;Acc:423767]
ENSGALG00000030706	0.711892	0.0187149	MAP3K6	23	2046642	2056508	-1	mitogen-activated protein kinase kinase kinase 6 [Source:NCBI gene;Acc:100858193]
ENSGALG00000030712	1.93756	0.00945663	COL2A1	33	7292614	7310596	1	collagen type II alpha 1 chain [Source:NCBI gene;Acc:395069]
ENSGALG00000030800	0.851399	0.0235021	IL31RA	Z	16981247	17014499	1	interleukin 31 receptor A [Source:NCBI gene;Acc:427140]
ENSGALG00000030802	1.53368	0.00205899	SHROOM2	1	126382713	126504702	-1	shroom family member 2 [Source:NCBI gene;Acc:418651]
ENSGALG00000030863	-1.00823	0.00427886		10	1337596	1344427	1	solute carrier family 28 (sodium-coupled nucleoside transporter), member 2 [Source:NCBI gene;Acc:415338]
ENSGALG00000030879	-0.829364	0.000102906	AR	4	451461	496067	1	androgen receptor [Source:NCBI gene;Acc:422165]
ENSGALG00000030902	0.991973	0.04541		2	108430041	108432260	-1	snail family transcriptional repressor 2 [Source:NCBI gene;Acc:432368]
ENSGALG00000030904	0.912508	2.11124e-06	LRP1	33	4683782	4739424	-1	LDL receptor related protein 1 [Source:NCBI gene;Acc:396170]
ENSGALG00000030940	1.57548	1.46942e-07	BLB2	16	2572332	2573868	1	Major histocompatibility complex class II beta chain BLB2, (similar to HLA class II, D beta chain) [Source:NCBI gene;Acc:101747454]
ENSGALG00000030969	1.69304	3.8509e-08	CLEC3B	2	43035072	43041839	-1	C-type lectin domain family 3 member B [Source:NCBI gene;Acc:395386]
ENSGALG00000030988	1.16182	9.27545e-05	RBPMS2	10	1554284	1575874	-1	RNA binding protein, mRNA processing factor 2 [Source:NCBI gene;Acc:395678]
ENSGALG00000031002	0.724332	0.00116001		25	3510287	3514320	-1	glucosylceramidase-like [Source:NCBI gene;Acc:107050229]
ENSGALG00000031069	0.639529	0.0218712		7	18603505	18612701	1	coiled-coil domain containing 173 [Source:NCBI gene;Acc:424161]
ENSGALG00000031112	1.32557	2.20379e-06	COL5A2	7	504980	619779	1	collagen type V alpha 2 chain [Source:NCBI gene;Acc:423986]
ENSGALG00000031129	1.07576	0.00177028	HMCN1	8	10922755	11113792	-1	hemicentin 1 [Source:NCBI gene;Acc:429823]
ENSGALG00000031149	1.39734	0.000482438		26	2653131	2657536	1	CD55 molecule (Cromer blood group) [Source:NCBI gene;Acc:419852]
ENSGALG00000031159	-0.596835	0.00997877	HIST1H110	1	48103557	48104467	-1	histone cluster 1, H1.10 (similar to human histone cluster 1, class H1 genes) [Source:NCBI gene;Acc:417948]
ENSGALG00000031205	0.660552	0.0434899	GNGT2	27	6045993	6048245	1	G protein subunit gamma transducin 2 [Source:NCBI gene;Acc:100859179]
ENSGALG00000031211	1.60616	0.0468255	LBX2	4	90933015	90936387	1	ladybird homeobox 2 [Source:NCBI gene;Acc:431414]
ENSGALG00000031212	0.978907	6.42111e-08	MGAT2	5	57745609	57747045	1	mannosyl (alpha-1,6-)-glycoprotein beta-1,2-N-acetylglucosaminyltransferase [Source:NCBI gene;Acc:428925]
ENSGALG00000031244	0.740179	0.016976	ADCY6	7	26948199	27144911	-1	adenylate cyclase 6 [Source:NCBI gene;Acc:395340]
ENSGALG00000031260	0.705661	0.00727492		2	55554625	55556797	1
ENSGALG00000031275	1.12549	2.51625e-05	TUBB6	2	97238238	97246235	-1	tubulin beta 6 class V [Source:NCBI gene;Acc:421037]
ENSGALG00000031305	1.80646	0.00509897	FAM13C	6	1278454	1365241	1	family with sequence similarity 13 member C [Source:NCBI gene;Acc:423602]
ENSGALG00000031331	1.05893	0.00205611	PKIG	20	5369809	5382599	-1	protein kinase (cAMP-dependent, catalytic) inhibitor gamma [Source:NCBI gene;Acc:419195]
ENSGALG00000031341	0.672406	0.0390436		KZ626839.1	681601	721084	-1	maltase-glucoamylase (alpha-glucosidase) [Source:NCBI gene;Acc:425545]
ENSGALG00000031343	0.954052	1.3363e-05	ECE1	21	6611137	6620377	1	endothelin converting enzyme 1 [Source:NCBI gene;Acc:395459]
ENSGALG00000031375	1.15872	0.019876	CHST7	1	131623105	131624499	-1	carbohydrate sulfotransferase 7 [Source:NCBI gene;Acc:107051963]
ENSGALG00000031387	0.687153	0.0194312	YWHAZ	2	128539050	128565423	-1	tyrosine 3-monooxygenase/tryptophan 5-monooxygenase activation protein zeta [Source:NCBI gene;Acc:425619]
ENSGALG00000031388	0.710392	0.00854434	KLHL5	4	69391529	69417940	-1	kelch like family member 5 [Source:NCBI gene;Acc:425121]
ENSGALG00000031404	-0.624082	0.000325911	FAM160B1	6	28953746	28984776	1	family with sequence similarity 160 member B1 [Source:NCBI gene;Acc:423912]
ENSGALG00000031482	1.27417	1.08108e-07	Pou5f3	17	823420	837030	-1	POU domain class 5 transcription factor 3 [Source:NCBI gene;Acc:427781]
ENSGALG00000031527	1.0076	0.00721846	ARL8BL	1	22204054	22231720	-1	ADP-ribosylation factor-like 8B-like [Source:NCBI gene;Acc:769134]
ENSGALG00000031534	0.856262	0.025081	ARID5B	6	8972573	9078848	-1	AT-rich interaction domain 5B [Source:NCBI gene;Acc:423661]
ENSGALG00000031546	-1.07469	0.0187253		5	245338	250177	-1	gastric intrinsic factor [Source:NCBI gene;Acc:770547]
ENSGALG00000031553	1.90896	0.0139426	KIF18B	27	3703173	3711099	-1	kinesin family member 18B [Source:NCBI gene;Acc:419968]
ENSGALG00000031560	-0.6507	0.0273582	USF3	1	80019464	80043397	1	upstream transcription factor family member 3 [Source:NCBI gene;Acc:418320]
ENSGALG00000031593	1.80807	3.61931e-05	TMSB15B	4	1985097	1986199	1	thymosin beta 15B [Source:NCBI gene;Acc:100502566]
ENSGALG00000031597	0.922502	0.0158804	HBAD	14	12507333	12508287	1	hemoglobin alpha, subunit D [Source:NCBI gene;Acc:416651]
ENSGALG00000031637	1.47617	0.00747144	ICOSLG	1	111698033	111710719	-1	inducible T-cell costimulator ligand [Source:NCBI gene;Acc:395968]
ENSGALG00000031652	2.85191	7.85003e-06	AK5	8	19432096	19518959	-1	adenylate kinase 5 [Source:NCBI gene;Acc:424555]
ENSGALG00000031656	-0.78529	0.000144099	EYA4	3	56480470	56633286	-1	EYA transcriptional coactivator and phosphatase 4 [Source:NCBI gene;Acc:395716]
ENSGALG00000031707	1.26341	0.00953836	DHH	33	7138224	7142774	1	desert hedgehog [Source:NCBI gene;Acc:107055407]
ENSGALG00000031720	0.75666	0.0139955	LGI1	6	21259882	21291555	-1	leucine rich glioma inactivated 1 [Source:NCBI gene;Acc:423802]
ENSGALG00000031734	-0.738369	0.0225739	AQP11	1	194448531	194462713	-1	aquaporin 11 [Source:NCBI gene;Acc:426725]
ENSGALG00000031776	1.65755	5.69161e-05	NFASC	26	1900570	1977064	1	neurofascin [Source:NCBI gene;Acc:419824]
ENSGALG00000031786	0.896594	0.034976	BLVRA	2	51589935	51620997	1	biliverdin reductase A [Source:NCBI gene;Acc:420776]
ENSGALG00000031835	0.956678	0.00259919	TMEM68	2	111010166	111029857	-1	transmembrane protein 68 [Source:NCBI gene;Acc:421124]
ENSGALG00000031860	-0.664219	0.000411523		2	115083826	115099513	1	alcohol dehydrogenase, iron containing 1 [Source:NCBI gene;Acc:426446]
ENSGALG00000031866	0.772689	0.0153868		6	1616246	1623255	-1	protein NDNF-like [Source:NCBI gene;Acc:423605]
ENSGALG00000031895	1.28539	0.0170773	SDK2	18	9012993	9054883	-1	sidekick cell adhesion molecule 2 [Source:NCBI gene;Acc:395215]
ENSGALG00000031929	1.46232	1.17177e-06		9	17771710	17887810	-1	potassium calcium-activated channel subfamily M regulatory beta subunit 2 [Source:NCBI gene;Acc:770907]
ENSGALG00000031934	1.25695	0.000241295	TES	1	25316566	25342793	-1	testin LIM domain protein [Source:NCBI gene;Acc:395332]
ENSGALG00000031960	1.77187	0.018179	LEF1	4	37872665	37926777	1	lymphoid enhancer binding factor 1 [Source:NCBI gene;Acc:395865]
ENSGALG00000031978	1.34046	0.00262078	TARP	2	49030132	49126360	-1	TCR gamma alternate reading frame protein [Source:NCBI gene;Acc:776306]
ENSGALG00000031982	0.902962	0.000284231	SDF2L1	15	678727	684344	1	stromal cell derived factor 2 like 1 [Source:NCBI gene;Acc:416770]
ENSGALG00000031987	1.36144	0.0069642	MYO5A	10	9192218	9282305	1	myosin VA [Source:NCBI gene;Acc:396237]
ENSGALG00000032002	0.833859	6.42111e-08	RPL34	4	37708385	37711694	-1	ribosomal protein L34 [Source:NCBI gene;Acc:422526]
ENSGALG00000032028	1.4715	0.0212914	SERTM1	1	173838414	173854684	-1	serine rich and transmembrane domain containing 1 [Source:NCBI gene;Acc:418900]
ENSGALG00000032031	0.86318	0.0149356	MMP16	2	123570466	123745959	-1	matrix metallopeptidase 16 [Source:NCBI gene;Acc:396116]
ENSGALG00000032060	0.963991	0.00746624	GPR153	21	629761	633043	1	G protein-coupled receptor 153 [Source:NCBI gene;Acc:100859891]
ENSGALG00000032061	0.586971	2.02737e-06	IER3IP1	Z	1753936	1756904	1	immediate early response 3 interacting protein 1 [Source:NCBI gene;Acc:101749130]
ENSGALG00000032161	0.789624	0.0339831	SCUBE2	5	9744885	9778936	1	signal peptide, CUB domain and EGF like domain containing 2 [Source:NCBI gene;Acc:423049]
ENSGALG00000032184	3.18649	0.0445229	CSPG5	2	900452	906269	1	chondroitin sulfate proteoglycan 5 [Source:NCBI gene;Acc:395466]
ENSGALG00000032191	0.919603	0.0012119		27	7858438	7865156	1
ENSGALG00000032199	1.03621	3.72615e-06	FGR	23	2209380	2218299	-1	FGR proto-oncogene, Src family tyrosine kinase [Source:NCBI gene;Acc:777583]
ENSGALG00000032220	1.11038	0.000609166	ELN	19	943341	962273	1	elastin [Source:NCBI gene;Acc:396441]
ENSGALG00000032231	0.91057	0.0253499	C4	16	2609635	2624278	1	complement 4 [Source:NCBI gene;Acc:426611]
ENSGALG00000032260	1.41262	0.00627145	IL10RA	24	5431090	5435123	1	interleukin 10 receptor subunit alpha [Source:NCBI gene;Acc:419771]
ENSGALG00000032313	1.04098	0.000881016	KDELR3	1	50897173	50902317	-1	KDEL endoplasmic reticulum protein retention receptor 3 [Source:NCBI gene;Acc:418026]
ENSGALG00000032319	1.18899	0.0246571		8	14338839	14348894	-1	retinol dehydrogenase 8 (all-trans) [Source:NCBI gene;Acc:429086]
ENSGALG00000032335	1.72412	1.29998e-05	MARCKSL1	23	5269045	5270797	1	MARCKS like 1 [Source:NCBI gene;Acc:770764]
ENSGALG00000032349	1.33721	1.4336e-08	CDH5	11	11518646	11547898	-1	cadherin 5 [Source:NCBI gene;Acc:374068]
ENSGALG00000032366	-0.604789	0.018294	MEF2A	10	17440756	17515525	1	myocyte enhancer factor 2A [Source:NCBI gene;Acc:395670]
ENSGALG00000032386	-0.65532	0.0284966	DCLK2	4	32762154	32837984	1	doublecortin like kinase 2 [Source:NCBI gene;Acc:422473]
ENSGALG00000032410	0.725741	0.00639824	CBFA2T3	11	18525292	18544326	-1	CBFA2/RUNX1 translocation partner 3 [Source:NCBI gene;Acc:415846]
ENSGALG00000032413	1.23502	3.81336e-05	NADK	21	1976366	1999141	1	NAD kinase [Source:NCBI gene;Acc:419403]
ENSGALG00000032418	0.814691	0.00917481	RAB26	14	6793587	6812759	1	RAB26, member RAS oncogene family [Source:NCBI gene;Acc:416554]
ENSGALG00000032440	0.921517	0.000312458	QPCT	3	33691214	33705352	1	glutaminyl-peptide cyclotransferase [Source:NCBI gene;Acc:421479]
ENSGALG00000032453	3.00146	0.0157362	FABP9	2	121340221	121344668	-1	fatty acid binding protein 9 [Source:NCBI gene;Acc:420198]
ENSGALG00000032506	1.28805	4.97672e-05	GEM	2	125926904	125935308	-1	GTP binding protein overexpressed in skeletal muscle [Source:NCBI gene;Acc:404771]
ENSGALG00000032518	0.845947	0.000355286	NCALD	2	128779644	128829568	-1	neurocalcin delta [Source:NCBI gene;Acc:396048]
ENSGALG00000032534	-1.24208	1.16979e-06		2	2173497	2346313	-1	obscurin, cytoskeletal calmodulin and titin-interacting RhoGEF [Source:NCBI gene;Acc:420395]
ENSGALG00000032577	0.894517	0.0314498	MECOM	9	20136600	20436791	1	MDS1 and EVI1 complex locus [Source:NCBI gene;Acc:424997]
ENSGALG00000032588	1.13292	5.47768e-06	ARPC1B	14	4766374	4772041	1	actin related protein 2/3 complex subunit 1B [Source:NCBI gene;Acc:416490]
ENSGALG00000032598	0.99511	0.0032832	MYO1A	33	6846579	6855524	1	myosin IA [Source:NCBI gene;Acc:396072]
ENSGALG00000032610	0.766642	1.58204e-06	NAGLU	27	7777863	7781732	1	N-acetylglucosaminidase, alpha [Source:NCBI gene;Acc:107055308]
ENSGALG00000032658	1.22544	0.0127514	FMNL1	27	3775310	3882647	1	formin like 1 [Source:NCBI gene;Acc:419965]
ENSGALG00000032681	2.39288	6.29192e-14		1	191554511	191595817	-1	synaptotagmin like 2 [Source:NCBI gene;Acc:426394]
ENSGALG00000032687	1.01295	0.0212914	PHLDA2	5	13345327	13346837	1	pleckstrin homology like domain family A member 2 [Source:NCBI gene;Acc:423088]
ENSGALG00000032702	0.961671	7.65116e-05	ITGA3	27	5594292	5609665	-1	integrin subunit alpha 3 [Source:NCBI gene;Acc:373946]
ENSGALG00000032723	1.1321	8.14229e-05	ANKRD13B	19	6219083	6225577	1	ankyrin repeat domain 13B [Source:NCBI gene;Acc:100859164]
ENSGALG00000032740	1.08842	0.00175102	HOXB7	27	6207771	6211830	1	homeobox B7 [Source:NCBI gene;Acc:425962]
ENSGALG00000032746	1.24597	0.017923	ENPP2	2	136526177	136595461	-1	ectonucleotide pyrophosphatase/phosphodiesterase 2 [Source:NCBI gene;Acc:420361]
ENSGALG00000032776	-0.686387	0.00145421	WDR7	Z	479701	592143	-1	WD repeat domain 7 [Source:NCBI gene;Acc:426855]
ENSGALG00000032789	-0.833281	0.0349199	TBX18	3	77240681	77263108	1	T-box 18 [Source:NCBI gene;Acc:395104]
ENSGALG00000032803	1.05476	0.000119419		5	120674	122219	1	proto-oncogene Mas-like [Source:NCBI gene;Acc:776507]
ENSGALG00000032808	-0.643938	9.95878e-05		1	167247673	167276432	1	N(alpha)-acetyltransferase 16, NatA auxiliary subunit [Source:NCBI gene;Acc:418832]
ENSGALG00000032856	1.04098	0.010682	GFRA2	22	1714010	1734922	1	GDNF family receptor alpha 2 [Source:NCBI gene;Acc:395993]
ENSGALG00000032882	1.29432	2.26823e-06	EVA1C	1	106296563	106332939	1	eva-1 homolog C [Source:NCBI gene;Acc:418496]
ENSGALG00000032915	0.664507	0.00174277		7	22076940	22080290	1	chondroitin polymerizing factor [Source:NCBI gene;Acc:769112]
ENSGALG00000032986	1.43966	1.03223e-05	CFTR	1	24695865	24779958	-1	cystic fibrosis transmembrane conductance regulator [Source:NCBI gene;Acc:100049619]
ENSGALG00000032992	-0.607773	0.00826794	NR3C1	13	18099574	18198040	-1	nuclear receptor subfamily 3 group C member 1 [Source:NCBI gene;Acc:416343]
ENSGALG00000032994	1.89904	0.00369935	SOX17	2	110517253	110518918	1	SRY-box 17 [Source:NCBI gene;Acc:428534]
ENSGALG00000032997	1.42924	0.00132443	EMILIN2	2	101038793	101069808	-1	elastin microfibril interfacer 2 [Source:NCBI gene;Acc:421058]
ENSGALG00000033039	0.803317	0.0288272	ENG	17	5255485	5264795	1	endoglin [Source:NCBI gene;Acc:771557]
ENSGALG00000033062	0.738659	0.0008145	PDE6D	9	15494956	15525201	-1	phosphodiesterase 6D [Source:NCBI gene;Acc:424932]
ENSGALG00000033144	1.42329	0.00014025	COLEC10	2	136385091	136405869	1	collectin subfamily member 10 [Source:NCBI gene;Acc:420281]
ENSGALG00000033157	1.17117	0.00536614	ADAMTS10	28	1861080	1896528	-1	ADAM metallopeptidase with thrombospondin type 1 motif 10 [Source:HGNC Symbol;Acc:HGNC:13201]
ENSGALG00000033195	-0.586215	0.0361341	IGF2BP2	9	4590676	4607425	1	insulin like growth factor 2 mRNA binding protein 2 [Source:NCBI gene;Acc:424865]
ENSGALG00000033226	1.14156	0.0315349	FAM107B	1	7825021	7888297	-1	family with sequence similarity 107 member B [Source:NCBI gene;Acc:426376]
ENSGALG00000033271	-0.593631	0.000521627	PFKM	33	7260322	7265353	-1	phosphofructokinase, muscle [Source:NCBI gene;Acc:374064]
ENSGALG00000033286	1.17954	0.00791358	ARSJ	4	56443111	56482183	1	arylsulfatase family member J [Source:NCBI gene;Acc:101751638]
ENSGALG00000033295	1.24898	1.24164e-06	CAV2	1	25223560	25231414	-1	caveolin 2 [Source:NCBI gene;Acc:417772]
ENSGALG00000033405	1.65616	8.14229e-05	DBN1	13	10862418	10871777	-1	drebrin 1 [Source:NCBI gene;Acc:396496]
ENSGALG00000033417	-1.14325	0.0398927	SSPO	2	467007	502923	1	SCO-spondin [Source:NCBI gene;Acc:420367]
ENSGALG00000033471	1.27314	4.69256e-07	CALD1	1	62359691	62455538	1	caldesmon 1 [Source:NCBI gene;Acc:373965]
ENSGALG00000033510	2.37413	0.000646122	ERBB3	33	7045208	7062029	-1	erb-b2 receptor tyrosine kinase 3 [Source:NCBI gene;Acc:693245]
ENSGALG00000033512	-0.69167	0.0139124	CPEB4	13	10151257	10183669	1	cytoplasmic polyadenylation element binding protein 4 [Source:NCBI gene;Acc:416363]
ENSGALG00000033522	1.37896	3.80022e-09		27	7896286	7900911	1	amine oxidase, copper containing 3 [Source:NCBI gene;Acc:420015]
ENSGALG00000033530	0.885611	0.00222151	GRN	27	3973878	3978712	-1	granulin precursor [Source:HGNC Symbol;Acc:HGNC:4601]
ENSGALG00000033570	0.799224	0.0182875		24	252913	269196	-1	coiled-coil domain containing 15 [Source:NCBI gene;Acc:419705]
ENSGALG00000033593	1.05608	0.000178305	UBE2E2	2	36805788	37055784	1	ubiquitin conjugating enzyme E2 E2 [Source:NCBI gene;Acc:776043]
ENSGALG00000033653	-1.33377	0.0453206		25	3540966	3548428	1	hyperpolarization activated cyclic nucleotide gated potassium channel 3 [Source:NCBI gene;Acc:100859704]
ENSGALG00000033694	0.857086	0.00471638	IFI30	28	4098288	4100719	-1	IFI30, lysosomal thiol reductase [Source:NCBI gene;Acc:420129]
ENSGALG00000033792	0.943142	0.0145114		19	202497	207056	-1	borealin-like [Source:NCBI gene;Acc:107057175]
ENSGALG00000033854	0.787958	0.0329978	CSF1	26	1287074	1293880	1	colony stimulating factor 1 [Source:NCBI gene;Acc:100499189]
ENSGALG00000033880	1.17046	8.44522e-05	CRISPLD1	2	118477237	118542230	1	cysteine rich secretory protein LCCL domain containing 1 [Source:NCBI gene;Acc:395369]
ENSGALG00000033889	-0.642347	4.96438e-05	NAA50	1	79997432	80017359	1	N(alpha)-acetyltransferase 50, NatE catalytic subunit [Source:NCBI gene;Acc:418319]
ENSGALG00000033919	0.706636	0.00858719		1	458409	703182	1	SH3 and multiple ankyrin repeat domains 3 [Source:NCBI gene;Acc:101748950]
ENSGALG00000033953	0.963954	1.87481e-05	SHROOM4	4	1850541	1858865	-1	shroom family member 4 [Source:NCBI gene;Acc:777072]
ENSGALG00000033966	1.0886	0.0115282	TENM4	1	193461898	193803700	1	teneurin transmembrane protein 4 [Source:NCBI gene;Acc:395406]
ENSGALG00000034001	-0.776247	0.00144025	SPAG9	18	9982908	10039589	1	sperm associated antigen 9 [Source:NCBI gene;Acc:422095]
ENSGALG00000034009	0.962982	0.00347342	AMPD2	26	1259073	1266107	1	adenosine monophosphate deaminase 2 [Source:NCBI gene;Acc:112530327]
ENSGALG00000034020	1.56515	0.000889672	RHOBTB2	22	1422776	1431392	-1	Rho-related BTB domain containing 2 [Source:NCBI gene;Acc:419536]
ENSGALG00000034024	1.23511	0.000204871	RAPGEF5	2	30628323	30744614	-1	Rap guanine nucleotide exchange factor 5 [Source:NCBI gene;Acc:100857462]
ENSGALG00000034025	2.2407	0.047095	ASIC1	33	5798329	5813145	-1	acid sensing ion channel subunit 1 [Source:NCBI gene;Acc:426883]
ENSGALG00000034040	-0.590766	0.00112236	ZNF318	3	31128994	31154096	1	zinc finger protein 318 [Source:NCBI gene;Acc:421457]
ENSGALG00000034067	1.46205	0.000669465	FMOD	26	5133300	5139900	-1	fibromodulin [Source:NCBI gene;Acc:395814]
ENSGALG00000034078	1.37536	0.00302699	GLT8D2	1	54676399	54693423	1	glycosyltransferase 8 domain containing 2 [Source:NCBI gene;Acc:418085]
ENSGALG00000034118	1.14369	0.030053	SOX18	20	9380605	9384135	1	SRY-box 18 [Source:NCBI gene;Acc:374200]
ENSGALG00000034124	1.11866	0.000924903	NLRP3	5	666668	692319	-1	NLR family pyrin domain containing 3 [Source:NCBI gene;Acc:423021]
ENSGALG00000034163	0.80147	1.42089e-05	CRTAP	2	44415479	44436885	1	cartilage associated protein [Source:NCBI gene;Acc:395992]
ENSGALG00000034166	-0.66136	0.0126276	ZCCHC14	11	17808079	17849306	-1	zinc finger CCHC-type containing 14 [Source:NCBI gene;Acc:415829]
ENSGALG00000034168	1.11014	0.00515697	WNT5A	12	8303804	8315223	-1	Wnt family member 5A [Source:NCBI gene;Acc:395703]
ENSGALG00000034187	0.999822	6.00784e-08	SEPTIN8	13	17685799	17723558	-1	septin 8 [Source:NCBI gene;Acc:416333]
ENSGALG00000034210	-0.705309	3.697e-06	RPTOR	18	9342248	9461097	-1	regulatory associated protein of MTOR complex 1 [Source:NCBI gene;Acc:428674]
ENSGALG00000034213	1.08712	0.00471409	TNFRSF1B	21	5453941	5467117	-1	TNF receptor superfamily member 1B [Source:NCBI gene;Acc:395083]
ENSGALG00000034265	-1.57691	0.0177922	ZAR1L	1	175938760	175941165	1	zygote arrest 1-like [Source:NCBI gene;Acc:771155]
ENSGALG00000034297	1.04015	0.00251546	TBX2	19	7778745	7786908	-1	T-box 2 [Source:NCBI gene;Acc:373990]
ENSGALG00000034325	-0.783902	0.0110906	RBFOX1	14	11259785	11527885	-1	RNA binding protein, fox-1 homolog 1 [Source:NCBI gene;Acc:416645]
ENSGALG00000034326	1.78305	0.00630039	TMEM158	2	42973622	42974929	1	transmembrane protein 158 [Source:NCBI gene;Acc:776186]
ENSGALG00000034337	-0.849124	0.00700164	RHPN1	2	148431659	148455296	1	rhophilin Rho GTPase binding protein 1 [Source:NCBI gene;Acc:420299]
ENSGALG00000034399	0.592627	1.27874e-05	TNS2	33	7183295	7192128	1	tensin 2 [Source:NCBI gene;Acc:107049861]
ENSGALG00000034427	-0.973092	2.50576e-05	SCN4A	27	4047358	4076818	-1	sodium voltage-gated channel alpha subunit 4 [Source:NCBI gene;Acc:771297]
ENSGALG00000034453	-0.748934	5.12433e-05	SAMD11	21	2922203	2982448	-1	sterile alpha motif domain containing 11 [Source:NCBI gene;Acc:419434]
ENSGALG00000034456	1.02467	0.000809959	PRELP	26	5152468	5174115	1	proline and arginine rich end leucine rich repeat protein [Source:NCBI gene;Acc:419933]
ENSGALG00000034502	0.828489	0.00349549	SCD5	4	46361293	46379016	1	stearoyl-CoA desaturase 5 [Source:NCBI gene;Acc:422598]
ENSGALG00000034511	1.23727	1.70384e-06		1	56624328	56633715	-1	poly [ADP-ribose] polymerase 12-like [Source:NCBI gene;Acc:418108]
ENSGALG00000034560	1.05977	5.47965e-05	SCARF2	15	10382834	10395241	-1	scavenger receptor class F, member 2 [Source:NCBI gene;Acc:772263]
ENSGALG00000034616	1.3981	0.03247	INHBA	2	50572648	50587618	-1	inhibin beta A subunit [Source:NCBI gene;Acc:396361]
ENSGALG00000034661	1.15356	0.0309176	ID1	20	10006753	10007982	1	inhibitor of DNA binding 1, HLH protein [Source:NCBI gene;Acc:395282]
ENSGALG00000034673	1.21731	0.0310086	HTRA3	4	80855311	80877258	1	HtrA serine peptidase 3 [Source:NCBI gene;Acc:422868]
ENSGALG00000034716	2.49418	0.000872755	HEY2	3	59938390	59947701	-1	hes related family bHLH transcription factor with YRPW motif 2 [Source:NCBI gene;Acc:421718]
ENSGALG00000034722	1.63002	0.00961695	TLR2A	4	20020334	20028633	1	toll-like receptor 2 family member A [Source:NCBI gene;Acc:374141]
ENSGALG00000034742	1.15701	8.55244e-07	LIMA1	33	5732899	5757902	1	LIM domain and actin binding 1 [Source:NCBI gene;Acc:426878]
ENSGALG00000034777	-0.846762	2.74233e-06	VPS13D	21	5365044	5450011	-1	vacuolar protein sorting 13 homolog D [Source:NCBI gene;Acc:419481]
ENSGALG00000034788	1.55847	0.0089023	PHLDA1	1	38018609	38025170	-1	pleckstrin homology like domain family A member 1 [Source:HGNC Symbol;Acc:HGNC:8933]
ENSGALG00000034905	1.07828	0.000744117		W	5302803	5316624	1	activated RNA polymerase II transcriptional coactivator p15-like [Source:NCBI gene;Acc:107055444]
ENSGALG00000034907	0.909458	0.0386902	HOXB5	27	6226468	6229290	1	homeobox B5 [Source:NCBI gene;Acc:425096]
ENSGALG00000034932	1.94491	3.77077e-05	BACE2	1	110162856	110213264	1	beta-secretase 2 [Source:NCBI gene;Acc:418526]
ENSGALG00000034964	1.03767	0.0470045	SYTL1	23	2037711	2046628	1	synaptotagmin like 1 [Source:NCBI gene;Acc:771987]
ENSGALG00000034986	1.72334	2.50439e-06	HEYL	23	5629441	5635866	-1	hes related family bHLH transcription factor with YRPW motif-like [Source:NCBI gene;Acc:771101]
ENSGALG00000034992	0.956471	0.00948953	FRMD4A	1	7410004	7438493	-1	FERM domain containing 4A [Source:HGNC Symbol;Acc:HGNC:25491]
ENSGALG00000035016	1.1099	0.0181776	ID2	3	95853920	95856597	1	inhibitor of DNA binding 2, HLH protein [Source:NCBI gene;Acc:395852]
ENSGALG00000035030	0.983938	0.0297938	KIF20A	13	10772874	10782719	-1	kinesin family member 20A [Source:NCBI gene;Acc:416220]
ENSGALG00000035031	0.767841	0.00640794	HEY1	2	120664931	120667575	-1	hes related family bHLH transcription factor with YRPW motif 1 [Source:NCBI gene;Acc:428365]
ENSGALG00000035060	0.963979	0.000336047	FKBP11	33	3412284	3412858	-1	FK506 binding protein 11 [Source:NCBI gene;Acc:107049506]
ENSGALG00000035065	1.01934	0.0165558	FAM110B	2	111903414	111904526	1	family with sequence similarity 110 member B [Source:NCBI gene;Acc:421134]
ENSGALG00000035075	0.848556	0.0109698	TAP1	16	2596216	2601012	-1	transporter 1, ATP-binding cassette, sub-family B (MDR/TAP) [Source:NCBI gene;Acc:427727]
ENSGALG00000035079	0.687407	4.69256e-07	RPSAP58	2	44295275	44300137	-1	ribosomal protein SA pseudogene 58 [Source:NCBI gene;Acc:395181]
ENSGALG00000035086	1.66621	8.07036e-09	MYL6	33	7016255	7020910	-1	myosin, light chain 6, alkali, smooth muscle and non-muscle [Source:NCBI gene;Acc:100996929]
ENSGALG00000035108	-0.639237	0.0131123	KDM7A	1	56677151	56731558	-1	lysine demethylase 7A [Source:NCBI gene;Acc:418110]
ENSGALG00000035182	1.3239	0.00135103	CMKLR1	15	6777719	6785231	-1	chemerin chemokine-like receptor 1 [Source:NCBI gene;Acc:425507]
ENSGALG00000035184	1.23157	0.000104654	SDC3	23	549584	568556	-1	syndecan 3 [Source:NCBI gene;Acc:396343]
ENSGALG00000035185	1.78959	0.000534684		19	979982	986427	1	septin 4 [Source:NCBI gene;Acc:770762]
ENSGALG00000035187	0.800441	0.00324709	FHL3	23	3639624	3665292	1	four and a half LIM domains 3 [Source:NCBI gene;Acc:419607]
ENSGALG00000035194	1.29089	0.0212281	ARHGAP25	22	437194	453936	-1	Rho GTPase activating protein 25 [Source:NCBI gene;Acc:419516]
ENSGALG00000035211	-0.783571	5.6622e-07	KLHL21	21	562589	570964	1	kelch like family member 21 [Source:NCBI gene;Acc:428175]
ENSGALG00000035239	0.825113	0.0344539	GLCCI1	2	24891742	24943662	1	glucocorticoid induced 1 [Source:NCBI gene;Acc:420580]
ENSGALG00000035244	-0.964307	0.0124236		1	48117646	48118846	1	histone cluster 2 H3 family member d [Source:NCBI gene;Acc:770022]
ENSGALG00000035252	0.63869	3.20134e-07	RPL7	2	117723223	117730489	-1	ribosomal protein L7 [Source:NCBI gene;Acc:420182]
ENSGALG00000035266	-0.807013	0.0377156	ANOS1	1	127043815	127168755	1	anosmin 1 [Source:NCBI gene;Acc:396395]
ENSGALG00000035317	1.01604	0.00750431	ID3	23	2367262	2369164	-1	inhibitor of DNA binding 3, HLH protein [Source:NCBI gene;Acc:395281]
ENSGALG00000035360	0.74615	0.00501258	XPO6	14	13353454	13401167	1	exportin 6 [Source:NCBI gene;Acc:416410]
ENSGALG00000035375	-1.05908	0.0407592	LRTOMT	1	195632213	195634015	1	leucine rich transmembrane and O-methyltransferase domain containing [Source:NCBI gene;Acc:100857436]
ENSGALG00000035419	0.618331	0.00194128	CDON	24	354765	382201	-1	cell adhesion associated, oncogene regulated [Source:NCBI gene;Acc:419710]
ENSGALG00000035457	3.01011	0.0491417		13	10838523	10839560	1	alpha-2B adrenergic receptor-like 2 [Source:NCBI gene;Acc:427631]
ENSGALG00000035492	0.831542	4.8029e-07	ELMO1	2	46322705	46587483	1	engulfment and cell motility 1 [Source:NCBI gene;Acc:420735]
ENSGALG00000035530	-0.63558	1.78206e-05	TFCP2	33	4984673	4997389	-1	transcription factor CP2 [Source:NCBI gene;Acc:378900]
ENSGALG00000035533	-0.840104	0.0277637	ADIPOR2	1	60925606	60965997	1	adiponectin receptor 2 [Source:NCBI gene;Acc:418155]
ENSGALG00000035584	1.37365	1.30999e-05	COL3A1	7	618031	671774	-1	collagen type III alpha 1 chain [Source:NCBI gene;Acc:396340]
ENSGALG00000035589	1.73004	0.00425144		19	9178482	9181084	1
ENSGALG00000035599	-1.09134	0.028196	CD24	3	68013742	68017684	1	CD24 molecule [Source:NCBI gene;Acc:100859742]
ENSGALG00000035605	-1.00839	0.00116105		7	18539532	18572441	-1
ENSGALG00000035635	1.07932	0.000115653	ACVRL1	33	3272217	3278783	1	activin A receptor like type 1 [Source:NCBI gene;Acc:100857446]
ENSGALG00000035645	0.980167	8.34934e-07	GNAI2	12	3601923	3612996	-1	G protein subunit alpha i2 [Source:NCBI gene;Acc:396367]
ENSGALG00000035679	0.886865	0.032386	LMO1	5	10352793	10399602	1	LIM domain only 1 (rhombotin 1) [Source:NCBI gene;Acc:100858792]
ENSGALG00000035690	1.18222	0.0219699	RAPGEFL1	27	7192660	7197653	1	Rap guanine nucleotide exchange factor like 1 [Source:NCBI gene;Acc:107055300]
ENSGALG00000035717	0.688384	0.00135515	HSPG2	21	6542875	6568734	1	heparan sulfate proteoglycan 2 [Source:NCBI gene;Acc:429806]
ENSGALG00000035718	1.70914	0.00322672	DOK1	4	90778761	90785762	-1	docking protein 1 [Source:NCBI gene;Acc:430423]
ENSGALG00000035819	2.20323	0.0099194	TMEM51	21	4955139	4962579	-1	transmembrane protein 51 [Source:NCBI gene;Acc:771913]
ENSGALG00000035836	1.48148	4.44526e-05	LDHB	1	67031006	67040698	1	lactate dehydrogenase B [Source:NCBI gene;Acc:373997]
ENSGALG00000035841	-0.651339	1.03212e-05	PRRC2C	8	5114656	5179873	-1	proline rich coiled-coil 2C [Source:NCBI gene;Acc:424393]
ENSGALG00000035845	-0.69664	0.00091697	JPH1	2	118111383	118189824	-1	junctophilin 1 [Source:NCBI gene;Acc:420190]
ENSGALG00000035854	2.77715	0.000266498		2	41532339	41538738	1
ENSGALG00000035879	-0.639362	0.000871473		33	5470014	5483465	-1	integrin subunit alpha 7 [Source:NCBI gene;Acc:101749098]
ENSGALG00000035912	-0.710027	0.00162512		Z	1281331	1371901	-1	CBP80/20-dependent translation initiation factor [Source:NCBI gene;Acc:770140]
ENSGALG00000035923	1.01545	9.02394e-05	MTMR11	25	1834861	1842786	1	myotubularin related protein 11 [Source:NCBI gene;Acc:100857251]
ENSGALG00000035927	0.764893	0.0329506	ST8SIA5	Z	1821762	1881535	1	ST8 alpha-N-acetyl-neuraminide alpha-2,8-sialyltransferase 5 [Source:NCBI gene;Acc:414797]
ENSGALG00000035946	1.40836	3.88126e-06	GUCY1A1	4	20752419	20809491	1	guanylate cyclase 1 soluble subunit alpha [Source:NCBI gene;Acc:422407]
ENSGALG00000035978	0.939294	0.0021035	CDCA7L	2	30557467	30567159	-1	cell division cycle associated 7 like [Source:NCBI gene;Acc:420608]
ENSGALG00000036005	1.38082	0.00553644	TIAM2	3	50592818	50678098	1	T-cell lymphoma invasion and metastasis 2 [Source:NCBI gene;Acc:421648]
ENSGALG00000036017	-0.642568	0.00216265	NCOA2	2	116504849	116596399	-1	nuclear receptor coactivator 2 [Source:NCBI gene;Acc:420176]
ENSGALG00000036042	-1.13821	0.0162698		33	6232509	6234653	1
ENSGALG00000036069	1.47477	0.00485047	TCIRG1	5	526897	533211	-1	T-cell immune regulator 1, ATPase H+ transporting V0 subunit a3 [Source:NCBI gene;Acc:395472]
ENSGALG00000036085	1.0729	1.64879e-05		2	148823679	148841111	1	1-phosphatidylinositol-4,5-bisphosphate phosphodiesterase gamma-1-like [Source:NCBI gene;Acc:776273]
ENSGALG00000036086	1.3336	5.95814e-08	TAGLN2	25	3881435	3885725	1	immunoglobulin superfamily member 9 [Source:NCBI gene;Acc:425454]
ENSGALG00000036089	0.954882	0.00650545	NICN1	12	2860143	2862268	-1	nicolin 1 [Source:NCBI gene;Acc:101751202]
ENSGALG00000036095	1.33335	0.000535708	BICC1	6	1492814	1589295	-1	BicC family RNA binding protein 1 [Source:NCBI gene;Acc:423604]
ENSGALG00000036101	-0.74777	0.000231026	ARHGAP35	32	653072	661537	-1	Rho GTPase activating protein 35 [Source:NCBI gene;Acc:425730]
ENSGALG00000036111	1.62307	3.64323e-06	ITM2C	9	5541385	5557609	-1	integral membrane protein 2C [Source:NCBI gene;Acc:424831]
ENSGALG00000036125	1.3331	1.38177e-05	SHE	25	2934855	2940187	-1	Src homology 2 domain containing E [Source:NCBI gene;Acc:100857728]
ENSGALG00000036142	1.17159	2.48839e-08	LOXL3	4	90807622	90816116	1	lysyl oxidase like 3 [Source:NCBI gene;Acc:425986]
ENSGALG00000036175	1.62748	0.000538369	CAPG	22	5281520	5284629	1	capping actin protein, gelsolin like [Source:NCBI gene;Acc:431244]
ENSGALG00000036189	1.05476	0.00133355	ANGPT2	3	88592498	88638346	1	angiopoietin 2 [Source:NCBI gene;Acc:395610]
ENSGALG00000036191	-0.595818	0.000461149		31	2520904	2557318	-1
ENSGALG00000036259	-0.730434	0.00638366		Z	2188460	2215272	1
ENSGALG00000036294	1.06054	0.00215856	CAP1	23	5701544	5708612	1	adenylate cyclase associated protein 1 [Source:NCBI gene;Acc:419680]
ENSGALG00000036346	-0.599216	0.0332835	AMH	28	2107519	2111709	-1	anti-Mullerian hormone [Source:NCBI gene;Acc:395887]
ENSGALG00000036412	1.73653	0.00505919	TMEM108	2	42447408	42553652	1	transmembrane protein 108 [Source:NCBI gene;Acc:420692]
ENSGALG00000036441	0.988245	0.00896699	WIPF1	7	16834579	16863607	1	WAS/WASL interacting protein family member 1 [Source:NCBI gene;Acc:424143]
ENSGALG00000036443	0.992601	0.000140661	FUT8	5	22842140	22884540	-1	fucosyltransferase 8 [Source:NCBI gene;Acc:423178]
ENSGALG00000036492	-0.634185	0.00825835	DAGLA	5	404784	434339	1	diacylglycerol lipase alpha [Source:NCBI gene;Acc:426017]
ENSGALG00000036496	0.711928	0.000187188	ACTN4	32	69421	88066	1	actinin, alpha 4 [Source:NCBI gene;Acc:396024]
ENSGALG00000036497	0.639986	0.0306148	SOX4	2	58890036	58891801	-1	SRY-box 4 [Source:NCBI gene;Acc:395143]
ENSGALG00000036498	0.969687	1.26731e-05	EHD2	32	229101	238499	1	EH domain-containing protein 2-like [Source:NCBI gene;Acc:107049991]
ENSGALG00000036527	1.39677	1.4866e-07	SYBU	2	132583836	132627922	-1	syntabulin [Source:NCBI gene;Acc:420277]
ENSGALG00000036577	0.768166	0.00146911	JMJD8	14	13548049	13549783	-1	jumonji domain containing 8 [Source:NCBI gene;Acc:426917]
ENSGALG00000036678	1.23566	0.0383409	ETV4	27	5959008	5971321	1	ETS variant 4 [Source:NCBI gene;Acc:395747]
ENSGALG00000036686	1.17824	0.00103703	PLTP	20	10532982	10538372	-1	phospholipid transfer protein [Source:NCBI gene;Acc:428164]
ENSGALG00000036711	1.57388	4.85563e-09	S100A11	25	2386866	2388673	1	S100 calcium binding protein A11 [Source:NCBI gene;Acc:396075]
ENSGALG00000036731	1.23704	1.17174e-05	GAS2L1	15	11428579	11434430	-1	growth arrest specific 2 like 1 [Source:NCBI gene;Acc:100859584]
ENSGALG00000036738	0.886339	0.00220692	IGSF3	1	93596025	93648691	1	immunoglobulin superfamily member 3 [Source:NCBI gene;Acc:418451]
ENSGALG00000036742	-0.743075	0.0312165	GATSL2	19	2690575	2780557	1	GATS protein like 2 [Source:NCBI gene;Acc:417483]
ENSGALG00000036743	1.07019	5.17643e-05	MGAT3	1	50628618	50645593	-1	mannosyl (beta-1,4-)-glycoprotein beta-1,4-N-acetylglucosaminyltransferase [Source:NCBI gene;Acc:418013]
ENSGALG00000036754	0.76919	0.0230734	CHKA	5	16353075	16372300	-1	choline kinase alpha [Source:NCBI gene;Acc:423112]
ENSGALG00000036798	1.07216	1.6841e-06	COL4A1	1	140138678	140249096	-1	collagen type IV alpha 1 chain [Source:NCBI gene;Acc:395530]
ENSGALG00000036805	-0.73872	7.22316e-06		5	577103	590550	1	spectrin beta, erythrocytic [Source:NCBI gene;Acc:769410]
ENSGALG00000036806	1.38427	0.0407368		33	5499569	5507669	1	growth differentiation factor 11 [Source:NCBI gene;Acc:107049246]
ENSGALG00000036807	1.27293	0.00547892	NOD1	2	41184789	41205075	1	nucleotide binding oligomerization domain containing 1 [Source:NCBI gene;Acc:420677]
ENSGALG00000036829	0.793662	0.00186373	RECK	2	55980846	56043283	1	reversion inducing cysteine rich protein with kazal motifs [Source:NCBI gene;Acc:420804]
ENSGALG00000036838	1.31589	0.0299895		20	9036712	9076856	-1	peroxidasin like [Source:NCBI gene;Acc:419247]
ENSGALG00000036847	1.73848	2.43252e-06	PLAC9	6	5866783	5876999	1	placenta specific 9 [Source:NCBI gene;Acc:423636]
ENSGALG00000036856	1.11699	0.010555		33	7718770	7720615	-1	chromobox 5 [Source:NCBI gene;Acc:776802]
ENSGALG00000036873	-0.627633	0.0410285	SIK2	24	89438	130728	1	salt inducible kinase 2 [Source:NCBI gene;Acc:768557]
ENSGALG00000036883	0.602594	0.0194571	MET	1	25059910	25147690	-1	MET proto-oncogene, receptor tyrosine kinase [Source:NCBI gene;Acc:396134]
ENSGALG00000036892	2.83601	0.000233125	BUB1B	5	824101	848390	1	BUB1 mitotic checkpoint serine/threonine kinase B [Source:NCBI gene;Acc:378922]
ENSGALG00000036901	1.56163	0.000454142	TSPAN18	5	22331177	22412191	1	tetraspanin 18 [Source:NCBI gene;Acc:395586]
ENSGALG00000036971	0.99376	0.0131779	FGF12	9	13490727	13679765	1	fibroblast growth factor 12 [Source:NCBI gene;Acc:395704]
ENSGALG00000037030	-0.604586	0.000526709	CREBL2	1	71960834	71970851	1	cAMP responsive element binding protein like 2 [Source:NCBI gene;Acc:426496]
ENSGALG00000037031	1.19929	0.0160663		17	2821411	2832640	-1	AT-hook transcription factor [Source:NCBI gene;Acc:107052190]
ENSGALG00000037051	1.22027	0.00490479		19	175202	256177	1	outer dense fiber protein 3-like [Source:NCBI gene;Acc:107057195]
ENSGALG00000037077	1.04737	0.0400971	CCR5	2	42617494	42623187	-1	C-C motif chemokine receptor 5 [Source:NCBI gene;Acc:420695]
ENSGALG00000037097	0.836863	0.0212917	GRK3	15	7293042	7338049	1	G protein-coupled receptor kinase 3 [Source:NCBI gene;Acc:416904]
ENSGALG00000037129	0.656462	0.00925454	FAM241A	4	57218817	57223543	-1	family with sequence similarity 241 member A [Source:HGNC Symbol;Acc:HGNC:26813]
ENSGALG00000037131	-0.647364	0.0492567		30	1413471	1450243	1	voltage-dependent P/Q-type calcium channel subunit alpha-1A-like [Source:NCBI gene;Acc:107049790]
ENSGALG00000037166	1.93412	0.00879552		5	115674	120614	-1	uncharacterized LOC101752158 [Source:NCBI gene;Acc:101752158]
ENSGALG00000037246	1.67541	0.00954269	RAMP3	2	54476377	54526547	1	receptor activity modifying protein 3 [Source:NCBI gene;Acc:420786]
ENSGALG00000037249	-1.05819	0.0112375	KCNQ5	3	81557621	81816578	-1	potassium voltage-gated channel subfamily Q member 5 [Source:NCBI gene;Acc:421866]
ENSGALG00000037257	1.0919	0.0437803	HLX	3	18695571	18698897	-1	H2.0 like homeobox [Source:NCBI gene;Acc:107052956]
ENSGALG00000037272	0.860548	0.00419266	HOXD8	7	16290965	16292885	-1	homeobox D8 [Source:NCBI gene;Acc:396301]
ENSGALG00000037314	1.09372	5.8249e-06		19	7143830	7169704	1	rabphilin 3A-like (without C2 domains) [Source:NCBI gene;Acc:772026]
ENSGALG00000037325	0.666233	3.30183e-06	SERP1	9	23804524	23806330	1	stress associated endoplasmic reticulum protein 1 [Source:NCBI gene;Acc:107054146]
ENSGALG00000037332	1.3756	2.49206e-11	IGFBP7	4	49164561	49178507	1	insulin like growth factor binding protein 7 [Source:NCBI gene;Acc:422620]
ENSGALG00000037336	-1.67984	0.000305298	PRTG	10	8280309	8366833	1	protogenin [Source:NCBI gene;Acc:415407]
ENSGALG00000037370	0.660565	0.00679935	NAV1	26	629113	668761	1	neuron navigator 1 [Source:NCBI gene;Acc:430162]
ENSGALG00000037402	1.29814	0.000430692	NOV	3	57245588	57248925	1	nephroblastoma overexpressed [Source:NCBI gene;Acc:374135]
ENSGALG00000037423	0.695108	0.00259919	PTPRK	3	58645835	59035307	1	protein tyrosine phosphatase, receptor type K [Source:NCBI gene;Acc:421711]
ENSGALG00000037437	1.09116	0.0231565	EGR3	22	1507943	1510090	1	early growth response 3 [Source:NCBI gene;Acc:102725543]
ENSGALG00000037441	0.630629	2.65679e-05		25	2843844	2844777	1	ribosomal protein S27 [Source:NCBI gene;Acc:107055140]
ENSGALG00000037443	-0.617641	0.00313793	CRAT	17	5794050	5805077	-1	carnitine O-acetyltransferase [Source:NCBI gene;Acc:417195]
ENSGALG00000037485	0.743457	0.0143962	QTRT2	1	83770540	83782730	-1	queuine tRNA-ribosyltransferase accessory subunit 2 [Source:NCBI gene;Acc:418351]
ENSGALG00000037521	1.87337	0.000241045	PRCP	1	190297679	190326959	-1	prolylcarboxypeptidase [Source:NCBI gene;Acc:428096]
ENSGALG00000037526	0.680236	0.0241082		28	3481883	3484882	-1	USH1 protein network component harmonin binding protein 1 [Source:NCBI gene;Acc:427088]
ENSGALG00000037549	0.788618	0.00166964	EML3	33	6558794	6566265	-1	microtubule associated protein like 3A [Source:NCBI gene;Acc:107049450]
ENSGALG00000037587	1.12614	0.000748297	ENPP3	3	57331049	57364433	-1	ectonucleotide pyrophosphatase/phosphodiesterase 3 [Source:NCBI gene;Acc:426928]
ENSGALG00000037603	-0.833811	0.0277097	SESN2	23	2253610	2261049	1	sestrin-2-like [Source:NCBI gene;Acc:100858796]
ENSGALG00000037619	0.92014	0.045671	HOXB6	27	6221058	6223348	1	homeobox B6 [Source:NCBI gene;Acc:777548]
ENSGALG00000037675	2.23549	3.86607e-06	COL14A1	2	136788122	136908061	1	collagen type XIV alpha 1 chain [Source:NCBI gene;Acc:396276]
ENSGALG00000037737	-1.24692	0.0246732		20	1451744	1455590	-1	protein MANBAL-like [Source:NCBI gene;Acc:107057295]
ENSGALG00000037777	0.821066	0.0479418	MSC	2	117209361	117210782	-1	musculin [Source:NCBI gene;Acc:420179]
ENSGALG00000037787	-0.691924	0.0244727	MEF2D	25	2742938	2796048	-1	myocyte enhancer factor 2D [Source:NCBI gene;Acc:431059]
ENSGALG00000037791	1.12706	0.00414738	FRMD4B	12	15745789	15810437	-1	FERM domain containing 4B [Source:NCBI gene;Acc:426071]
ENSGALG00000037812	1.79773	1.58204e-06	USP43	18	2202453	2210330	1	ubiquitin specific peptidase 43 [Source:NCBI gene;Acc:101751148]
ENSGALG00000037828	1.35779	0.0468315	SLC47A1	19	7007733	7015663	-1	solute carrier family 47 member 1 [Source:NCBI gene;Acc:417617]
ENSGALG00000037856	2.22344	2.83048e-05	CHL1	12	17603136	17707996	1	cell adhesion molecule L1 like [Source:NCBI gene;Acc:416102]
ENSGALG00000037863	0.649812	0.000462784	SEC61G	2	52114901	52118653	1	Sec61 translocon gamma subunit [Source:NCBI gene;Acc:776639]
ENSGALG00000037869	1.09298	8.26215e-07		25	3351408	3362735	1	atrial natriuretic peptide receptor 1-like [Source:NCBI gene;Acc:107055115]
ENSGALG00000037896	0.962416	1.68682e-05		32	409176	413350	1
ENSGALG00000037901	1.23513	1.97731e-10	EFEMP1	3	269054	321343	-1	EGF containing fibulin like extracellular matrix protein 1 [Source:NCBI gene;Acc:428543]
ENSGALG00000037939	1.24132	2.44692e-06	ADGRG1	11	532295	541816	-1	adhesion G protein-coupled receptor G1 [Source:NCBI gene;Acc:415633]
ENSGALG00000037950	-0.787289	0.000102906	ALPK3	10	1343617	1375029	-1	alpha kinase 3 [Source:NCBI gene;Acc:768936]
ENSGALG00000037953	1.37343	8.49064e-06	TUBA1A	33	7117397	7121192	1	tubulin alpha 1a [Source:NCBI gene;Acc:429035]
ENSGALG00000038059	-0.660483	0.0168477	NR1H3	5	23351916	23379900	-1	nuclear receptor subfamily 1 group H member 3 [Source:NCBI gene;Acc:395221]
ENSGALG00000038110	1.17406	0.00246326		33	7096155	7101414	-1	diacylglycerol kinase alpha [Source:NCBI gene;Acc:101748037]
ENSGALG00000038133	0.977609	3.80226e-05	SMIM3	13	13767717	13769325	-1	small integral membrane protein 3 [Source:NCBI gene;Acc:770379]
ENSGALG00000038141	1.09312	0.025599	NCF4	1	51574103	51584520	-1	neutrophil cytosolic factor 4 [Source:NCBI gene;Acc:418052]
ENSGALG00000038162	2.05494	0.000925952	FAM26E	3	63853190	63861087	-1	family with sequence similarity 26 member E [Source:NCBI gene;Acc:769904]
ENSGALG00000038217	1.52073	1.12115e-05	CD82	5	22211473	22245391	1	CD82 molecule [Source:NCBI gene;Acc:423172]
ENSGALG00000038290	0.589863	0.00104383	P4HB	18	9917130	9925495	-1	prolyl 4-hydroxylase subunit beta [Source:NCBI gene;Acc:374091]
ENSGALG00000038311	1.10864	0.000173421	COL18A1	7	6651455	6681167	1	collagen, type XVIII, alpha 1 [Source:NCBI gene;Acc:373978]
ENSGALG00000038320	1.1835	0.000150264	COLGALT2	8	8110184	8142724	-1	collagen beta(1-O)galactosyltransferase 1 [Source:NCBI gene;Acc:424447]
ENSGALG00000038330	-0.894742	0.00012269	ATG9B	2	344557	351751	1	autophagy-related protein 9A-like [Source:NCBI gene;Acc:107055991]
ENSGALG00000038372	1.61965	0.0267164	PRDM8	4	45315298	45317252	1	PR/SET domain 8 [Source:NCBI gene;Acc:777386]
ENSGALG00000038393	1.47111	0.000530139	DMB2	16	2589290	2592336	1	major histocompatibility complex, class II, DM beta 2 [Source:NCBI gene;Acc:417051]
ENSGALG00000038416	1.08268	0.0116205		6	20291235	20309081	1
ENSGALG00000038458	0.932189	0.00230585	LOXL1	10	2780867	2794265	1	lysyl oxidase like 1 [Source:NCBI gene;Acc:426411]
ENSGALG00000038494	1.08973	0.000169085	CMIP	11	15556046	15651941	1	c-Maf inducing protein [Source:NCBI gene;Acc:425774]
ENSGALG00000038512	1.41665	0.00072959	AGTR1	9	12538281	12559258	1	angiotensin II receptor type 1 [Source:NCBI gene;Acc:396065]
ENSGALG00000038515	0.816439	0.00987382	LFNG	14	3626463	3636842	1	LFNG O-fucosylpeptide 3-beta-N-acetylglucosaminyltransferase [Source:NCBI gene;Acc:395790]
ENSGALG00000038520	-1.02259	0.00582301	STRIP2	1	1393886	1407780	1	striatin interacting protein 2 [Source:NCBI gene;Acc:416676]
ENSGALG00000038536	1.04525	7.66195e-05	SH3BGRL3	23	328673	330558	-1	SH3 domain binding glutamate rich protein like 3 [Source:NCBI gene;Acc:768795]
ENSGALG00000038556	1.03022	0.00362104	CDC42EP1	1	51221544	51223454	-1	CDC42 effector protein 1 [Source:NCBI gene;Acc:418040]
ENSGALG00000038589	0.830297	0.00191885	ABHD14B	12	3541944	3542857	1	alpha/beta hydrolase domain-containing protein 14B-like [Source:NCBI gene;Acc:107056877]
ENSGALG00000038601	-0.73589	0.00278005	LIPH	9	3823425	3834615	-1	lipase H [Source:HGNC Symbol;Acc:HGNC:18483]
ENSGALG00000038634	1.77009	0.000105574	KIT	4	65269770	65321836	-1	KIT proto-oncogene receptor tyrosine kinase [Source:NCBI gene;Acc:378783]
ENSGALG00000038636	0.758248	0.00838255	LAPTM5	23	380586	395018	-1	lysosomal protein transmembrane 5 [Source:NCBI gene;Acc:419552]
ENSGALG00000038637	-0.769475	7.31307e-05	SHF	10	1314077	1328544	-1	Src homology 2 domain containing F [Source:NCBI gene;Acc:415339]
ENSGALG00000038671	0.804378	0.0239291		18	9873216	9874223	1	uncharacterized LOC422090 [Source:NCBI gene;Acc:422090]
ENSGALG00000038708	1.34618	0.00515241	KCNQ4	23	5088088	5103045	1	potassium voltage-gated channel subfamily Q member 4 [Source:NCBI gene;Acc:419643]
ENSGALG00000038722	-0.801762	0.00417913	SORBS1	6	17155446	17276941	1	sorbin and SH3 domain containing 1 [Source:NCBI gene;Acc:423749]
ENSGALG00000038747	0.670485	0.00807447	TM4SF18	9	24036053	24042090	1	transmembrane 4 L six family member 18 [Source:NCBI gene;Acc:771841]
ENSGALG00000038789	1.00189	0.00238276	CLIC3	17	778807	781437	-1	chloride intracellular channel 3 [Source:NCBI gene;Acc:417293]
ENSGALG00000038853	1.15524	3.15267e-06		18	9546614	9551309	-1	glucosidase alpha, acid [Source:NCBI gene;Acc:422082]
ENSGALG00000038875	0.866249	0.0254977	TMC6	18	9866479	9871615	1	transmembrane channel like 6 [Source:NCBI gene;Acc:422089]
ENSGALG00000038885	1.11601	0.00184496	FEZ1	24	154552	164455	1	fasciculation and elongation protein zeta 1 [Source:NCBI gene;Acc:425587]
ENSGALG00000038902	0.920069	0.00760468	PIM1	26	238271	241790	-1	Pim-1 proto-oncogene, serine/threonine kinase [Source:NCBI gene;Acc:100858838]
ENSGALG00000038951	0.953732	6.37752e-06	RASSF1	12	1850401	1855177	-1	Ras association domain family member 1 [Source:NCBI gene;Acc:101750777]
ENSGALG00000038954	-0.644809	0.022056	LSM11	13	12004367	12008463	-1	LSM11, U7 small nuclear RNA associated [Source:NCBI gene;Acc:416241]
ENSGALG00000039008	1.34858	9.89947e-06		11	17036585	17046954	1	uncharacterized LOC776594 [Source:NCBI gene;Acc:776594]
ENSGALG00000039037	0.86389	0.00024636	PICALM	1	191633098	191693907	-1	phosphatidylinositol binding clathrin assembly protein [Source:NCBI gene;Acc:425991]
ENSGALG00000039080	1.68001	0.000838157	CD44	5	19191268	19248208	1	CD44 molecule (Indian blood group) [Source:NCBI gene;Acc:395666]
ENSGALG00000039118	1.1699	0.000299352	MEIS2	5	31437974	31606534	1	Meis homeobox 2 [Source:NCBI gene;Acc:395588]
ENSGALG00000039120	0.800119	0.0179562	NBEAL2	2	3930912	3957545	1	neurobeachin like 2 [Source:NCBI gene;Acc:425984]
[truncated: 496 more rows]
