# Supplementary material for: Large-Scale Whole Genome Sequencing Study Reveals Genetic Architecture and Key Variants for Breast Muscle Weight in Native Chickens
Source: Genes (Basel). 2021 Dec 21;13(1):3. doi: 10.3390/genes13010003 (PMC8774586; doi:10.3390/genes13010003)
Supplement: Supplementary file 1 [file genes-13-00003-s001.zip › Supplement Table S2.xlsx]

## Sheet: Sheet1
Supplement Table S2. Frequency difference of missense SNPs between natural and selected population.
Chromosome	Position	Minor allele	Major allele	Frequency in selected population	Frequency in natural population	Fisher's exact test pvalue
1	27365	C	T	0.05159	0.04924	0.887635
1	27375	T	C	0.1429	0.0625	2.03518e-05
1	27380	G	C	0.1825	0.2292	0.0653846
1	27390	G	A	0.4643	0.464	1
1	27401	T	C	0.06944	0.08902	0.252122
1	27411	G	C	0.1567	0.1288	0.212796
1	27423	A	G	0.1647	0.2216	0.0223611
1	27426	C	G	0.09325	0.1307	0.06131
1	27437	A	G	0.1409	0.1667	0.263031
1	27449	A	C	0.381	0.3845	0.948931
1	27470	A	C	0.1905	0.2348	0.0942786
1	27482	A	G	0.08333	0.1477	0.00131176
1	32286	A	T	0.1091	0.1591	0.0223685
1	32303	G	C	0.2619	0.3011	0.166906
1	32311	T	C	0.1409	0.1231	0.40882
1	32328	G	A	0.1984	0.178	0.42586
1	32548	G	C	0.3492	0.3845	0.245607
1	32573	T	C	0.1389	0.03598	2.94403e-09
1	32596	G	A	0.4921	0.483	0.803274
1	32602	G	A	0.498	0.4981	1
1	32638	G	A	0.375	0.3712	0.94867
1	32639	T	C	0.4286	0.447	0.572413
1	32641	A	G	0.4583	0.4356	0.490946
1	32663	A	G	0.127	0.08144	0.0186471
1	32710	C	G	0.2361	0.1989	0.151881
1	32711	T	A	0.379	0.3902	0.749021
1	33093	T	C	0.2381	0.2557	0.516892
1	33174	A	G	0.4325	0.4716	0.211526
1	33292	G	A	0.08135	0.1477	0.000884333
1	33382	G	C	0.07937	0.07386	0.814996
1	39746	G	T	0.3036	0.2443	0.0360552
1	39748	T	C	0.3016	0.2424	0.0356614
1	39754	A	C	0.0754	0.06439	0.541668
1	39796	C	T	0.1052	0.1534	0.0259289
1	39821	C	T	0.4048	0.411	0.849455
1	39844	C	T	0.2381	0.2273	0.71266
1	39973	C	G	0.3452	0.2746	0.0152958
1	40061	A	G	0.2222	0.2443	0.418698
1	40443	A	T	0.4504	0.4678	0.617202
1	40445	T	C	0.3393	0.3712	0.298299
1	40513	T	C	0.1825	0.1742	0.745356
1	40515	A	G	0.1925	0.1629	0.222153
1	40516	C	T	0.07143	0.1023	0.097411
1	40552	C	T	0.4206	0.4129	0.800957
1	40553	C	T	0.4226	0.4072	0.658225
1	40558	C	T	0.4266	0.3958	0.342479
1	40891	T	C	0.07738	0.02083	1.85692e-05
1	41663	C	T	0.08532	0.1193	0.0811809
1	41680	C	A	0.4762	0.4905	0.66297
1	41687	A	G	0.08532	0.1212	0.0659163
1	41693	G	A	0.04563	0.08712	0.00860308
1	41726	A	C	0.08135	0.02273	1.63201e-05
1	41732	C	T	0.256	0.2405	0.613845
1	41733	G	T	0.2996	0.1894	4.57413e-05
1	41736	G	C	0.1369	0.1496	0.594427
1	41739	T	C	0.1091	0.1383	0.158071
1	41741	G	T	0.2361	0.2348	1
1	41750	T	C	0.1944	0.1951	1
1	41768	T	C	0.1429	0.1761	0.149539
1	41771	G	A	0.1012	0.1212	0.323534
1	41790	A	G	0.2381	0.1042	1.17538e-08
1	41844	T	C	0.1508	0.07386	0.000101052
1	41861	G	A	0.1052	0.1932	8.13831e-05
1	41871	G	T	0.4583	0.4337	0.452311
1	41880	G	A	0.4385	0.4186	0.52963
1	41891	T	A	0.2857	0.1742	2.25838e-05
1	41907	T	A	0.08532	0.01894	8.42262e-07
1	41915	C	T	0.4663	0.4394	0.416112
1	41917	T	A	0.06746	0.07386	0.716863
1	41922	G	A	0.3571	0.4167	0.0551811
1	41930	T	G	0.05754	0.06439	0.697276
1	41933	C	G	0.05556	0.05871	0.893592
1	41936	T	G	0.08333	0.06061	0.184241
1	41955	T	C	0.1964	0.1136	0.000275113
1	41958	G	C	0.3651	0.4091	0.159757
1	41960	C	A	0.121	0.08144	0.0385213
1	41966	C	G	0.3254	0.3239	1
1	41968	T	G	0.1171	0.07576	0.0264116
1	41985	A	G	0.08333	0.04545	0.0152426
1	41991	T	C	0.09127	0.07008	0.252122
1	42011	T	G	0.2698	0.2386	0.253302
1	42043	C	G	0.06548	0.08144	0.342372
1	42053	C	T	0.06349	0.07955	0.336232
1	42069	T	G	0.06944	0.08902	0.252122
1	42070	A	C	0.3095	0.3958	0.00415139
1	42071	G	A	0.1369	0.1212	0.458861
1	42078	A	C	0.2897	0.303	0.682548
1	42083	C	A	0.2897	0.3049	0.633575
1	42146	T	C	0.369	0.2803	0.0027226
1	42171	G	A	0.09722	0.02462	6.58903e-07
1	42191	A	C	0.1091	0.142	0.13301
1	42197	A	G	0.1448	0.04545	3.11e-08
1	42215	G	A	0.377	0.4432	0.0316073
1	42218	C	G	0.05556	0.07386	0.256475
1	42219	A	G	0.1409	0.1629	0.341067
1	42233	A	T	0.03968	0.08712	0.00208709
1	42237	C	G	0.4881	0.4754	0.708605
1	42264	G	T	0.4464	0.4602	0.662027
1	42312	A	T	0.3274	0.2595	0.0167776
1	42317	C	T	0.3413	0.322	0.551652
1	42333	T	A	0.2976	0.2595	0.186773
1	42345	T	C	0.2242	0.1326	0.000123077
1	42372	A	G	0.246	0.3314	0.00254772
1	42380	T	C	0.1091	0.1326	0.253868
1	53996	T	C	0.09127	0.09848	0.750278
1	54002	T	C	0.0377	0.06439	0.0658982
1	54003	A	G	0.09325	0.07576	0.315973
1	54005	C	G	0.2877	0.1629	1.6032e-06
1	54068	A	G	0.1567	0.1761	0.452152
1	54077	A	G	0.3948	0.4432	0.12991
1	54196	C	G	0.07937	0.08712	0.73557
1	54206	A	G	0.07937	0.0322	0.000972729
1	54213	G	A	0.4147	0.3996	0.657343
1	54236	G	A	0.09921	0.08333	0.388502
1	81034	T	G	0.131	0.1515	0.371983
1	83187	C	G	0.2202	0.2917	0.0102181
1	86480	G	T	0.2163	0.2216	0.880359
1	88623	A	C	0.1012	0.02462	2.27363e-07
1	166959	A	G	0.09127	0.02273	1.23577e-06
1	167665	T	G	0.05952	0.05114	0.587435
1	167711	C	T	0.05754	0.04545	0.400164
1	194798	C	A	0.252	0.2254	0.342219
1	194840	T	C	0.09921	0.07765	0.229061
1	194853	C	T	0.1905	0.1894	1
1	194858	C	T	0.1905	0.1837	0.810866
1	194865	T	A	0.1885	0.1629	0.288123
1	194874	T	G	0.1806	0.1439	0.127894
1	194882	A	G	0.04762	0.06061	0.41021
1	194903	G	A	0.4524	0.4451	0.851048
1	195043	G	T	0.252	0.2443	0.828797
1	195073	T	C	0.119	0.1098	0.69573
1	195079	T	G	0.123	0.1117	0.628631
1	195085	G	C	0.121	0.1193	1
1	195095	G	C	0.131	0.1193	0.573917
1	195104	C	A	0.1329	0.1288	0.853982
1	195313	T	C	0.3452	0.3504	0.896015
1	195317	C	G	0.248	0.2159	0.237815
1	195318	C	T	0.3413	0.3409	1
1	195322	T	C	0.4008	0.4053	0.899078
1	195353	C	G	0.02579	0.09848	1.13181e-06
1	195382	C	T	0.1925	0.1723	0.420468
1	195384	A	G	0.1905	0.1648	0.290085
1	195385	C	T	0.1845	0.1553	0.214528
1	195388	C	A	0.1746	0.1515	0.353565
1	195746	T	C	0.1349	0.2822	5.1722e-09
1	197215	A	C	0.07341	0.09659	0.219887
1	197224	T	C	0.05556	0.08144	0.110363
1	203106	A	G	0.1032	0.1174	0.487942
1	203216	T	A	0.1071	0.1193	0.556866
1	203270	G	A	0.3214	0.2519	0.0157923
1	203337	C	T	0.2341	0.2045	0.259455
1	219033	A	G	0.3313	0.2557	0.00769058
1	219097	G	C	0.1587	0.2822	2.10157e-06
1	219111	G	A	0.3333	0.2595	0.00959193
1	219112	T	C	0.3333	0.2595	0.00959193
1	219142	T	C	0.1607	0.1439	0.48822
1	219177	C	G	0.05754	0.05303	0.786233
1	219296	C	A	0.3591	0.2765	0.00491815
1	219302	C	T	0.496	0.4583	0.236487
1	219326	G	A	0.06349	0.05871	0.795448
1	219345	T	C	0.08929	0.07576	0.496984
1	219372	T	C	0.127	0.1723	0.0450494
1	219386	G	T	0.25	0.3239	0.00903154
1	219405	G	T	0.0377	0.0928	0.00038266
1	219407	T	C	0.1607	0.2367	0.00237087
1	219417	A	G	0.121	0.1723	0.0222633
1	219444	T	C	0.04762	0.07576	0.0705217
1	219501	C	G	0.0377	0.1269	1.29683e-07
1	230071	T	A	0.2897	0.3258	0.224942
1	230160	A	G	0.06548	0.06439	1
1	230194	C	T	0.1389	0.2102	0.00313221
1	230244	G	A	0.1329	0.214	0.00073745
1	230329	C	T	0.1647	0.1269	0.0933332
1	230430	C	A	0.2202	0.1742	0.0715043
1	230451	T	C	0.2897	0.2822	0.83624
1	230484	C	T	0.2302	0.3428	6.57754e-05
1	231255	T	G	0.3155	0.2311	0.00261156
1	231432	A	C	0.03571	0.108	6.44447e-06
1	231492	C	T	0.1369	0.1004	0.0822865
1	231787	C	T	0.1944	0.2292	0.195395
1	231793	A	G	0.2242	0.2708	0.0841928
1	231870	A	C	0.3413	0.3958	0.071192
1	231873	G	A	0.121	0.1117	0.697805
1	231953	T	A	0.2421	0.2367	0.884002
1	231966	T	C	0.4385	0.4545	0.616722
1	232053	G	A	0.3631	0.4034	0.20035
1	232075	T	C	0.2798	0.3371	0.0507085
1	232099	T	C	0.2976	0.2898	0.784947
1	232114	T	A	0.2817	0.286	0.890345
1	232124	G	C	0.3869	0.3504	0.245235
1	232159	C	G	0.2857	0.2159	0.011758
1	232161	C	T	0.3552	0.3939	0.22168
1	232243	G	C	0.06349	0.04924	0.345816
1	241353	G	C	0.25	0.2689	0.522847
1	241361	T	C	0.09524	0.1155	0.31176
1	241378	G	A	0.1409	0.1345	0.786741
1	241592	T	C	0.1587	0.1799	0.40674
1	241610	C	T	0.1409	0.1932	0.0300088
1	241617	A	G	0.07341	0.06818	0.808376
1	241688	G	A	0.3016	0.3333	0.285075
1	241689	T	C	0.3929	0.3693	0.44232
1	241691	A	G	0.4048	0.3977	0.848907
1	241713	A	G	0.256	0.2235	0.243012
1	241720	G	C	0.2242	0.1648	0.0180183
1	241755	G	A	0.06349	0.0928	0.0835181
1	241760	A	G	0.1131	0.0947	0.358633
1	241761	T	A	0.127	0.1326	0.853098
1	242050	A	G	0.1587	0.1591	1
1	242059	A	G	0.4246	0.4261	1
1	242066	C	G	0.2639	0.2898	0.366314
1	242841	C	G	0.4226	0.4545	0.315703
1	242844	A	G	0.3294	0.3485	0.553944
1	242853	A	G	0.494	0.4867	0.851799
1	242898	A	G	0.1151	0.08902	0.181067
1	242924	A	G	0.2183	0.2367	0.504294
1	242955	C	T	0.4861	0.5	0.663317
1	243012	C	G	0.373	0.411	0.225822
1	243013	C	G	0.3889	0.4129	0.446246
1	243029	T	C	0.07937	0.05682	0.173224
1	258491	A	G	0.0496	0.0625	0.418047
1	258507	T	A	0.1468	0.2292	0.000814509
1	258512	C	A	0.119	0.1553	0.103616
1	258554	T	C	0.09325	0.08333	0.58487
1	258588	G	T	0.3651	0.3314	0.266832
1	258721	G	C	0.3988	0.392	0.848575
1	258728	T	C	0.4325	0.4394	0.850663
1	258758	T	C	0.06746	0.04924	0.232311
1	258808	C	T	0.06349	0.0625	1
1	258815	G	T	0.3472	0.4072	0.0539729
1	258820	T	C	0.131	0.2121	0.000697345
1	259140	T	C	0.09325	0.02462	1.87262e-06
1	259178	C	G	0.125	0.03409	4.56721e-08
1	259223	A	G	0.08333	0.07008	0.482535
1	291837	T	C	0.4583	0.4432	0.661383
1	291855	C	T	0.4484	0.4318	0.615945
1	291862	C	G	0.121	0.161	0.0738692
1	291877	T	A	0.4147	0.4015	0.703886
1	291916	A	G	0.1825	0.1098	0.00104573
1	291918	G	C	0.1171	0.04167	7.64847e-06
1	295352	T	C	0.05754	0.0625	0.793868
1	295395	A	G	0.3909	0.3769	0.654438
1	295458	G	T	0.2718	0.2784	0.834502
1	295463	T	G	0.2718	0.2803	0.780818
1	295473	A	G	0.4226	0.4205	0.949804
1	295482	T	A	0.246	0.2879	0.139697
1	295632	C	G	0.04365	0.0928	0.0019736
1	295641	A	G	0.04762	0.0947	0.00363961
1	295671	C	T	0.06151	0.1136	0.00409213
1	295694	T	C	0.05556	0.07386	0.256475
1	295719	G	C	0.03968	0.06061	0.154196
1	295740	A	G	0.3115	0.3939	0.00622101
1	295752	T	C	0.1468	0.1723	0.270596
1	295761	T	C	0.1012	0.1288	0.17333
1	295766	G	A	0.05556	0.05492	1
1	295769	A	G	0.05357	0.0625	0.59545
1	295770	C	T	0.3234	0.4129	0.00301727
1	295779	C	T	0.1865	0.1913	0.873763
1	295790	T	C	0.0496	0.05303	0.888045
1	295794	A	G	0.131	0.1534	0.327458
1	295802	A	G	0.04365	0.1004	0.000456526
1	295805	C	G	0.04762	0.05871	0.488932
1	295809	A	G	0.1667	0.2197	0.0334857
1	295839	G	A	0.04762	0.06818	0.183545
1	295847	A	G	0.123	0.2178	6.76496e-05
1	297786	C	G	0.04167	0.08712	0.00344903
1	297808	C	T	0.03968	0.1004	0.000141356
1	300074	G	A	0.06944	0.161	4.08597e-06
1	300082	G	C	0.08532	0.02273	5.9093e-06
1	300125	G	C	0.1111	0.1061	0.841518
1	300146	A	G	0.4008	0.4034	0.949415
1	300158	T	C	0.2222	0.2273	0.881495
1	300167	T	C	0.1905	0.1875	0.936663
1	300175	G	A	0.3393	0.3864	0.120603
1	300176	C	T	0.3552	0.4129	0.0634216
1	300185	C	T	0.4187	0.3939	0.44682
1	300197	G	A	0.0377	0.06629	0.0495091
1	300200	A	G	0.3433	0.3371	0.843937
1	300208	A	G	0.1766	0.1458	0.203565
1	300215	A	G	0.4067	0.4223	0.61381
1	300218	G	A	0.09921	0.108	0.683421
1	300245	G	A	0.1468	0.178	0.178345
1	300253	G	A	0.369	0.3466	0.475022
1	300267	G	C	0.08333	0.1383	0.00550804
1	300268	A	G	0.08532	0.1402	0.00589227
1	301559	C	T	0.2996	0.2178	0.00280025
1	302443	C	T	0.1746	0.1667	0.741285
1	302451	A	C	0.2976	0.2254	0.00870869
1	331026	A	G	0.1131	0.2386	1.42664e-07
1	334008	C	T	0.06746	0.03788	0.0361144
1	334074	A	G	0.0496	0.161	4.31533e-09
1	334221	T	C	0.1071	0.06061	0.00922766
1	334230	T	C	0.05159	0.1667	2.22871e-09
1	337452	C	T	0.4643	0.3561	7.46336e-09
1	337483	G	A	0.05159	0.1629	5.92305e-09
1	337503	G	A	0.4583	0.3542	1.63251e-09
1	339301	T	G	0.05159	0.1591	1.55114e-08
1	339514	C	T	0.04762	0.1515	2.2073e-08
1	339615	A	C	0.4147	0.3068	0.00035387
1	339909	A	G	0.4167	0.3049	0.000213431
1	340285	A	G	0.4087	0.3125	0.00146413
1	340525	G	A	0.4683	0.4697	1
1	340572	A	G	0.4722	0.464	0.803126
1	340730	C	G	0.4742	0.4754	1
1	340758	T	G	0.09524	0.0303	1.43927e-05
1	340999	A	T	0.05556	0.1591	6.92656e-08
1	341082	A	G	0.09127	0.02462	3.13285e-06
1	342195	A	G	0.4901	0.4754	0.662831
1	343426	T	A	0.4266	0.3201	0.000496729
1	346066	A	G	0.4643	0.4716	0.851527
1	346366	T	C	0.4683	0.4773	0.803063
1	346376	T	C	0.1111	0.2273	6.00934e-07
1	346511	A	G	0.1409	0.2348	0.000128079
1	346964	T	C	0.2123	0.2595	0.0788522
1	347225	T	G	0.4187	0.3125	0.000469641
1	350832	G	C	0.1131	0.2292	9.59512e-07
1	355980	T	C	0.05556	0.05871	0.893592
1	362491	G	A	0.04762	0.0625	0.340598
1	363635	A	G	0.1786	0.2367	0.0216792
1	368575	A	T	0.4345	0.3883	1.3115e-08
1	387770	T	C	0.2738	0.267	0.833546
1	397211	T	C	0.121	0.07576	0.0158609
1	398913	T	C	0.1786	0.2614	0.00158861
1	400154	C	G	0.1865	0.2348	0.0669861
1	401344	A	G	0.4444	0.3144	1.69146e-05
1	401381	C	A	0.1567	0.2405	0.000799351
1	401386	A	G	0.1567	0.2405	0.000799351
1	401390	G	A	0.05754	0.05492	0.892978
1	401399	C	A	0.1567	0.2405	0.000799351
1	401408	G	A	0.1567	0.2405	0.000799351
1	404892	C	T	0.07143	0.2254	2.2135e-12
1	404900	G	A	0.07143	0.2254	2.2135e-12
1	718462	T	C	0.121	0.1799	0.00905423
1	718468	C	T	0.123	0.178	0.0148874
1	732198	A	G	0.3155	0.2784	0.195964
1	732993	T	C	0.08532	0.1383	0.00769839
1	733230	T	C	0.4246	0.2576	1.45594e-08
1	733383	C	A	0.1468	0.1193	0.199981
1	733387	T	C	0.1468	0.1212	0.23543
1	733400	T	C	0.375	0.3011	0.0124258
1	733404	A	C	0.1071	0.0947	0.535718
1	733406	T	C	0.371	0.2992	0.0147498
1	733407	C	G	0.4286	0.3523	0.0127995
1	733409	T	G	0.1071	0.0947	0.535718
1	733427	T	C	0.3075	0.339	0.287586
1	733448	T	C	0.1032	0.07955	0.195557
1	900491	C	T	0.2063	0.1686	0.129381
1	900516	G	A	0.08333	0.06629	0.343321
1	900551	C	T	0.4722	0.3239	3.31203e-11
1	900659	T	C	0.129	0.07386	0.00367949
1	1071028	A	C	0.3333	0.2822	0.0794638
1	1071255	C	G	0.1905	0.1742	0.519286
1	1098280	T	C	0.09921	0.3106	1.59416e-17
1	1115956	G	T	0.1667	0.3201	9.15245e-09
1	1191227	T	C	0.1369	0.1686	0.167085
1	1191232	A	G	0.1369	0.1686	0.167085
1	1199896	T	C	0.4206	0.4432	0.48945
1	1231467	A	G	0.123	0.1345	0.642329
1	1233051	T	C	0.04167	0.07197	0.0436858
1	1287764	C	T	0.1825	0.2424	0.0224279
1	1287831	C	G	0.05357	0.1004	0.00513257
1	1291758	C	G	0.2639	0.2936	0.298318
1	1291788	G	C	0.3413	0.4943	8.14827e-07
1	1291808	G	A	0.1032	0.1023	1
1	1291818	T	C	0.05159	0.1515	1.01607e-07
1	1291946	C	T	0.1786	0.25	0.00629504
1	1291992	A	G	0.125	0.09659	0.164355
1	1299434	T	C	0.1786	0.2462	0.00964266
1	1301104	A	G	0.369	0.25	3.80946e-05
1	1347072	A	G	0.1806	0.2443	0.0148641
1	1355035	C	G	0.2063	0.3371	2.66533e-06
1	1355086	G	A	0.3452	0.4792	1.46234e-08
1	1355212	C	G	0.1171	0.1496	0.14313
1	1371148	T	A	0.4901	0.3674	7.30852e-05
1	1393907	G	A	0.0754	0.08523	0.569493
1	1400895	A	C	0.08929	0.06629	0.200059
1	1400921	G	A	0.1508	0.286	1.80777e-07
1	1403868	G	A	0.0873	0.0625	0.154765
1	1536380	T	C	0.09127	0.1705	0.000212169
1	1544444	T	C	0.4881	0.4735	0.236687
1	1563974	C	T	0.119	0.1951	0.000851661
1	1564541	T	C	0.123	0.09091	0.106442
1	1566793	A	G	0.03571	0.06818	0.024532
1	1579255	G	C	0.2222	0.25	0.305514
1	1585080	C	G	0.248	0.3106	0.0265759
1	1585083	G	C	0.08333	0.05682	0.111813
1	1592775	T	A	0.04167	0.06818	0.0758603
1	1596346	A	G	0.09722	0.07386	0.183096
1	1601795	A	G	0.1865	0.2121	0.312144
1	1609323	T	C	0.03968	0.06629	0.0708741
1	1655968	T	C	0.3373	0.4034	0.0286318
1	1657936	T	C	0.371	0.428	0.0654607
1	1668936	T	C	0.3353	0.4034	0.0241732
1	1680402	A	G	0.375	0.4792	0.000845386
1	1687407	A	G	0.03968	0.07008	0.0402374
1	1690264	G	C	0.3155	0.4375	6.6759e-05
1	1692966	T	C	0.2917	0.3523	0.0391077
1	1713558	G	A	0.4663	0.447	0.00611068
1	1713568	T	C	0.1984	0.1042	2.58059e-05
1	1713649	C	T	0.4345	0.3939	0.206055
1	1714771	T	C	0.3214	0.339	0.552121
1	1716837	C	T	0.3274	0.4811	5.29931e-07
1	1718238	A	G	0.3829	0.4413	1.84581e-08
1	1718259	T	A	0.123	0.001894	2.94202e-19
1	1718508	C	G	0.121	0.003788	1.31441e-17
1	1718656	C	T	0.127	0.01894	3.17182e-12
1	1718769	T	G	0.4504	0.4186	0.315144
1	1718943	C	T	0.3909	0.4375	3.88991e-08
1	1718968	T	C	0.129	0.02083	6.62448e-12
1	1719279	C	T	0.4206	0.4015	0.568992
1	1719347	C	G	0.127	0.02083	1.23009e-11
1	1719381	C	G	0.1528	0.0303	2.37188e-12
1	1719406	C	T	0.1508	0.0303	4.28123e-12
1	1719593	A	C	0.373	0.4659	2.07706e-07
1	1720840	T	C	0.4444	0.4091	2.86826e-06
1	1723571	A	G	0.03968	0.06818	0.053648
1	1724096	G	C	0.3313	0.3447	0.692957
1	1724163	G	C	0.4841	0.3617	7.14526e-05
1	1738919	T	C	0.3313	0.3201	0.739753
1	1774336	T	C	0.1171	0.07386	0.0194499
1	1774393	T	C	0.3175	0.3106	0.840578
1	1774482	A	G	0.3274	0.3125	0.640368
1	1836653	C	T	0.254	0.2102	0.104472
1	1836882	C	T	0.252	0.1572	0.000195735
1	1839566	T	C	0.1448	0.1098	0.0932688
1	1839656	T	C	0.4246	0.4261	1
1	1843685	A	G	0.1687	0.1496	0.443492
1	1843786	C	G	0.2063	0.1761	0.23486
1	1843816	T	C	0.4365	0.4527	0.616527
1	1926310	T	C	0.08532	0.06439	0.235986
1	1932035	C	T	0.07341	0.07386	1
1	1935974	T	C	0.07341	0.07197	1
1	1938756	T	G	0.0754	0.06818	0.717673
1	2005547	T	C	0.1627	0.1061	0.00797725
1	2017415	T	G	0.1746	0.1098	0.00314438
1	2043087	G	A	0.2758	0.1989	0.0042188
1	2089286	C	T	0.06944	0.07955	0.555574
1	2457491	A	C	0.1052	0.2159	1.24751e-06
1	3714283	A	C	0.131	0.1269	0.853119
1	3714468	C	T	0.1409	0.1269	0.523075
1	3722119	C	A	0.2798	0.2008	0.00346839
1	3722160	A	G	0.2798	0.2008	0.00346839
1	4020133	A	G	0.129	0.08333	0.0196114
1	4020184	T	A	0.4345	0.4148	0.529267
1	4020190	A	C	0.1964	0.2822	0.00133745
1	4020629	C	G	0.4008	0.4564	0.0781714
1	4020642	C	T	0.1032	0.0928	0.601293
1	4020702	A	G	0.4067	0.3598	0.124643
1	4020729	C	G	0.3968	0.3447	0.0935584
1	4020783	A	G	0.3948	0.3561	0.199222
1	4020851	T	G	0.4087	0.3826	0.407986
1	4020855	G	A	0.3929	0.4735	0.00999261
1	4020865	G	C	0.08929	0.1307	0.0370015
1	4020932	A	C	0.1706	0.2367	0.00872291
1	4020945	T	G	0.09921	0.1534	0.0113396
1	4021134	T	C	0.494	0.4432	0.105059
1	4069216	G	A	0.09127	0.1307	0.0479277
1	4080939	G	A	0.1746	0.2121	0.134858
1	4080964	T	C	0.4365	0.3011	7.99304e-06
1	4167523	T	G	0.03175	0.08144	0.000684166
1	4168962	T	C	0.1567	0.08712	0.000785436
1	4476277	T	C	0.2262	0.3106	0.00252217
1	4477365	T	C	0.1508	0.08712	0.00193626
1	4529341	G	A	0.05952	0.04545	0.330235
1	4709245	C	T	0.4881	0.4564	0.0810925
1	4709256	A	G	0.1746	0.161	0.56091
1	4717685	A	G	0.4325	0.4034	0.34453
1	4717702	T	C	0.09325	0.1383	0.0255798
1	4766966	A	C	0.02381	0.1402	1.92333e-12
1	4810094	T	C	0.2044	0.4186	1.06794e-13
1	4910836	A	G	0.1032	0.09659	0.755894
1	6571959	G	A	0.1448	0.1212	0.272066
1	6572360	T	G	0.07738	0.02841	0.000415161
1	6572595	G	A	0.05556	0.04356	0.391999
1	6584485	T	C	0.1925	0.2045	0.640294
1	6743141	T	C	0.1429	0.08902	0.00828935
1	6743837	C	G	0.06151	0.1212	0.00113997
1	6793940	A	G	0.01587	0.178	9.50197e-21
1	6825211	C	T	0.1885	0.1231	0.00443372
1	6851166	T	G	0.2004	0.2102	0.700794
1	6851167	G	C	0.2004	0.2102	0.700794
1	7250439	A	G	0.1548	0.1742	0.402826
1	7250540	G	C	0.09722	0.2083	7.23795e-07
1	7251432	A	G	0.0754	0.04924	0.0933173
1	7258796	T	G	0.4464	0.2273	9.92449e-14
1	7259800	T	C	0.1508	0.2027	0.0338824
1	7264944	T	C	0.08135	0.03977	0.00568451
1	7276420	T	C	0.1389	0.3277	6.38241e-13
1	7279834	T	C	0.4464	0.2178	5.77946e-15
1	7279854	G	A	0.1429	0.1629	0.388077
1	7388567	C	G	0.1567	0.1477	0.728948
1	7828106	T	C	0.0377	0.07197	0.0198747
1	7885696	T	C	0.1111	0.1705	0.00723301
1	7886157	A	G	0.1786	0.1174	0.00636745
1	7977845	G	C	0.252	0.25	0.942896
1	7978255	T	C	0.125	0.07765	0.012918
1	7980993	T	C	0.252	0.25	0.942896
1	7994754	T	C	0.2917	0.3182	0.37954
1	7996385	T	C	0.119	0.1856	0.00323885
1	7997298	A	G	0.08135	0.04735	0.0301305
1	8001069	G	C	0.127	0.07386	0.00493173
1	8001681	G	A	0.244	0.1742	0.00719647
1	8886839	A	G	0.02778	0.08902	2.97458e-05
1	8914649	T	A	0.4067	0.1894	2.17482e-14
1	8914661	G	A	0.4028	0.1875	3.13212e-14
1	9787503	G	T	0.119	0.06818	0.00526177
1	9789910	G	A	0.07937	0.1648	2.7641e-05
1	9865336	G	C	0.1071	0.06818	0.0276336
1	9865481	G	A	0.07937	0.05492	0.134638
1	9865516	A	G	0.1687	0.1307	0.0968325
1	9865556	A	G	0.1825	0.1307	0.0254976
1	9865627	A	G	0.04365	0.06629	0.133543
1	9865676	T	C	0.256	0.161	0.000217107
1	9865739	A	C	0.2302	0.1326	4.8589e-05
1	9865745	A	G	0.2222	0.1212	1.5895e-05
1	9865841	A	G	0.09722	0.06818	0.112375
1	9865899	T	G	0.08135	0.03409	0.00117584
1	9866168	A	G	0.09921	0.1231	0.236026
1	9866192	C	T	0.1825	0.2386	0.0325411
1	9894589	C	G	0.1508	0.125	0.240802
1	9908064	A	G	0.1825	0.25	0.0101357
1	10033006	G	A	0.0873	0.178	2.2213e-05
1	10033095	T	G	0.4008	0.2633	3.39252e-06
1	10040862	A	G	0.4008	0.267	6.62476e-06
1	10041082	T	C	0.07341	0.1572	2.60175e-05
1	10043228	G	T	0.07341	0.1648	5.74485e-06
1	10044311	C	G	0.07738	0.03788	0.00707793
1	10044844	G	C	0.06944	0.07576	0.720323
1	10046726	T	C	0.3988	0.25	3.83727e-07
1	10047464	T	C	0.0873	0.1705	8.94577e-05
1	10074115	A	C	0.07341	0.07765	0.81478
1	10074593	T	A	0.1766	0.2027	0.302566
1	10852398	A	G	0.07341	0.1742	7.90114e-07
1	10877983	T	C	0.3671	0.3693	2.77536e-17
1	10878082	A	G	0.3651	0.3674	9.28715e-18
1	10878240	T	G	0.1687	0.3542	1.31003e-11
1	10878751	C	A	0.08532	0.1307	0.0212068
1	10878805	C	G	0.05556	0.08712	0.0537461
1	10878827	G	A	0.1925	0.3655	5.7719e-10
1	10878947	C	T	0.4544	0.3258	1.0354e-12
1	10878953	T	C	0.08333	0.04545	0.0152426
1	10879088	C	T	0.07143	0.04735	0.1135
1	10879091	T	G	0.07143	0.04735	0.1135
1	10879171	A	G	0.373	0.3769	1.12529e-15
1	10879441	C	G	0.1944	0.3693	4.22886e-10
1	10879537	G	A	0.3909	0.3049	7.86063e-23
1	10879565	G	T	0.4286	0.2727	2.03678e-22
1	10932981	G	A	0.01587	0.09091	5.15409e-08
1	10933030	C	T	0.1409	0.2064	0.00666626
1	10933062	C	G	0.131	0.178	0.0390848
1	10933105	A	G	0.0754	0.1326	0.00306843
1	10933802	C	G	0.06151	0.108	0.00999964
1	10933927	A	T	0.08333	0.06061	0.184241
1	10934040	C	T	0.01786	0.08712	4.96963e-07
1	10934044	G	A	0.02183	0.09091	1.33185e-06
1	10934149	G	A	0.125	0.1932	0.00292988
1	11310540	A	G	0.01786	0.08144	2.51044e-06
1	11336659	A	T	0.06349	0.1458	1.72613e-05
1	11348179	C	G	0.0377	0.06818	0.0368503
1	11437090	G	C	0.3968	0.3674	3.67862e-14
1	11530101	A	G	0.08135	0.04167	0.00900084
1	12440865	A	G	0.256	0.1345	8.99004e-07
1	12556413	A	G	0.1964	0.08144	7.24685e-08
1	12556428	A	G	0.08135	0.05492	0.107238
1	12601509	C	A	0.3611	0.3409	0.514417
1	12655699	T	C	0.07937	0.05114	0.076633
1	12655728	T	C	0.4603	0.2538	4.19806e-12
1	12674402	G	T	0.1944	0.392	2.63299e-12
1	12698195	T	C	0.2321	0.1364	7.61015e-05
1	12817891	T	A	0.09722	0.05492	0.0129605
1	12817899	A	C	0.09722	0.05492	0.0129605
1	12822472	T	C	0.05357	0.05492	1
1	12829870	A	G	0.2143	0.1572	0.0200357
1	12831848	T	C	0.2679	0.1742	0.00030359
1	12831879	G	A	0.25	0.1742	0.00295153
1	12839942	C	G	0.2242	0.1723	0.0419406
1	12857482	T	C	0.1627	0.3125	1.61443e-08
1	12860251	A	G	0.009921	0.09091	4.45492e-10
1	12860583	T	A	0.2778	0.2708	0.83424
1	12860618	G	A	0.2758	0.2652	0.726141
1	12860638	C	T	0.2798	0.2614	0.528366
1	12860660	A	G	0.2619	0.1837	0.00271154
1	12860662	G	A	0.2798	0.267	0.675229
1	12860675	G	A	0.2778	0.2614	0.57477
1	12860680	C	T	0.2341	0.1723	0.0161877
1	12860695	C	T	0.2758	0.2633	0.673922
1	12860738	A	G	0.07937	0.05303	0.102628
1	12862987	T	G	0.01984	0.0928	2.83823e-07
1	12866749	T	C	0.01984	0.09091	4.86712e-07
1	12882368	G	T	0.07738	0.05303	0.129444
1	12885839	C	G	0.4266	0.4867	0.0530642
1	12899924	T	C	0.0754	0.04356	0.0344309
1	12932880	C	G	0.01984	0.0947	1.64807e-07
1	12932886	A	G	0.1667	0.3314	8.52198e-10
1	12983275	T	A	0.1766	0.3958	4.99407e-15
1	13000518	T	C	0.2143	0.2784	0.017352
1	13016949	G	A	0.2143	0.07197	3.39504e-11
1	13040404	T	C	0.08929	0.0928	0.913908
1	13042419	G	T	0.3571	0.3163	4.42452e-26
1	13045005	T	C	0.09524	0.09659	1
1	13046730	A	C	0.3175	0.3182	1
1	13048152	A	G	0.06746	0.0625	0.800942
1	13048200	C	A	0.1746	0.1761	1
1	13049390	A	C	0.1766	0.1155	0.00608962
1	13056837	A	G	0.02381	0.1061	5.30513e-08
1	13057795	G	C	0.02183	0.1061	1.81884e-08
1	13059751	T	C	0.2282	0.1667	0.0150643
1	13062374	T	C	0.2103	0.3636	5.25048e-08
1	13062475	G	A	0.1647	0.1742	0.740045
1	13085199	T	C	0.2738	0.1761	0.000183098
1	13085238	G	C	0.2778	0.178	0.000144817
1	13114495	C	A	0.4325	0.4678	0.00148389
1	13115147	A	G	0.2361	0.1723	0.0132095
1	13143894	G	C	0.02381	0.09659	7.39337e-07
1	13157722	T	C	0.3492	0.2462	0.000303113
1	13202900	C	T	0.02183	0.08902	2.23389e-06
1	13549034	C	T	0.2341	0.1894	0.0799573
1	13943989	A	G	0.371	0.3087	0.0355433
1	13953974	G	A	0.1548	0.3201	4.21751e-10
1	13954095	G	A	0.1548	0.3277	7.74665e-11
1	14119033	A	T	0.08929	0.01326	1.26398e-08
1	14140455	G	A	0.06746	0.04924	0.232311
1	14149637	A	G	0.05952	0.1136	0.00271402
1	14151220	A	T	0.1885	0.2917	0.000112387
1	14288705	G	A	0.06548	0.1932	6.26206e-10
1	14288729	T	C	0.06349	0.1951	1.77199e-10
1	14306210	G	T	0.2242	0.1307	8.47814e-05
1	14307272	T	G	0.2044	0.2443	0.13583
1	14307367	G	A	0.1806	0.2898	3.90298e-05
1	14308502	C	T	0.2044	0.2633	0.027509
1	14308520	C	T	0.2044	0.2614	0.0328564
1	14542244	C	A	0.1687	0.08712	0.000112771
1	14698701	T	C	0.256	0.3011	0.110682
1	14717920	T	C	0.1786	0.1193	0.0084698
1	14847187	A	G	0.3115	0.2254	0.00195507
1	14943610	C	T	0.2302	0.1837	0.0766526
1	14943614	T	A	0.4464	0.4905	0.169878
1	14943729	T	C	0.127	0.1307	0.925999
1	14943742	C	T	0.4246	0.3371	0.00392246
1	14944841	A	C	0.4821	0.3845	0.00167407
1	14952581	A	G	0.2123	0.1686	0.0807491
1	14961641	A	C	0.1508	0.03409	3.98774e-11
1	14962451	A	C	0.02579	0.08144	8.68027e-05
1	14964166	T	A	0.2242	0.1383	0.000355627
1	14969495	A	G	0.3115	0.4754	8.24597e-08
1	14994421	T	C	0.1012	0.1799	0.000330248
1	15011879	C	T	0.09524	0.1818	6.93808e-05
1	15011900	T	C	0.09325	0.1837	3.15344e-05
1	15014707	G	T	0.4147	0.2292	1.85646e-10
1	15020050	T	C	0.1448	0.0928	0.0119298
1	15030857	T	C	0.02778	0.08333	0.000116411
1	15033110	C	T	0.1369	0.1117	0.256909
1	15053728	T	A	0.1349	0.1117	0.297111
1	15056395	T	C	0.1746	0.1761	1
1	15056736	T	G	0.1448	0.1117	0.114079
1	15065436	A	G	0.123	0.04356	4.03745e-06
1	15065535	C	G	0.1091	0.2689	4.90117e-11
1	15068983	T	C	0.2103	0.2803	0.0093285
1	15076095	A	G	0.2897	0.4356	1.17755e-06
1	15084359	A	G	0.4782	0.4299	0.133302
1	15088382	T	C	0.3532	0.2254	7.34996e-06
1	15096771	A	G	0.1091	0.2576	7.25115e-10
1	15105320	T	C	0.4841	0.3674	0.000157325
1	15105355	T	C	0.1607	0.178	0.506908
1	15150842	C	G	0.0873	0.178	2.2213e-05
1	15162228	T	G	0.2222	0.1174	9.17317e-06
1	15162299	C	A	0.08929	0.1629	0.000371639
1	15164541	A	G	0.129	0.1042	0.243774
1	15164594	T	A	0.1964	0.04924	1.75163e-13
1	15169745	T	C	0.4087	0.3958	0.703283
1	15176840	C	G	0.119	0.1004	0.369851
1	15179775	C	T	0.252	0.2121	0.139993
1	15182502	A	G	0.3115	0.2727	0.171603
1	15190957	C	T	0.246	0.2727	0.355997
1	15344441	A	C	0.02183	0.07765	4.47449e-05
1	15372851	A	G	0.4464	0.3617	7.94034e-10
1	15501215	G	A	0.1528	0.07008	2.56002e-05
1	15501343	T	C	0.256	0.2178	0.163848
1	15501442	C	T	0.2956	0.1894	8.12868e-05
1	15528587	T	A	0.4563	0.4356	0.000606991
1	15559632	C	G	0.1984	0.4583	3.83047e-19
1	15612038	G	A	0.08532	0.1856	3.05882e-06
1	15825638	G	A	0.02381	0.1136	6.00429e-09
1	15843147	A	G	0.131	0.142	0.65057
1	15843165	A	G	0.129	0.1345	0.854017
1	15843970	T	G	0.08929	0.1307	0.0370015
1	15846601	G	T	0.1567	0.142	0.541081
1	15858564	A	G	0.1151	0.1136	1
1	16131857	T	A	0.04365	0.08144	0.0145185
1	16231610	A	G	0.4921	0.4943	0.6635
1	16231628	T	C	0.2024	0.125	0.000964507
1	16231631	T	C	0.06944	0.05682	0.442932
1	16231686	C	G	0.04167	0.06629	0.0985932
1	16231744	G	A	0.01389	0.1042	2.13485e-10
1	16231748	G	A	0.06746	0.1477	3.48788e-05
1	16231762	T	C	0.01389	0.1023	3.94308e-10
1	16231896	A	C	0.06349	0.04356	0.167234
1	16232048	C	G	0.2361	0.3087	0.00971518
1	16232749	T	G	0.1052	0.1174	0.553779
1	16233034	A	C	0.07738	0.03977	0.0112003
1	16233035	A	G	0.1548	0.1515	0.931142
1	16233154	G	C	0.4861	0.4811	0.900865
1	16233188	T	C	0.2619	0.25	0.669139
1	16233209	T	G	0.4286	0.428	1
1	16233262	A	G	0.25	0.2481	1
1	16233263	T	C	0.06746	0.161	2.28308e-06
1	16233286	G	T	0.06151	0.1477	6.54563e-06
1	16233314	C	T	0.04167	0.0947	0.000814426
1	16233778	T	G	0.0754	0.02462	0.000156715
1	16233853	A	G	0.131	0.04545	1.35333e-06
1	16233908	A	G	0.2163	0.1496	0.00606277
1	16233940	A	G	0.3849	0.4621	0.0139769
1	16234004	T	C	0.1766	0.1875	0.686913
1	16234015	A	G	0.0754	0.1742	1.41822e-06
1	16234563	A	G	0.09722	0.09091	0.749771
1	16234607	T	C	0.06548	0.1174	0.00489314
1	16234642	T	C	0.4306	0.4508	0.530865
1	16234645	T	G	0.2381	0.1193	5.77221e-07
1	16234676	T	C	0.1071	0.09659	0.607294
1	16234679	A	G	0.09921	0.1364	0.0674427
1	16234703	T	G	0.03968	0.06439	0.0927483
1	16268949	C	T	0.2341	0.1307	1.70904e-05
1	16273177	A	C	0.1548	0.08523	0.000720234
1	16287760	T	G	0.1409	0.1326	0.717534
1	16328180	T	C	0.2282	0.0947	5.0233e-09
1	16350839	G	A	0.1409	0.1326	0.717534
1	16351745	A	G	0.1726	0.1023	0.00107554
1	17131273	A	G	0.4365	0.3693	0.0308278
1	17131352	T	C	0.4603	0.483	0.492759
1	17131733	C	T	0.3194	0.1534	3.10334e-10
1	17131876	C	T	0.3849	0.3333	0.0914315
1	17132131	A	G	0.2123	0.2064	0.818914
1	17132137	A	G	0.2083	0.2064	1
1	17132221	A	G	0.3948	0.3371	0.0607161
1	17132284	T	C	0.3135	0.1705	8.8848e-08
1	17132318	T	C	0.2063	0.2102	0.938901
1	18980227	T	C	0.05357	0.09659	0.00948663
1	18986120	T	G	0.3175	0.2178	0.000323749
1	20214501	T	C	0.2282	0.1117	7.56969e-07
1	20286118	T	C	0.3254	0.1856	2.43482e-07
1	20288197	G	A	0.1389	0.2689	2.12724e-07
1	20294924	C	G	0.3651	0.2765	0.00264144
1	20449007	A	G	0.1786	0.2083	0.237944
1	20458397	A	G	0.2599	0.2027	0.0320326
1	20459228	G	C	0.246	0.4848	1.39809e-15
1	20474039	G	A	0.4444	0.4337	0.753854
1	20474413	G	A	0.123	0.0625	0.000807991
1	20474560	A	C	0.05556	0.08333	0.0875258
1	20474569	C	T	0.05556	0.08144	0.110363
1	20474624	C	T	0.3849	0.2652	4.76172e-05
1	20485799	T	C	0.1131	0.1477	0.116244
1	20485848	G	T	0.4365	0.4924	0.0804398
1	20489742	G	A	0.121	0.2102	0.000118248
1	20490812	A	G	0.04365	0.09659	0.000961091
1	20491346	A	G	0.3492	0.1875	4.30472e-09
1	20491402	C	T	0.121	0.2197	3.29097e-05
1	20492532	A	G	0.1627	0.3409	3.5764e-11
1	20492536	A	T	0.1667	0.3409	1.07788e-10
1	20492551	G	A	0.1647	0.339	9.53931e-11
1	20492557	T	C	0.4008	0.4242	0.448668
1	20492559	T	G	0.1627	0.339	5.49836e-11
1	20492581	T	C	0.1587	0.3352	4.24876e-11
1	20492986	G	C	0.1667	0.3277	1.90505e-09
1	20494284	G	A	0.0496	0.1023	0.00150009
1	20498662	T	G	0.06548	0.04545	0.174163
1	20498686	A	G	0.3631	0.2765	0.00326136
1	20498716	G	A	0.2183	0.1042	6.71986e-07
1	20508442	T	C	0.09524	0.07197	0.178824
1	20708605	T	G	0.1687	0.1837	0.56756
1	21032129	G	A	0.3214	0.3636	2.58225e-24
1	21744380	C	A	0.04167	0.06629	0.0985932
1	21744396	A	T	0.09921	0.07386	0.151116
1	21744527	G	A	0.1389	0.07955	0.00257074
1	21744551	C	T	0.4206	0.3902	1.3631e-09
1	21744578	T	C	0.1567	0.1174	0.0701232
1	21744581	C	T	0.1905	0.1307	0.0106637
1	21744590	A	G	0.1488	0.1496	1
1	21744597	T	G	0.3115	0.2557	0.0528446
1	21744677	T	C	0.3968	0.2689	1.64076e-05
1	21744682	A	G	0.1865	0.2822	0.000316656
1	21744794	T	C	0.4782	0.4905	0.319725
1	21744805	G	A	0.1825	0.1345	0.0402508
1	21744830	C	T	0.1627	0.1061	0.00797725
1	21744868	G	A	0.2222	0.1383	0.000471697
1	21744869	G	A	0.2222	0.1383	0.000471697
1	21744891	C	G	0.3214	0.4186	0.00128001
1	21744926	A	G	0.3512	0.1951	1.83976e-08
1	21744929	T	C	0.0873	0.04735	0.0122883
1	21745054	A	G	0.2341	0.3598	1.26355e-05
1	21745208	G	A	0.4702	0.375	7.29666e-07
1	21745301	C	T	0.1587	0.08712	0.000575455
1	21745310	A	G	0.1429	0.08333	0.00298794
1	21884205	T	C	0.377	0.392	0.65422
1	21885373	C	G	0.4702	0.3655	1.3418e-07
1	21929392	T	A	0.4683	0.3447	6.31071e-05
1	22238919	A	G	0.498	0.4091	0.0032723
1	22238953	G	T	0.04563	0.1155	3.52357e-05
1	22242286	A	T	0.07341	0.1136	0.0324611
1	22287964	C	T	0.369	0.3712	0.948673
1	22288026	G	C	0.3611	0.3011	0.0469646
1	22288081	A	G	0.2837	0.1572	9.08306e-07
1	22288190	T	C	0.4921	0.4508	0.190598
1	22288204	G	A	0.494	0.4564	0.236448
1	22288309	T	C	0.09524	0.1799	9.67286e-05
1	22308314	A	T	0.1429	0.1913	0.0452227
1	22308352	G	A	0.05159	0.08144	0.0615506
1	22308490	T	C	0.3056	0.2443	0.0304648
1	22457315	T	G	0.1825	0.2746	0.000491063
1	22457390	C	T	0.496	0.4129	0.00401703
1	22457461	A	G	0.1806	0.2746	0.000362802
1	22457470	A	G	0.3036	0.2784	0.410615
1	22457513	T	C	0.1786	0.2727	0.000347503
1	22457554	C	A	0.1806	0.2746	0.000362802
1	22459616	T	A	0.496	0.375	9.73714e-05
1	22469124	A	G	0.2321	0.1477	0.000608213
1	22471743	A	G	0.4603	0.4413	0.00183188
1	22476896	T	C	0.3036	0.2443	0.0360552
1	22500264	G	A	0.2202	0.1402	0.000860247
1	22527999	C	T	0.3671	0.358	0.795614
1	22571257	C	T	0.06548	0.0928	0.10845
1	22572817	G	C	0.09127	0.1288	0.0592713
1	22979958	C	G	0.1111	0.1231	0.562837
1	22980173	T	G	0.06944	0.1193	0.00768134
1	23016214	A	G	0.06746	0.1723	1.86839e-07
1	23023023	T	C	0.2361	0.1856	0.0473932
1	23033041	T	C	0.2698	0.2386	0.253302
1	23077089	C	G	0.06746	0.1477	3.48788e-05
1	23077151	A	G	0.08333	0.1837	2.64305e-06
1	23077212	T	C	0.4921	0.3655	4.43673e-06
1	23077397	A	C	0.2579	0.1837	0.00428065
1	23077574	C	A	0.4841	0.3674	1.80321e-06
1	23077602	G	C	0.08135	0.1799	3.35305e-06
1	23077623	T	C	0.1171	0.2386	3.9463e-07
1	23078288	G	C	0.4782	0.3674	7.02596e-07
1	23078403	C	G	0.07341	0.1837	9.83193e-08
1	23079335	G	A	0.06944	0.1477	5.84701e-05
1	23079551	G	A	0.4861	0.3674	2.45068e-06
1	23393020	C	T	0.02778	0.07955	0.000280608
1	23415798	A	G	0.119	0.1477	0.200227
1	23415931	C	G	0.1548	0.3011	2.31579e-08
1	23424384	C	T	0.2123	0.3636	8.00395e-08
1	23495054	A	G	0.02976	0.1155	7.42701e-08
1	23522596	T	C	0.1647	0.2557	0.000433653
1	23541811	T	C	0.07937	0.142	0.00148822
1	23553702	C	T	0.07341	0.1307	0.00282068
1	24446769	C	T	0.08333	0.08144	1
1	24446942	A	G	0.08135	0.07576	0.817046
1	24447030	A	C	0.1349	0.142	0.787058
1	24447047	G	A	0.1329	0.1439	0.652532
1	24447159	C	T	0.244	0.214	0.266414
1	24447218	A	G	0.09921	0.08144	0.329712
1	24447255	A	G	0.2361	0.2102	0.3313
1	24447320	A	G	0.2004	0.3447	2.17305e-07
1	24447489	T	G	0.08532	0.08333	0.911348
1	24447611	A	G	0.09325	0.08144	0.510095
1	24447665	G	C	0.1984	0.3371	5.68028e-07
1	24448481	T	A	0.4226	0.4413	1.29748e-05
1	24451221	A	G	0.2222	0.3428	1.80952e-05
1	24451264	G	A	0.2242	0.3352	7.71776e-05
1	24452902	G	C	0.1349	0.1383	0.927822
1	24453187	T	A	0.1528	0.1307	0.326403
1	24457354	T	C	0.1369	0.1326	0.855656
1	24457426	A	G	0.1409	0.1307	0.65019
1	24457502	T	C	0.3413	0.4451	0.000728257
1	24458893	G	A	0.4563	0.3598	0.00188499
1	24467655	G	A	0.3433	0.3087	0.258655
1	24477872	A	G	0.4385	0.4072	0.313882
1	24734103	T	C	0.3591	0.4886	3.15005e-05
1	24834566	G	A	0.131	0.05492	2.29508e-05
1	24853648	A	G	0.1865	0.2273	0.107629
1	25094271	C	T	0.1429	0.3295	1.41479e-12
1	25224454	T	C	0.1131	0.1572	0.0452143
1	25224523	T	C	0.06944	0.1269	0.00236095
1	25921472	C	A	0.05754	0.06818	0.522857
1	25953824	A	C	0.3254	0.1402	1.341e-12
1	26503582	T	C	0.1171	0.1439	0.229921
1	26524005	A	G	0.1865	0.2083	0.390624
1	26526642	G	C	0.0754	0.1477	0.000245954
1	26526747	T	G	0.1567	0.1875	0.216318
1	26526898	T	C	0.03175	0.09848	1.38933e-05
1	26527302	A	C	0.131	0.1648	0.13662
1	26931350	G	A	0.1171	0.1439	0.229921
1	26950238	A	G	0.1905	0.1818	0.749199
1	26950334	G	A	0.1667	0.1723	0.868242
1	26968038	G	A	0.06349	0.1439	2.53934e-05
1	27051721	C	T	0.1825	0.1799	0.935676
1	27053705	C	G	0.2817	0.2462	0.203777
1	27053733	A	T	0.2817	0.25	0.259691
1	27066636	T	C	0.3036	0.1856	1.24432e-05
1	27109585	A	G	0.1329	0.1402	0.785802
1	27110512	C	G	0.3413	0.4337	0.00266324
1	27396627	A	G	0.4702	0.3731	0.0016268
1	27406737	T	G	0.4524	0.3826	0.027016
1	27616686	C	G	0.2976	0.3049	0.838726
1	28377308	G	C	0.246	0.2538	0.829234
1	28377710	A	G	0.06151	0.03977	0.118941
1	28377730	T	C	0.2401	0.2197	0.459452
1	28378019	T	C	0.2381	0.2159	0.413793
1	28378032	A	C	0.2381	0.2159	0.413793
1	28575171	A	G	0.08929	0.0625	0.125302
1	28578787	T	G	0.3294	0.4015	0.0168776
1	28630983	A	C	0.2817	0.3958	0.000134525
1	28632263	C	T	0.3294	0.2519	0.00737576
1	28652344	C	T	0.2837	0.3125	0.340798
1	28652769	G	A	0.2917	0.3125	0.497889
1	28652932	A	G	0.3274	0.4337	0.000531024
1	28653297	A	G	0.3552	0.2292	1.07919e-05
1	28810141	A	G	0.09325	0.1269	0.0916254
1	28835753	T	C	0.3036	0.286	0.539562
1	28836461	T	C	0.2619	0.2633	1
1	28864866	T	C	0.1111	0.1193	0.697549
1	28864916	A	G	0.1468	0.1894	0.0805257
1	28864944	T	C	0.05556	0.08523	0.0688575
1	28864970	A	G	0.0496	0.06439	0.348566
1	28865051	T	A	0.05754	0.07576	0.263182
1	28866131	G	A	0.2817	0.2992	0.538108
1	29063342	A	G	0.2361	0.25	0.612155
1	29411579	A	G	0.4206	0.4621	0.188234
1	29412137	G	C	0.4325	0.4545	0.490964
1	29733867	T	G	0.04167	0.0947	0.000814426
1	29768855	C	A	0.125	0.2008	0.001025
1	29778317	A	G	0.4683	0.4034	0.0382746
1	29783615	C	T	0.1131	0.1061	0.765095
1	30076668	A	G	0.2063	0.2178	0.703444
1	30128779	T	C	0.07143	0.125	0.00467763
1	30128996	T	A	0.2877	0.1932	0.000448033
1	30183230	T	A	0.3393	0.3958	0.0614959
1	30189423	T	C	0.2401	0.267	0.352372
1	30190115	A	G	0.1587	0.1402	0.431941
1	30191462	G	C	0.4484	0.4394	0.802119
1	30192859	A	G	0.3472	0.4167	0.0249059
1	30195956	A	G	0.07341	0.1193	0.0151923
1	30197733	C	T	0.04365	0.1023	0.00031184
1	30222562	A	G	0.2024	0.2462	0.100833
1	30222662	A	G	0.2123	0.25	0.161068
1	30261559	C	T	0.4425	0.4091	0.284915
1	30563396	A	G	0.244	0.2614	0.566659
1	30571785	A	G	0.07341	0.1212	0.0116478
1	30652803	T	A	0.3155	0.3636	0.114662
1	30652906	T	C	0.2163	0.2879	0.00983822
1	30744452	C	T	0.0754	0.07008	0.810665
1	30767008	A	G	0.4583	0.3996	5.18445e-06
1	30778494	T	C	0.4544	0.3239	1.82984e-05
1	30779412	A	G	0.3532	0.4489	0.00186088
1	30785330	A	G	0.4583	0.3295	2.52774e-05
1	30785408	G	A	0.4702	0.3371	1.53119e-05
1	30852339	G	A	0.05754	0.1155	0.00126352
1	30852406	C	T	0.1687	0.1439	0.303242
1	30852444	T	A	0.05556	0.1004	0.00771962
1	30852448	T	C	0.06349	0.1061	0.0187872
1	30852507	C	T	0.07738	0.04167	0.0171872
1	30852550	A	G	0.2302	0.2538	0.384028
1	30852555	G	C	0.1091	0.1042	0.840308
1	30852577	T	A	0.04762	0.0928	0.00505875
1	30852718	A	G	0.07738	0.06061	0.325482
1	30852751	T	C	0.08532	0.09659	0.58874
1	30852851	T	G	0.07143	0.06629	0.805996
1	30852859	C	T	0.06548	0.05492	0.513713
1	30852916	T	C	0.0873	0.1591	0.000461941
1	30852961	G	A	0.05754	0.08144	0.143388
1	30853009	A	G	0.04365	0.06818	0.104396
1	30853015	T	C	0.03968	0.06629	0.0708741
1	30853149	T	G	0.4266	0.322	0.000635325
1	30853168	G	C	0.05754	0.1193	0.000637655
1	30853218	A	G	0.05952	0.1174	0.00141773
1	30853327	T	C	0.05159	0.1042	0.0017143
1	30940417	C	T	0.4623	0.3163	1.59931e-06
1	30993611	T	A	0.1607	0.1383	0.336742
1	30993691	C	G	0.1925	0.2576	0.0139223
1	30993692	C	T	0.1925	0.2614	0.00930741
1	30994018	A	G	0.1528	0.1364	0.479059
1	30994300	T	C	0.1508	0.1402	0.659104
1	30994619	C	T	0.1905	0.2235	0.192863
1	30994814	T	C	0.1548	0.1307	0.285631
1	30994862	A	G	0.1905	0.2121	0.394274
1	30994889	C	T	0.1587	0.142	0.485983
1	30995272	A	C	0.1429	0.142	1
1	30995288	T	C	0.1488	0.1364	0.593551
1	30995395	G	T	0.1468	0.1402	0.79016
1	30995494	C	T	0.1488	0.1345	0.532381
1	30998905	G	A	0.3294	0.3466	0.598563
1	30998928	T	G	0.3333	0.3902	0.0605074
1	31006943	C	T	0.3333	0.3352	1
1	31562142	G	A	0.125	0.1136	0.631037
1	32237904	G	A	0.05952	0.142	1.21276e-05
1	32953046	G	A	0.2341	0.178	0.0307796
1	32953052	T	C	0.2341	0.1761	0.0250152
1	32953064	C	T	0.1071	0.04735	0.000385383
1	32953073	A	C	0.1111	0.05114	0.000525219
1	32953204	C	A	0.06746	0.08144	0.409103
1	32953361	A	G	0.09325	0.1098	0.410571
1	32953559	A	C	0.08333	0.1098	0.171218
1	32953835	C	T	0.1091	0.04924	0.000451599
1	32953860	C	T	0.06151	0.1193	0.00158322
1	32953874	A	C	0.06151	0.1136	0.00409213
1	32953881	G	C	0.06151	0.1155	0.00299999
1	32954049	T	G	0.1171	0.05492	0.000487403
1	33084361	A	G	0.1052	0.08523	0.28951
1	33517974	G	A	0.2401	0.2102	0.263665
1	33648360	G	A	0.4782	0.2557	1.19755e-13
1	33912079	G	T	0.0377	0.07008	0.0271814
1	34009766	T	G	0.4544	0.2538	6.18874e-22
1	34010955	C	T	0.4484	0.2633	2.88446e-21
1	34058634	C	G	0.2222	0.3466	1.00356e-05
1	34489359	G	C	0.009921	0.1117	6.90832e-13
1	34538255	A	G	0.2262	0.0947	7.78564e-09
1	34538313	T	C	0.1329	0.1534	0.374767
1	34539908	G	C	0.01389	0.1061	1.15245e-10
1	34546337	T	C	0.2579	0.1458	8.44968e-06
1	34546382	A	G	0.3512	0.233	3.72094e-05
1	34546384	T	C	0.3512	0.233	3.72094e-05
1	34548377	G	C	0.2282	0.08902	7.30362e-10
1	34548429	T	C	0.2262	0.0928	4.18727e-09
1	34548474	C	T	0.007937	0.108	4.23214e-13
1	34548671	G	C	0.1032	0.08902	0.46054
1	34549160	A	G	0.009921	0.1098	1.33485e-12
1	34570351	C	A	0.005952	0.1023	2.16298e-13
1	35223885	T	C	0.3988	0.3314	0.0277766
1	35237961	T	A	0.129	0.01705	3.9387e-13
1	35238463	G	A	0.06349	0.06061	0.897599
1	35240225	A	T	0.1865	0.07576	1.47675e-07
1	35250340	T	G	0.3671	0.4223	1.40816e-11
1	35252990	G	T	0.08532	0.06061	0.149833
1	35253469	C	T	0.373	0.4432	4.04293e-09
1	35357788	G	A	0.3056	0.4072	0.00072526
1	35357799	C	A	0.3036	0.4072	0.000566204
1	35357854	A	G	0.3095	0.4072	0.00117347
1	35357968	C	T	0.08333	0.06818	0.409848
1	35357995	T	C	0.3968	0.4659	0.0278019
1	35358017	A	C	0.4127	0.4735	0.0521791
1	35358141	G	T	0.2143	0.08144	1.27384e-09
1	35371272	G	A	0.2599	0.2405	0.473254
1	35385148	A	G	0.3889	0.3314	0.0598711
1	35389513	C	G	0.1329	0.01894	4.70056e-13
1	35438134	T	C	0.1706	0.1667	0.868337
1	35611132	A	G	0.2321	0.3144	0.00335935
1	35635166	T	C	0.4325	0.2727	8.20881e-08
1	35635505	T	C	0.3889	0.3333	0.069401
1	35643795	A	G	0.3313	0.4451	0.000209561
1	35646376	T	C	0.3353	0.447	0.00027494
1	35651887	T	G	0.09722	0.07386	0.183096
1	35751732	A	G	0.03373	0.0928	0.00010748
1	35948385	A	G	0.08929	0.07386	0.425545
1	35948446	T	C	0.129	0.001894	2.98755e-20
1	35948479	A	G	0.0873	0.07576	0.569341
1	35964999	T	A	0.2222	0.1591	0.0110062
1	35978118	G	C	0.3492	0.1572	1.20366e-12
1	35985471	T	C	0.1171	0.007576	7.23193e-15
1	35989504	T	C	0.3512	0.1761	1.45588e-10
1	35993738	A	G	0.3552	0.161	9.94583e-13
1	35997252	G	A	0.3571	0.1629	1.13907e-12
1	35998196	T	C	0.3452	0.1648	3.04648e-11
1	36022955	C	T	0.2421	0.1629	0.0018619
1	36022990	A	G	0.2361	0.1629	0.00382017
1	36155580	C	T	0.125	0.001894	1.37416e-19
1	36155645	A	T	0.2758	0.3314	0.0580658
1	36258892	A	G	0.3591	0.3712	0.69841
1	36431419	G	A	0.1825	0.1818	1
1	36431465	G	T	0.1845	0.178	0.808687
1	36436177	G	A	0.1091	0.1231	0.497988
1	36464342	A	G	0.25	0.2746	0.39596
1	36491983	T	C	0.377	0.3996	0.482369
1	36911108	C	G	0.01786	0.1515	6.1727e-16
1	37820759	T	C	0.246	0.3068	0.0311088
1	37820760	G	T	0.246	0.3068	0.0311088
1	37823318	A	T	0.2381	0.1875	0.0480842
1	37836275	G	C	0.003968	0.1004	4.31834e-14
1	37842734	G	A	0.4345	0.3674	1.77321e-10
1	37842737	T	C	0.4345	0.3674	1.77321e-10
1	37845062	C	T	0.4147	0.4943	0.0104572
1	37845066	G	A	0.4127	0.4943	0.00870226
1	37845092	A	T	0.2341	0.2159	0.502506
1	37845122	G	T	0.3254	0.1591	4.3696e-10
1	37845165	G	A	0.2401	0.3049	0.021127
1	37849771	A	G	0.005952	0.1004	4.23172e-13
1	37861592	T	C	0.2143	0.1761	0.135204
1	37861598	T	C	0.2143	0.1761	0.135204
1	37863888	G	T	0.005952	0.1061	5.62024e-14
1	37875445	G	A	0.2401	0.2159	0.373317
1	37882461	A	G	0.03571	0.1326	1.21325e-08
1	37882521	G	A	0.0377	0.1402	3.95641e-09
1	38033447	C	A	0.3552	0.4735	3.27022e-08
1	38115428	T	C	0.005952	0.1004	4.23172e-13
1	38115585	C	G	0.377	0.4318	0.0759804
1	38115599	C	G	0.379	0.4261	0.127947
1	38115600	T	C	0.381	0.4261	0.144803
1	38115602	T	G	0.381	0.428	0.128291
1	38115660	C	T	0.3829	0.4242	0.183092
1	38115693	A	C	0.377	0.4299	0.0869226
1	38115728	A	G	0.379	0.4337	0.0762428
1	38115741	T	C	0.3929	0.4697	1.20022e-05
1	38115849	T	C	0.3036	0.2405	0.0250238
1	38115864	T	C	0.2996	0.214	0.00169646
1	38115948	T	C	0.2877	0.2083	0.0038324
1	38115969	C	T	0.379	0.4318	0.0872063
1	38116035	C	T	0.3849	0.4299	0.145522
1	38375697	T	C	0.1746	0.1761	1
1	38378847	A	G	0.375	0.4318	0.0659528
1	38379780	A	T	0.3532	0.2443	0.000136387
1	38380957	C	T	0.3274	0.2102	2.34959e-05
1	38381646	T	C	0.2877	0.4811	2.09442e-10
1	38828793	T	C	0.4444	0.4432	1
1	38950623	A	G	0.2341	0.2197	0.603051
1	39676785	G	C	0.4226	0.4242	1
1	39845564	T	C	0.1071	0.1515	0.0412623
1	39845602	A	C	0.01389	0.1004	7.261e-10
1	39872026	A	G	0.1052	0.2424	6.9399e-09
1	39878857	G	C	0.1111	0.0928	0.354746
1	39891525	C	G	0.2123	0.3258	4.60255e-05
1	39904335	T	G	0.01389	0.1042	2.13485e-10
1	39904358	G	A	0.1091	0.2292	2.46098e-07
1	39904407	A	G	0.1111	0.2273	6.00934e-07
1	39904413	A	G	0.1111	0.2254	8.72011e-07
1	39908247	A	G	0.01389	0.1098	3.32985e-11
1	39944145	C	A	0.1508	0.05492	3.0802e-07
1	39949128	G	A	0.129	0.04735	4.25404e-06
1	39961038	G	A	0.09921	0.07197	0.120214
1	40081491	G	A	0.369	0.4943	5.67751e-05
1	40081599	A	T	0.2302	0.2633	0.220745
1	40081603	T	C	0.2302	0.2633	0.220745
1	40223188	G	A	0.4028	0.3807	0.483181
1	40273367	G	A	0.1131	0.1572	0.0452143
1	40276067	T	G	0.121	0.08712	0.0825297
1	40772796	C	G	0.1369	0.2064	0.00383517
1	40778858	T	C	0.1409	0.2045	0.00837916
1	40787429	A	G	0.1409	0.2784	5.32112e-08
1	40787496	A	G	0.4226	0.4583	0.000143372
1	40787624	A	G	0.2996	0.483	1.8537e-09
1	41592968	T	C	0.4782	0.4545	0.454445
1	41593202	T	C	0.4921	0.4659	0.418017
1	41593307	A	G	0.4821	0.4602	0.493029
1	41593505	T	C	0.4881	0.4583	0.349937
1	41593713	G	C	0.3869	0.322	0.0316519
1	41593714	G	A	0.3869	0.322	0.0316519
1	41676777	C	T	0.127	0.178	0.0245738
1	41778152	T	C	0.119	0.05492	0.000238423
1	41781403	G	T	0.3492	0.3883	0.197565
1	41792075	A	G	0.4722	0.4318	0.210801
1	41792558	T	A	0.4643	0.464	1
1	41793083	A	G	0.4683	0.4337	0.287415
1	41822543	A	G	0.4623	0.4413	0.531563
1	42389820	G	C	0.05754	0.06439	0.697276
1	42389895	G	A	0.04762	0.05682	0.576608
1	42389903	A	G	0.05159	0.05682	0.783869
1	42389931	C	T	0.1171	0.1288	0.571315
1	42389946	A	C	0.06944	0.06439	0.80352
1	42389951	T	C	0.06746	0.05871	0.609125
1	42389952	G	A	0.06548	0.05682	0.604039
1	42837394	T	A	0.4385	0.4792	0.211415
1	42871643	T	A	0.4544	0.4754	0.0250609
1	42874312	T	C	0.4603	0.4962	0.170667
1	42884970	T	C	0.4365	0.4792	0.00736219
1	42906188	A	G	0.3214	0.3049	0.591369
1	42916792	C	A	0.373	0.3523	0.517249
1	42923071	G	A	0.4524	0.4792	0.0293396
1	42923234	G	A	0.3492	0.3258	0.430154
1	43388979	A	G	0.125	0.09659	0.164355
1	44007134	T	C	0.1012	0.09091	0.598177
1	44027127	G	A	0.4583	0.5	0.190789
1	44431995	A	G	0.2956	0.2992	0.945708
1	44616628	A	G	0.129	0.07576	0.00530366
1	44631496	G	A	0.03373	0.09659	4.52767e-05
1	44656273	C	T	0.1786	0.2216	0.0876161
1	44658422	C	G	0.2143	0.1572	0.0200357
1	44677844	A	T	0.1409	0.0947	0.0257195
1	44693773	A	G	0.123	0.1155	0.773241
1	44869536	C	T	0.1171	0.1174	1
1	44869550	A	G	0.2222	0.3106	0.00152823
1	44883500	A	C	0.119	0.1023	0.427176
1	45160085	T	C	0.1429	0.04356	2.27859e-08
1	45160116	A	G	0.1429	0.04356	2.27859e-08
1	45166277	G	A	0.1667	0.1136	0.0152244
1	45170602	G	T	0.2698	0.1951	0.00499604
1	45182367	T	C	0.252	0.1875	0.0130107
1	45459458	T	C	0.1468	0.04167	3.50591e-09
1	45459530	T	A	0.1488	0.04167	2.07674e-09
1	45459754	G	A	0.1468	0.03788	9.06592e-10
1	45567156	C	T	0.4921	0.3826	0.000435411
1	45710923	T	C	0.373	0.2386	2.90823e-06
1	45722785	C	T	0.1587	0.0625	7.43229e-07
1	45823204	G	C	0.1786	0.1098	0.0018312
1	45947615	C	G	0.1389	0.05682	8.02813e-06
1	45949563	C	T	0.1488	0.0947	0.00976158
1	45955085	T	C	0.3671	0.4527	0.00539683
1	45990195	T	A	0.1429	0.03409	3.71992e-10
1	45991872	C	T	0.1587	0.08902	0.000854361
1	46021356	C	G	0.1468	0.03409	1.22631e-10
1	46022159	A	G	0.1468	0.04735	4.1894e-08
1	46045215	G	A	0.3175	0.25	0.0186865
1	46055587	G	T	0.3036	0.233	0.0113221
1	46686733	C	T	0.4841	0.2955	5.13038e-10
1	46711282	A	G	0.1587	0.04924	4.75668e-09
1	46727886	C	G	0.4563	0.2822	8.03434e-09
1	46742759	C	G	0.1409	0.04167	2.59726e-08
1	46743458	A	G	0.1548	0.03788	6.22164e-11
1	46984917	A	C	0.2996	0.2443	0.0499327
1	46984929	T	G	0.2976	0.2462	0.0687059
1	47000657	A	T	0.06746	0.05114	0.292146
1	47199037	A	G	0.4067	0.4072	1
1	47199279	C	G	0.4206	0.3996	0.526706
1	47199324	T	A	0.4127	0.3996	0.703687
1	47199346	G	C	0.4107	0.3996	0.751192
1	47280103	C	T	0.4821	0.4735	0.170638
1	47383075	A	G	0.3651	0.2879	0.00951078
1	47390736	G	A	0.4782	0.4223	0.0796446
1	47391606	C	A	0.3829	0.2936	0.00246944
1	47391612	G	C	0.09921	0.1345	0.0821017
1	47406651	C	G	0.07143	0.08902	0.305588
1	47406666	C	T	0.07143	0.08523	0.420341
1	47636120	C	T	0.494	0.4811	0.454887
1	47664353	C	A	0.1706	0.1799	0.743401
1	47668368	T	C	0.1667	0.1799	0.621846
1	47668547	G	C	0.4881	0.4811	0.85178
1	47669023	G	A	0.1171	0.1288	0.571315
1	47673487	G	A	0.3214	0.3049	0.591369
1	47674883	G	A	0.4425	0.4413	1
1	47681151	G	A	0.06944	0.0625	0.707143
1	47683620	A	G	0.4861	0.4602	0.417901
1	47687842	T	C	0.07738	0.06061	0.325482
1	47689472	T	C	0.125	0.1174	0.77476
1	47689481	G	A	0.125	0.1155	0.701818
1	47689626	C	T	0.121	0.1174	0.923487
1	47690850	G	A	0.1786	0.2008	0.383066
1	47693123	A	G	0.07341	0.0625	0.536482
1	47698017	C	T	0.1786	0.197	0.473661
1	47700858	A	G	0.1766	0.2064	0.236067
1	47705615	G	C	0.07738	0.0625	0.392713
1	47713163	A	C	0.129	0.1402	0.64857
1	47713302	A	C	0.125	0.1383	0.580909
1	47756024	C	T	0.1071	0.06439	0.0143607
1	47868495	C	G	0.2778	0.2936	0.582133
1	47874780	T	A	0.0496	0.07197	0.152823
1	47878369	T	C	0.3254	0.375	0.102914
1	47882970	T	C	0.04365	0.07576	0.0355803
1	47882979	A	T	0.4444	0.4413	0.000299813
1	47884779	T	C	0.09722	0.1155	0.364671
1	47896599	C	T	0.3929	0.4811	0.0047368
1	47923874	G	C	0.4762	0.4261	0.00182211
1	47947079	C	G	0.0496	0.06818	0.235246
1	47990484	G	A	0.3452	0.2708	0.0103351
1	47995894	T	C	0.2698	0.2727	0.944218
1	47995911	C	T	0.1726	0.1383	0.143553
1	47995920	T	C	0.125	0.1402	0.52082
1	47995962	G	C	0.119	0.1439	0.269336
1	48002659	G	C	0.08135	0.1231	0.0310431
1	48013791	G	A	0.4266	0.4508	0.451771
1	48041023	C	T	0.2679	0.2917	0.405954
1	48046930	C	T	0.4107	0.4356	0.449569
1	48047015	A	G	0.4226	0.4375	0.659864
1	48047048	A	G	0.05159	0.05114	1
1	48047305	G	A	0.4206	0.4413	0.529654
1	48047390	C	T	0.4187	0.4432	0.450697
1	48047576	A	G	0.2183	0.2557	0.164884
1	48047584	T	C	0.05159	0.05303	1
1	48047585	A	G	0.2143	0.1288	0.000266329
1	48052747	A	G	0.1786	0.1269	0.0240348
1	48086837	A	G	0.3909	0.4527	0.0506373
1	48087027	C	G	0.4147	0.4602	0.149066
1	48137928	A	G	0.1389	0.1345	0.856469
1	48137991	A	C	0.4365	0.4451	0.802071
1	48139599	A	G	0.2222	0.2689	0.0833095
1	48139684	A	G	0.119	0.06439	0.00240099
1	48139702	A	G	0.1806	0.1288	0.0247634
1	48153587	C	T	0.2163	0.2689	0.0503395
1	48176715	T	C	0.0496	0.08523	0.0256364
1	48176717	G	A	0.0496	0.08523	0.0256364
1	48176756	G	A	0.3452	0.3712	0.399023
1	48226853	T	C	0.04762	0.08902	0.00957377
1	48227466	A	C	0.04563	0.08712	0.00860308
1	48247487	C	T	0.1389	0.1098	0.185838
1	48253554	G	C	0.2282	0.2557	0.3098
1	48271633	G	A	0.4702	0.4773	0.0931792
1	48907479	C	T	0.1905	0.1913	1
1	48990188	G	C	0.04762	0.1004	0.00130343
1	49100552	A	G	0.05556	0.06061	0.790697
1	49117511	G	A	0.09524	0.09848	0.916284
1	49117957	T	C	0.05357	0.05682	0.891839
1	49168575	A	G	0.1944	0.1932	1
1	49168608	A	G	0.1964	0.1989	0.937806
1	49168653	G	A	0.1865	0.2045	0.480746
1	49168698	T	C	0.1845	0.1989	0.580427
1	49168707	C	T	0.1925	0.2008	0.754487
1	49168790	C	A	0.1905	0.2064	0.533232
1	49168792	T	C	0.1905	0.2045	0.584901
1	49168834	C	T	0.1825	0.2102	0.27356
1	49168870	C	T	0.1984	0.2102	0.644102
1	49168948	T	C	0.1468	0.2008	0.0265541
1	49172829	C	T	0.05556	0.04735	0.575071
1	49200965	T	C	0.1071	0.05114	0.00107807
1	49202797	A	G	0.2123	0.2708	0.0293974
1	49237846	A	G	0.05357	0.04924	0.779313
1	49237900	A	G	0.1944	0.2159	0.397842
1	49414915	A	G	0.127	0.05492	5.11881e-05
1	49428197	C	T	0.1905	0.0947	1.06241e-05
1	49430361	T	C	0.1667	0.2557	0.000590615
1	49430622	A	G	0.1488	0.178	0.208227
1	49436685	G	A	0.1508	0.06439	7.26209e-06
1	49460750	C	T	0.2401	0.267	0.352372
1	49492814	A	G	0.373	0.3201	0.077398
1	49495810	G	A	0.3294	0.2633	0.0204963
1	49495855	A	G	0.1171	0.0322	1.45485e-07
1	49495937	T	C	0.2103	0.2102	1
1	49514579	T	C	0.09127	0.08902	0.913813
1	49518502	C	T	0.1448	0.1894	0.0664619
1	49518530	G	C	0.129	0.07765	0.00752344
1	49523308	T	C	0.3512	0.322	0.323739
1	49534915	T	A	0.1746	0.08902	4.54352e-05
1	49537918	A	T	0.1905	0.2102	0.437807
1	49537925	G	A	0.1885	0.2102	0.392459
1	49538725	T	C	0.04563	0.05492	0.569693
1	49558862	G	A	0.07341	0.08902	0.365287
1	49559436	T	C	0.06548	0.05114	0.353204
1	49568170	T	C	0.06548	0.04924	0.284864
1	49570975	T	C	0.06548	0.05303	0.429743
1	49571045	G	T	0.0754	0.03788	0.00997513
1	49571198	T	C	0.2599	0.2727	0.672781
1	49594322	G	C	0.1409	0.2235	0.000697834
1	49718006	C	T	0.1369	0.1723	0.122031
1	49746944	C	A	0.05754	0.05871	1
1	49748622	G	C	0.1012	0.08712	0.456625
1	49754853	T	C	0.4702	0.3939	0.0142456
1	49754914	A	G	0.06746	0.03788	0.0361144
1	49755456	T	C	0.121	0.1326	0.640163
1	49755720	A	G	0.06349	0.04167	0.125336
1	49756081	A	G	0.1151	0.02273	1.54893e-09
1	49756282	C	T	0.1726	0.05492	1.60896e-09
1	49756440	A	G	0.1944	0.2405	0.0827459
1	49757180	A	T	0.05357	0.07197	0.249588
1	49757510	A	G	0.1369	0.2083	0.00299971
1	49757527	A	G	0.06151	0.07008	0.616934
1	49757537	C	T	0.06151	0.07008	0.616934
1	49757615	T	C	0.1825	0.05871	6.54786e-10
1	49807268	C	T	0.1627	0.1856	0.366832
1	49919058	A	G	0.4405	0.4621	0.00185232
1	50069568	A	G	0.1706	0.2311	0.0162066
1	50278969	G	A	0.06944	0.03788	0.0265346
1	50279088	A	C	0.127	0.1174	0.703759
1	50279122	C	T	0.1845	0.1932	0.75066
1	50279228	G	C	0.1885	0.2083	0.436039
1	50279235	T	C	0.06944	0.03598	0.0173608
1	50695571	C	T	0.04167	0.06629	0.0985932
1	50695577	C	T	0.04167	0.06629	0.0985932
1	50695583	A	G	0.03968	0.06818	0.053648
1	50695586	C	T	0.03968	0.06818	0.053648
1	50695610	G	T	0.03968	0.06439	0.0927483
1	50696901	T	C	0.1567	0.05303	3.70284e-08
1	50696934	G	A	0.1587	0.05492	4.82914e-08
1	50735594	T	C	0.04762	0.06629	0.227778
1	50735621	A	T	0.04563	0.0947	0.0022745
1	50735950	C	G	0.1528	0.04924	2.10894e-08
1	50735952	T	C	0.1389	0.1932	0.0195438
1	50804174	G	A	0.06349	0.05682	0.695265
1	50806156	A	G	0.1488	0.233	0.000656804
1	50806984	A	G	0.06349	0.06061	0.897599
1	50811745	A	G	0.4246	0.3996	0.447769
1	50812508	A	G	0.1468	0.1989	0.0323224
1	50812519	T	C	0.1468	0.2027	0.021715
1	51024113	C	T	0.08333	0.02652	5.18112e-05
1	51071296	T	G	0.1448	0.05303	6.02222e-07
1	51080104	C	T	0.127	0.02841	1.39946e-09
1	51082754	T	C	0.1409	0.04924	3.69785e-07
1	51082777	A	G	0.131	0.0322	3.61786e-09
1	51082894	A	G	0.1329	0.0303	7.51789e-10
1	51117319	T	A	0.08929	0.03598	0.000426788
1	51121457	T	A	0.1071	0.03788	1.75197e-05
1	51163817	C	T	0.07143	0.0947	0.215061
1	51164382	G	A	0.1944	0.142	0.0246985
1	51164591	G	A	0.1746	0.08523	1.76541e-05
1	51164645	A	G	0.1786	0.08712	1.37861e-05
1	51164658	G	A	0.3333	0.1477	2.4152e-12
1	51190705	A	T	0.08135	0.03788	0.00347899
1	51221620	A	G	0.2024	0.1932	0.754576
1	51222080	A	G	0.3532	0.2519	0.000416701
1	51223088	T	C	0.1964	0.1932	0.937367
1	51250591	G	A	0.1389	0.1345	0.856469
1	51250693	C	T	0.1409	0.1402	1
1	51256230	G	A	0.1349	0.1288	0.783122
1	51256363	G	A	0.1369	0.1326	0.855656
1	51262763	C	G	0.2004	0.1875	0.636659
1	51397441	A	G	0.0873	0.04356	0.00517146
1	51429527	A	G	0.1944	0.108	0.000116785
1	51441379	T	C	0.129	0.0928	0.0735902
1	51510527	T	C	0.2024	0.1193	0.000339626
1	51543078	G	A	0.1905	0.197	0.813483
1	51543106	T	C	0.05357	0.0625	0.59545
1	51543478	G	C	0.05159	0.06818	0.295334
1	51548316	C	T	0.1825	0.1648	0.460327
1	51549477	T	C	0.1429	0.1723	0.201242
1	51631413	C	A	0.08333	0.0322	0.000426327
1	51717046	A	C	0.2996	0.1345	1.29275e-10
1	52095266	C	G	0.127	0.1023	0.240374
1	52101461	A	G	0.1806	0.2045	0.344221
1	52120591	A	G	0.2659	0.2576	0.777201
1	53239238	T	C	0.1766	0.1307	0.0465605
1	53239318	T	C	0.1329	0.1496	0.475152
1	53281152	T	C	0.05952	0.08144	0.18285
1	53282809	T	G	0.1091	0.05682	0.00303686
1	53356037	G	C	0.0873	0.1023	0.457556
1	53392688	T	A	0.0873	0.06061	0.120847
1	53631789	T	G	0.1944	0.1288	0.0050568
1	53631790	T	C	0.2143	0.1629	0.0382248
1	53631886	A	G	0.3571	0.2443	7.98936e-05
1	53632055	T	C	0.08135	0.09659	0.444551
1	53632194	A	T	0.02183	0.08712	3.72903e-06
1	53632346	C	T	0.02183	0.08902	2.23389e-06
1	53632543	G	T	0.2937	0.2538	0.162414
1	53632858	G	A	0.2937	0.2689	0.405919
1	53884793	T	C	0.08333	0.0625	0.230378
1	53977542	G	T	0.09127	0.06061	0.0767306
1	54182403	A	G	0.09127	0.05871	0.057438
1	54237442	A	G	0.03175	0.07955	0.00102286
1	54242544	A	G	0.04365	0.08902	0.00394796
1	54242858	T	C	0.06944	0.1875	1.08151e-08
1	54242898	G	A	0.02778	0.08523	7.42981e-05
1	54242922	C	T	0.379	0.2841	0.0014677
1	54242946	T	A	0.377	0.2803	0.00113511
1	54242949	A	G	0.377	0.2803	0.00113511
1	54261510	T	G	0.1925	0.0625	2.64667e-10
1	54597114	C	T	0.2381	0.08333	7.83796e-12
1	54695134	C	G	0.1071	0.1326	0.214696
1	54701594	C	G	0.4187	0.197	8.46826e-15
1	54703728	T	C	0.373	0.4432	4.04293e-09
1	54703994	G	T	0.07143	0.125	0.00467763
1	54777872	C	G	0.127	0.1913	0.00504875
1	54781164	G	T	0.496	0.3258	7.83221e-09
1	54795071	G	C	0.1032	0.1364	0.104474
1	54798276	C	T	0.4167	0.2348	5.042e-10
1	54798299	T	A	0.4147	0.2386	1.84727e-09
1	54798301	T	C	0.4147	0.2386	1.84727e-09
1	54833472	T	C	0.1071	0.1402	0.109531
1	54839722	G	T	0.2222	0.286	0.0221268
1	54929521	G	C	0.3552	0.4621	0.000499684
1	54929562	A	C	0.3532	0.4583	0.000621526
1	54929755	A	G	0.3373	0.4432	0.000565678
1	54929757	T	C	0.3373	0.4432	0.000565678
1	54929804	C	G	0.4226	0.2235	7.78674e-12
1	54929807	A	C	0.2222	0.2803	0.0374094
1	54929949	A	G	0.2222	0.2917	0.0126416
1	54930060	G	A	0.3393	0.4375	0.00139962
1	54930148	A	G	0.2282	0.2689	0.131391
1	54930287	G	T	0.3413	0.4451	0.000728257
1	54930498	A	T	0.3373	0.4375	0.00111276
1	54930523	A	G	0.3433	0.4356	0.00268888
1	54930582	A	C	0.2024	0.2746	0.00694004
1	55110164	C	G	0.1052	0.125	0.331033
1	55123252	C	T	0.256	0.233	0.425352
1	55372410	T	A	0.3294	0.3485	0.553944
1	55404192	T	C	0.3373	0.267	0.014636
1	55407264	T	C	0.1111	0.1705	0.00723301
1	55411868	T	G	0.3433	0.2689	0.0102108
1	55411895	C	T	0.1706	0.1534	0.498909
1	55416590	T	G	0.1052	0.1477	0.0491944
1	55454468	G	A	0.2778	0.3655	0.00272928
1	55531505	A	G	0.06944	0.1231	0.00430926
1	55540599	T	C	0.1052	0.1383	0.107009
1	55548931	G	C	0.1111	0.142	0.160433
1	55735179	T	C	0.3254	0.2083	2.25411e-05
1	55737944	G	C	0.3333	0.2159	2.65276e-05
1	56238874	G	A	0.2837	0.1345	3.93508e-09
1	56238947	T	C	0.3075	0.4261	8.19598e-05
1	56239450	C	G	0.123	0.1591	0.107781
1	56239517	A	G	0.121	0.1534	0.148076
1	56239544	A	G	0.1171	0.1477	0.168559
1	56239613	T	C	0.119	0.1534	0.123165
1	56239805	C	G	0.2718	0.1402	1.91668e-07
1	56240090	A	C	0.2738	0.1402	1.31612e-07
1	56240204	A	G	0.3056	0.4413	6.71759e-06
1	56240227	G	A	0.2778	0.1345	1.33785e-08
1	56241061	T	A	0.2798	0.1326	5.23328e-09
1	56241455	T	C	0.2679	0.1383	2.51677e-07
1	56286638	A	G	0.1012	0.142	0.0463095
1	56331449	T	C	0.129	0.08144	0.01446
1	56339136	A	G	0.3095	0.392	0.00615163
1	56340901	C	T	0.3036	0.375	0.0179205
1	56370419	T	C	0.05754	0.06061	0.895259
1	56580695	A	G	0.1567	0.2955	1.14838e-07
1	56627233	T	C	0.252	0.1742	0.00233045
1	56646699	C	T	0.2679	0.1742	0.00030359
1	56679428	A	G	0.2679	0.3636	0.00103424
1	56808270	A	G	0.4524	0.4583	0.00421953
1	56825032	A	G	0.1885	0.2576	0.0088685
1	56859130	A	G	0.3631	0.4489	0.00531556
1	56867833	T	G	0.3452	0.1989	1.31137e-07
1	56867835	C	T	0.3452	0.1989	1.31137e-07
1	56891601	A	C	0.1885	0.108	0.000298992
1	56892173	T	A	0.1587	0.2197	0.0138123
1	56912707	A	G	0.498	0.4962	0.900889
1	56915015	A	G	0.248	0.2973	0.0808011
1	57259639	T	C	0.3968	0.4678	0.0236787
1	57297535	A	G	0.1885	0.1136	0.000891885
1	57304845	A	G	0.0377	0.07008	0.0271814
1	57326550	G	A	0.1607	0.2292	0.00600112
1	57326659	T	C	0.2024	0.1799	0.383756
1	57716380	T	C	0.09524	0.1913	1.23334e-05
1	57808624	T	C	0.3274	0.2784	0.0904117
1	57954796	T	C	0.3274	0.3011	0.383345
1	57954905	A	G	0.1587	0.1458	0.603192
1	57955081	G	A	0.1548	0.1496	0.86245
1	57955118	T	C	0.0496	0.09848	0.00295413
1	57955189	T	C	0.3452	0.322	0.429014
1	57955459	C	T	0.3333	0.3182	0.64189
1	57955469	C	T	0.3333	0.3144	0.549276
1	57955504	A	G	0.3234	0.3049	0.546184
1	57956080	A	G	0.3393	0.2917	0.107728
1	58369982	T	G	0.1488	0.1667	0.443381
1	58671994	C	T	0.06151	0.07955	0.276079
1	58832837	T	C	0.123	0.1098	0.56024
1	58832859	G	C	0.119	0.1042	0.488859
1	58836949	A	G	0.07143	0.07197	1
1	58860445	A	G	0.07341	0.08902	0.365287
1	58906479	C	T	0.05159	0.1174	0.000138988
1	58908546	T	C	0.3353	0.2235	7.21153e-05
1	58923561	C	T	0.2222	0.233	0.710678
1	58965510	T	G	0.3135	0.2178	0.000537028
1	58965539	C	G	0.4583	0.4451	0.00226074
1	58983106	T	C	0.3294	0.2159	4.715e-05
1	58991444	A	T	0.2401	0.2519	0.665239
1	58994838	T	A	0.07937	0.04924	0.0559888
1	59071958	T	C	0.25	0.3144	0.0226459
1	59071964	A	G	0.1944	0.2292	0.195395
1	59254842	C	G	0.3254	0.2273	0.000481667
1	59254962	T	C	0.1647	0.214	0.0472223
1	59255268	G	C	0.1548	0.1742	0.402826
1	59255307	A	G	0.3294	0.2348	0.000869342
1	59255328	G	A	0.1806	0.2443	0.0148641
1	59255515	G	A	0.1627	0.2159	0.0320755
1	59255659	C	G	0.4623	0.4621	1
1	59255667	A	G	0.4603	0.4564	0.900737
1	59255697	A	G	0.4623	0.4583	0.900751
1	59255710	A	G	0.4603	0.464	0.950207
1	59255776	C	G	0.2381	0.2292	0.768594
1	59255794	A	G	0.4563	0.4451	0.754388
1	59255827	C	T	0.4563	0.4489	0.851152
1	59255856	C	T	0.4524	0.4508	1
1	59255905	T	C	0.4643	0.4602	0.900764
1	59256046	A	C	0.2321	0.2121	0.454253
1	59256058	G	A	0.4881	0.4318	0.070461
1	59311205	T	C	0.4127	0.2765	4.31421e-06
1	59311274	A	G	0.05952	0.09659	0.0280948
1	59311384	C	G	0.05754	0.09659	0.0199834
1	59311425	C	T	0.4048	0.2955	0.00025183
1	59311694	T	C	0.2579	0.375	5.89293e-05
1	59314101	T	C	0.06746	0.0928	0.13849
1	59314192	G	C	0.06151	0.0928	0.0631987
1	59314296	T	C	0.06548	0.09848	0.0551059
1	59314328	A	G	0.06349	0.09848	0.0410236
1	59314388	T	G	0.09325	0.1212	0.159913
1	59314475	C	A	0.05952	0.0928	0.046949
1	59314905	C	G	0.2044	0.1648	0.108322
1	59315621	C	T	0.05754	0.08902	0.0568807
1	59523292	C	T	0.2738	0.2557	0.525682
1	59597619	G	A	0.2778	0.2727	0.889162
1	59600701	A	G	0.03175	0.07955	0.00102286
1	59915940	A	G	0.3016	0.4205	7.69219e-05
1	59916374	A	G	0.2937	0.4148	5.40361e-05
1	59916666	G	A	0.4544	0.392	0.0439319
1	59917034	A	G	0.4167	0.3769	0.203152
1	59919222	C	G	0.498	0.483	0.575162
1	59919276	C	A	0.4921	0.4867	0.533472
1	59919295	T	C	0.07937	0.1061	0.163306
1	59919298	T	C	0.3313	0.411	0.00833719
1	59924154	C	A	0.08532	0.1004	0.45333
1	59925419	G	A	0.3095	0.4451	9.1132e-06
1	59930314	A	G	0.08532	0.0947	0.663851
1	59935985	A	G	0.2698	0.267	0.944033
1	59940971	T	C	0.1448	0.07008	0.00011243
1	60069693	G	A	0.4345	0.3295	0.000538217
1	60069996	A	G	0.1647	0.1515	0.608604
1	60091504	A	G	0.4405	0.4583	0.00120799
1	60204896	T	C	0.2857	0.1686	7.3906e-06
1	60215671	T	C	0.4167	0.2898	2.20188e-05
1	60229082	C	T	0.1865	0.1515	0.135457
1	60280430	T	A	0.2381	0.2462	0.771721
1	60285450	A	G	0.4206	0.2273	3.27509e-11
1	60287088	C	G	0.3313	0.4924	1.26336e-08
1	60347535	A	G	0.2817	0.1648	6.51906e-06
1	60348187	C	T	0.3591	0.2879	0.0164485
1	60348188	G	A	0.1032	0.03598	2.11678e-05
1	60348555	C	G	0.4802	0.4299	0.00413047
1	60348697	G	A	0.3413	0.2955	0.124092
1	60536694	T	C	0.4821	0.3504	2.2262e-05
1	60536732	A	G	0.4861	0.3523	1.33122e-05
1	60539326	C	T	0.1587	0.1572	1
1	60556775	T	C	0.05357	0.08712	0.0390164
1	60674778	C	G	0.1587	0.1553	0.931826
1	60917478	A	G	0.08333	0.09659	0.514387
1	60979958	T	G	0.131	0.04167	3.00087e-07
1	60980130	A	C	0.119	0.1345	0.512773
1	60981975	T	C	0.25	0.2254	0.379995
1	61503402	G	T	0.4325	0.4337	1
1	61503432	C	A	0.04365	0.07955	0.0197316
1	61503433	G	A	0.04365	0.07955	0.0197316
1	61503434	C	G	0.04365	0.07955	0.0197316
1	61503439	G	A	0.04365	0.07955	0.0197316
1	61503451	C	T	0.04167	0.07765	0.0178865
1	61503460	A	G	0.04563	0.07386	0.0662735
1	61503464	C	G	0.04762	0.07386	0.0907878
1	61607690	T	C	0.2262	0.2292	0.940862
1	61622332	C	A	0.4444	0.464	0.53243
1	61625566	A	G	0.3333	0.25	0.00393736
1	61626201	T	A	0.09127	0.07197	0.305428
1	61626341	A	G	0.09127	0.07576	0.370467
1	61626442	A	G	0.3413	0.2614	0.00538092
1	61626724	C	G	0.4306	0.3277	0.000671523
1	61626866	C	T	0.06151	0.07197	0.53459
1	61658716	T	G	0.1567	0.0947	0.00339242
1	61671287	A	G	0.3651	0.3693	0.897365
1	61755121	A	G	0.08333	0.02652	5.18112e-05
1	61769562	T	G	0.1667	0.1629	0.933126
1	61773439	T	A	0.08135	0.1458	0.00120134
1	61774836	A	G	0.3829	0.2538	9.60205e-06
1	61774881	A	G	0.3036	0.233	0.0113221
1	61774957	A	G	0.1071	0.01894	1.49627e-09
1	61835674	A	G	0.2381	0.4186	6.59592e-10
1	61839056	T	A	0.09722	0.02652	1.65735e-06
1	61845689	C	T	0.3115	0.3485	0.209319
1	61847792	A	G	0.1151	0.1799	0.00376747
1	61847839	G	C	0.2004	0.07386	2.16389e-09
1	61847902	A	G	0.119	0.1686	0.0266556
1	61855902	C	T	0.09127	0.0303	3.66517e-05
1	61892140	C	A	0.3909	0.1288	2.42837e-22
1	61895689	C	T	0.08929	0.1326	0.0294866
1	62043855	T	A	0.2421	0.3295	0.00195715
1	62062491	A	G	0.1329	0.3201	6.15712e-13
1	62063325	A	T	0.05556	0.07576	0.210438
1	62063682	T	A	0.127	0.322	5.07908e-14
1	62063689	T	C	0.3175	0.1345	1.35987e-12
1	62072486	T	C	0.4544	0.4375	0.000607271
1	62081163	G	A	0.06548	0.03977	0.0697347
1	62093060	G	C	0.3869	0.2235	1.15164e-08
1	62096483	G	A	0.1508	0.07576	0.000161828
1	62097058	A	C	0.1429	0.07008	0.000160706
1	62113612	A	C	0.381	0.4489	0.0272549
1	62121038	T	C	0.08532	0.07008	0.41523
1	62123783	C	T	0.1111	0.1534	0.0537001
1	62123790	C	A	0.3671	0.3542	0.697297
1	62123806	G	A	0.373	0.3561	0.604807
1	62123822	T	A	0.3968	0.3977	1
1	62123825	G	C	0.3929	0.3977	0.898707
1	62123828	C	G	0.3968	0.3977	1
1	62123848	C	T	0.3909	0.3845	0.848115
1	62125642	T	C	0.3056	0.3371	0.286755
1	62142450	T	C	0.0754	0.0303	0.0011985
1	62147529	G	C	0.1687	0.2159	0.0583283
1	62148379	C	T	0.1349	0.1326	0.927322
1	62154771	T	A	0.4861	0.4697	0.170618
1	62156014	G	A	0.4226	0.428	0.899782
1	62156650	T	C	0.06944	0.03409	0.0109847
1	62157895	G	C	0.1984	0.2746	0.00430829
1	62159012	G	C	0.254	0.2595	0.886674
1	62878007	T	C	0.119	0.214	4.24719e-05
1	62906157	A	C	0.131	0.2027	0.00205201
1	63130371	T	C	0.05159	0.06629	0.356248
1	63214803	T	C	0.2956	0.4034	0.000327829
1	63214932	C	T	0.377	0.2254	1.07299e-07
1	63982102	T	C	0.1746	0.2292	0.0302534
1	64016853	G	C	0.2817	0.3845	0.00047338
1	64029904	T	G	0.1687	0.2254	0.0234417
1	64094846	T	C	0.2579	0.286	0.327787
1	64135653	G	C	0.2877	0.25	0.182133
1	64155864	G	C	0.2817	0.2273	0.0454959
1	64184579	C	A	0.4623	0.3996	9.31839e-06
1	64189414	G	A	0.4782	0.4602	0.0534727
1	64449081	T	C	0.3631	0.4583	0.00195014
1	64449084	T	C	0.3631	0.4564	0.00239967
1	65151571	A	C	0.2798	0.1648	9.00881e-06
1	65169035	A	C	0.2758	0.1894	0.00114465
1	65171160	G	A	0.05754	0.04735	0.487026
1	65180303	A	G	0.1429	0.2405	7.5439e-05
1	65233546	T	C	0.1111	0.0303	2.76469e-07
1	65234544	T	C	0.1071	0.03788	1.75197e-05
1	65239588	C	T	0.1806	0.2083	0.271671
1	65265796	G	A	0.09127	0.0303	3.66517e-05
1	65265983	A	G	0.129	0.09091	0.0579416
1	65318019	T	G	0.2421	0.2652	0.431349
1	65319292	C	T	0.2599	0.3011	0.14622
1	65378942	G	T	0.125	0.2538	1.39586e-07
1	66353807	C	G	0.1171	0.06439	0.00328735
1	66353900	A	G	0.494	0.4564	0.236448
1	66354141	A	T	0.4861	0.447	0.0341164
1	66354402	C	G	0.1071	0.1515	0.0412623
1	66354674	C	T	0.4901	0.447	0.0461381
1	66354922	C	G	0.498	0.4508	0.105193
1	66503403	A	G	0.2183	0.1894	0.278903
1	66520095	T	C	0.2679	0.303	0.21558
1	66731529	T	C	0.2103	0.3011	0.0010222
1	66731562	C	T	0.04365	0.07008	0.0808469
1	66731589	T	C	0.1131	0.1364	0.300353
1	66731616	T	A	0.1905	0.2576	0.0111479
1	66731643	G	C	0.04167	0.06061	0.204108
1	66731697	A	G	0.06944	0.07765	0.635199
1	66731700	A	T	0.1627	0.1648	0.933178
1	66731701	T	C	0.05952	0.04545	0.330235
1	66731811	A	C	0.06151	0.07197	0.53459
1	66731814	T	G	0.08333	0.08902	0.824579
1	66731832	G	A	0.3413	0.4735	1.64525e-05
1	66732144	C	T	0.373	0.4848	4.72586e-06
1	66732249	C	A	0.07341	0.04924	0.118872
1	66732278	A	C	0.0873	0.07576	0.569341
1	66732282	T	C	0.4226	0.447	2.98726e-05
1	66732306	G	C	0.09127	0.07197	0.305428
1	66732347	T	G	0.09325	0.1402	0.0202667
1	66732359	T	G	0.3056	0.4129	0.00035924
1	66732400	T	C	0.2956	0.3996	0.000528284
1	66732405	C	T	0.2262	0.2614	0.192838
1	66732421	C	T	0.125	0.1894	0.00482179
1	66732444	A	G	0.2282	0.2652	0.171086
1	66732495	T	G	0.2163	0.2519	0.186296
1	66732585	C	T	0.1329	0.1856	0.02192
1	66732642	A	G	0.09921	0.1193	0.319681
1	66732654	T	C	0.09325	0.1098	0.410571
1	66732667	T	C	0.09127	0.1042	0.529989
1	66732729	G	C	0.379	0.4564	1.46603e-07
1	66795499	A	G	0.131	0.2121	0.000697345
1	66795707	G	T	0.09921	0.07765	0.229061
1	66795796	G	C	0.1091	0.08333	0.170168
1	66795847	G	A	0.1091	0.08144	0.137833
1	66828135	C	A	0.2817	0.4034	4.68496e-05
1	66832261	T	A	0.1845	0.1591	0.284135
1	66832588	G	A	0.127	0.1875	0.00812376
1	66844787	C	T	0.1052	0.08333	0.241833
1	66844903	C	T	0.1905	0.1572	0.16297
1	66912571	A	T	0.3492	0.4754	3.98139e-05
1	66924658	T	C	0.07738	0.08333	0.732942
1	66924685	A	T	0.1667	0.1591	0.800316
1	66924694	C	A	0.254	0.25	0.886216
1	66924725	T	C	0.05952	0.04167	0.202532
1	66924916	C	T	0.3413	0.3201	0.508021
1	66924935	A	G	0.1071	0.04924	0.000653219
1	66925036	T	C	0.244	0.2367	0.826999
1	66925239	C	G	0.1032	0.04924	0.00134151
1	66925571	G	A	0.09921	0.04356	0.000593743
1	67094612	T	C	0.05357	0.05682	0.891839
1	67094663	A	G	0.123	0.1723	0.0284259
1	67094765	A	G	0.09325	0.1402	0.0202667
1	67095163	T	A	0.131	0.1458	0.528432
1	67095166	C	G	0.131	0.1534	0.327458
1	67095343	A	G	0.1032	0.1439	0.047892
1	67117161	A	G	0.07937	0.05871	0.218798
1	67126579	C	G	0.121	0.1042	0.430619
1	67126688	A	C	0.121	0.1042	0.430619
1	67126898	T	G	0.07937	0.05492	0.134638
1	67126965	G	A	0.08135	0.05303	0.0806635
1	67127761	A	G	0.08532	0.05871	0.11635
1	67147724	C	G	0.252	0.2727	0.479347
1	67149738	C	T	0.08333	0.05682	0.111813
1	67156095	T	C	0.07937	0.06061	0.271585
1	67160771	A	T	0.2004	0.0947	1.63372e-06
1	67160937	T	G	0.08532	0.05492	0.0663215
1	67164233	T	G	0.1865	0.09091	8.38848e-06
1	67167328	A	G	0.1607	0.142	0.43432
1	67167402	G	C	0.1905	0.0928	6.53628e-06
1	67168581	C	G	0.4603	0.5	0.212845
1	67168595	A	G	0.4563	0.4924	0.261845
1	67176986	C	T	0.1706	0.2708	0.000126704
1	67629779	C	G	0.3552	0.3447	0.744299
1	67629865	G	A	0.246	0.2121	0.207803
1	67691393	T	C	0.2698	0.286	0.578722
1	67803195	A	G	0.4663	0.4337	0.00147694
1	67946683	G	A	0.4544	0.4545	1
1	67946759	A	G	0.4504	0.4811	0.349173
1	67947704	G	A	0.123	0.1326	0.709338
1	67949428	G	A	0.1071	0.1439	0.0909065
1	67950367	A	T	0.1071	0.1553	0.0268944
1	67950549	C	T	0.256	0.3068	0.072291
1	67950849	G	C	0.4226	0.4451	0.489711
1	67951142	T	C	0.1032	0.1553	0.0157831
1	67955022	A	C	0.1607	0.1648	0.86649
1	67955211	G	A	0.252	0.2803	0.324337
1	67955217	T	C	0.252	0.2784	0.359526
1	67955223	A	G	0.248	0.2784	0.289211
1	67955270	G	A	0.252	0.2746	0.437068
1	67955292	A	G	0.248	0.2708	0.434813
1	67955349	T	C	0.1567	0.1667	0.673471
1	67956144	A	G	0.244	0.1989	0.0845989
1	68004781	T	C	0.3591	0.2386	2.38731e-05
1	68004848	T	C	0.4187	0.3314	0.00460505
1	68007828	T	A	0.25	0.3068	0.0442436
1	68138882	C	G	0.1786	0.1989	0.426875
1	68257864	T	G	0.1329	0.2102	0.00126396
1	68287870	T	G	0.1409	0.09848	0.0432599
1	68323327	C	A	0.3988	0.1875	8.17577e-14
1	68332019	A	G	0.3155	0.4072	0.00233338
1	68332128	G	A	0.1667	0.1515	0.551195
1	68332455	A	C	0.1468	0.2159	0.00468
1	68348181	C	G	0.1389	0.1534	0.537967
1	68348215	A	G	0.1488	0.1761	0.239019
1	68378280	T	C	0.3313	0.3182	0.689953
1	68386524	C	A	0.496	0.4943	0.803301
1	68394553	G	C	0.1329	0.07955	0.00608945
1	68394557	C	T	0.1329	0.07955	0.00608945
1	68512246	T	C	0.256	0.4167	6.11919e-08
1	68512898	C	T	0.3651	0.3542	0.745695
1	68518837	A	G	0.2143	0.09659	1.74912e-07
1	68519539	A	G	0.3333	0.3314	1
1	68519562	G	A	0.2619	0.4242	4.91355e-08
1	68519697	T	C	0.3968	0.3769	0.523026
1	68539644	A	C	0.04563	0.09091	0.00448463
1	68896942	G	A	0.254	0.375	3.19628e-05
1	68899135	T	C	0.2937	0.4924	7.05064e-11
1	68900504	T	A	0.1587	0.2235	0.00902967
1	68900580	C	T	0.2718	0.2481	0.394831
1	68900627	A	G	0.2679	0.2481	0.477305
1	68902598	A	G	0.2679	0.2652	0.943912
1	69044540	A	G	0.3313	0.286	0.121129
1	69044597	T	C	0.1845	0.3011	1.31903e-05
1	69089090	T	C	0.1171	0.1629	0.0391525
1	69181608	G	A	0.2937	0.3883	0.00161311
1	69874914	A	G	0.05754	0.09659	0.0199834
1	70210663	A	G	0.379	0.428	0.112969
1	70261185	T	C	0.07937	0.04735	0.0399732
1	70331119	A	G	0.07937	0.05303	0.102628
1	70335627	G	A	0.07738	0.05303	0.129444
1	70336142	G	C	0.123	0.1553	0.150519
1	70373574	A	T	0.123	0.1894	0.00358632
1	70409813	T	C	0.07738	0.07008	0.720925
1	70409883	G	C	0.2857	0.3371	0.080661
1	70599940	G	A	0.1389	0.0947	0.0323033
1	71281159	A	C	0.1329	0.3144	2.53824e-12
1	71287271	C	T	0.4782	0.2765	2.84653e-11
1	71287286	C	T	0.3611	0.1837	1.39121e-10
1	71302317	T	C	0.2659	0.1364	2.27361e-07
1	71302557	C	T	0.381	0.2178	9.69332e-09
1	71302770	A	G	0.1488	0.2557	2.00507e-05
1	71303279	G	C	0.2698	0.1345	6.50557e-08
1	71303499	T	C	0.2679	0.1288	2.07943e-08
1	71304011	A	G	0.2639	0.1288	4.61767e-08
1	71304131	C	A	0.256	0.125	8.03349e-08
1	71304142	T	C	0.254	0.125	1.18748e-07
1	71304143	G	A	0.254	0.125	1.18748e-07
1	71304189	T	C	0.2679	0.125	7.12398e-09
1	71304615	A	G	0.4464	0.4527	0.851244
1	71304692	G	A	0.1687	0.2443	0.00275969
1	71304713	A	G	0.4742	0.4621	0.708436
1	71304722	C	T	0.4742	0.4621	0.708436
1	71304795	A	G	0.381	0.375	0.84751
1	71304819	T	C	0.1786	0.2235	0.0746733
1	71304884	C	T	0.1508	0.1856	0.157287
1	71305860	T	C	0.4306	0.4583	0.380812
1	71306237	G	A	0.119	0.2064	0.000148212
1	71306610	A	T	0.05159	0.06061	0.589462
1	71306639	G	A	0.1369	0.06629	0.000178727
1	71307455	C	A	0.09127	0.08144	0.581312
1	71307497	A	G	0.1389	0.08144	0.00370684
1	71308091	A	G	0.3214	0.1496	6.62288e-11
1	71308226	C	G	0.498	0.4659	0.318918
1	71308614	C	G	0.1925	0.1023	4.62862e-05
1	71308718	T	C	0.3155	0.1364	4.09021e-12
1	71318454	A	G	0.1409	0.1042	0.0866086
1	71319644	T	A	0.2262	0.3239	0.000491325
1	71320297	C	A	0.1151	0.0928	0.261758
1	71322654	G	A	0.1389	0.2292	0.000215453
1	71322662	A	G	0.1349	0.2273	0.00014137
1	71322689	A	T	0.127	0.1629	0.111906
1	71322717	G	A	0.256	0.3428	0.00277438
1	71337813	G	A	0.2421	0.4034	3.12785e-08
1	71339031	C	A	0.121	0.09848	0.272957
1	71339073	A	G	0.2183	0.108	1.8326e-06
1	71339667	A	G	0.2183	0.09848	1.35145e-07
1	71346565	G	A	0.1567	0.2765	3.8047e-06
1	71348931	G	A	0.0873	0.1155	0.149469
1	71355272	A	T	0.4702	0.4697	0.0616783
1	71358186	G	A	0.2758	0.339	0.0309047
1	71358232	A	G	0.2698	0.1231	2.68761e-09
1	71377061	C	T	0.2659	0.3485	0.0045951
1	71379870	G	A	0.4524	0.2083	6.02332e-17
1	71393438	A	G	0.2202	0.2197	1
1	71689296	A	T	0.2798	0.2045	0.00562772
1	71798275	C	T	0.1032	0.05492	0.00518845
1	71798624	A	G	0.06151	0.04167	0.160163
1	71798674	A	G	0.4127	0.4735	0.000293473
1	71798722	T	C	0.2738	0.2595	0.622368
1	71798922	C	T	0.1845	0.1477	0.13154
1	71798923	T	A	0.1845	0.1477	0.13154
1	71798935	C	T	0.1845	0.1477	0.13154
1	71798991	T	C	0.1885	0.1553	0.161221
1	71799006	T	C	0.1845	0.1534	0.184556
1	71802843	A	G	0.125	0.08902	0.0692279
1	71802936	T	C	0.1329	0.08902	0.0286185
1	71873284	T	C	0.127	0.0928	0.0899136
1	71968841	G	A	0.4643	0.3201	2.261e-06
1	71980821	T	C	0.2798	0.2633	0.575587
1	71981222	T	C	0.2202	0.3731	9.88565e-08
1	71981329	C	A	0.2163	0.375	3.00735e-08
1	71981477	G	A	0.1468	0.0928	0.00925873
1	71988465	A	C	0.1329	0.09659	0.0779452
1	72028763	A	G	0.129	0.09659	0.11459
1	72028853	T	C	0.1032	0.07576	0.127353
1	72622876	T	C	0.4702	0.4356	0.00277175
1	72680003	A	G	0.4841	0.4318	0.007343
1	72755936	C	T	0.3988	0.4792	0.000105694
1	72894055	G	A	0.09325	0.08712	0.745398
1	72896374	A	G	0.08333	0.07576	0.730012
1	73072453	A	C	0.09921	0.0947	0.833764
1	73355042	A	G	0.1488	0.3409	5.62995e-13
1	73398808	C	T	0.1944	0.06818	1.6086e-09
1	73444319	C	A	0.1865	0.06818	1.05253e-08
1	73693154	G	A	0.1865	0.06439	2.48162e-09
1	73708982	G	A	0.1488	0.3485	8.45626e-14
1	73738447	T	C	0.3671	0.3617	0.897064
1	73738532	T	G	0.08929	0.07008	0.300119
1	73783518	C	T	0.1131	0.2424	6.48402e-08
1	73783793	A	G	0.2917	0.3864	0.00158858
1	73783955	T	C	0.2421	0.3087	0.0179129
1	73784116	C	T	0.3671	0.3674	1
1	73823625	A	G	0.06151	0.03977	0.118941
1	73823709	C	G	0.2143	0.1515	0.00981424
1	73823712	A	T	0.131	0.1231	0.70949
1	73823742	A	T	0.256	0.2178	0.163848
1	73823751	A	G	0.2421	0.1989	0.0985382
1	73823771	C	A	0.1349	0.1269	0.712801
1	73823822	A	G	0.2837	0.267	0.577198
1	73823833	G	C	0.2857	0.2689	0.577992
1	73823892	G	C	0.1984	0.1723	0.297736
1	73823936	T	C	0.1845	0.06818	1.66756e-08
1	73823942	C	A	0.09722	0.07576	0.224658
1	73824369	C	T	0.1865	0.07386	7.85841e-08
1	73824627	C	T	0.3036	0.3939	0.00265485
1	74012878	T	C	0.2857	0.3371	0.080661
1	74013362	C	G	0.3492	0.3636	0.649331
1	74013742	C	T	0.1508	0.03788	3.0902e-10
1	74200772	C	T	0.3036	0.4015	0.00112118
1	74200895	A	G	0.0377	0.0625	0.0868705
1	74200903	G	A	0.0377	0.06439	0.0658982
1	74201560	A	G	0.3651	0.3674	0.948544
1	74497427	G	A	0.373	0.3693	0.948617
1	74497801	A	C	0.369	0.3769	0.797164
1	74498240	T	C	0.373	0.3769	0.948724
1	74498339	A	G	0.08333	0.0625	0.230378
1	74498594	T	C	0.3234	0.3144	0.789344
1	74546597	T	C	0.2917	0.4015	0.000247043
1	74605559	T	C	0.1488	0.3106	6.7011e-10
1	74607656	A	C	0.1508	0.3447	4.13072e-13
1	74755895	T	C	0.1587	0.3693	1.54342e-14
1	74756721	C	G	0.3631	0.358	0.896839
1	74756765	G	C	0.2996	0.4129	0.000162564
1	74769560	T	A	0.3036	0.4072	0.000566204
1	74993349	A	G	0.2956	0.2689	0.368411
1	74993541	T	A	0.3056	0.2765	0.337064
1	74993573	T	G	0.2659	0.2178	0.0806221
1	74993591	C	A	0.2321	0.1799	0.0449304
1	74993606	T	A	0.2044	0.1496	0.0222565
1	75164773	A	G	0.3016	0.4148	0.000165836
1	75165299	T	C	0.3631	0.3731	0.747244
1	75236534	A	G	0.3631	0.3504	0.696655
1	75265870	C	G	0.1052	0.108	0.919812
1	75330818	T	C	0.2004	0.07008	8.01218e-10
1	75340013	G	A	0.5	0.4148	0.00715776
1	75381003	G	A	0.1389	0.3542	6.31367e-16
1	75722594	G	A	0.1905	0.06439	9.43736e-10
1	75723067	T	C	0.1607	0.07008	5.39323e-06
1	75775958	G	A	0.3869	0.2557	7.36689e-06
1	75802061	A	G	0.3671	0.2841	0.00518866
1	75804297	A	G	0.2202	0.3939	1.696e-09
1	75804315	G	A	0.1508	0.3485	1.60774e-13
1	75810557	A	G	0.1528	0.339	3.04951e-12
1	75848584	T	C	0.1032	0.1004	0.918144
1	75850504	G	A	0.2659	0.1761	0.000538333
1	75877409	A	G	0.1587	0.1061	0.013003
1	75879893	G	C	0.4702	0.4072	8.43654e-05
1	75891278	C	T	0.2202	0.2045	0.543371
1	75891313	T	C	0.2282	0.2008	0.288947
1	75891353	A	G	0.2282	0.2159	0.653451
1	76377647	A	G	0.1448	0.05871	4.2088e-06
1	76384290	G	A	0.375	0.4697	5.58327e-07
1	76390401	T	A	0.127	0.3087	1.5235e-12
1	76415714	G	A	0.3829	0.4602	5.5754e-07
1	76416742	T	C	0.2282	0.1705	0.0234946
1	76429642	A	C	0.2202	0.1742	0.0715043
1	77244100	C	T	0.1488	0.05114	1.17732e-07
1	77444900	C	G	0.377	0.3087	0.0217197
1	77462648	G	C	0.1726	0.1799	0.806478
1	77464877	A	G	0.3452	0.2557	0.00177094
1	77526353	A	G	0.4643	0.4621	0.0211692
1	77540367	A	G	0.1012	0.07008	0.0756003
1	77546988	C	G	0.1468	0.07576	0.000320457
1	77547006	A	G	0.2083	0.2405	0.232877
1	77551454	G	A	0.1389	0.07765	0.00175533
1	77551532	A	G	0.1706	0.1761	0.869416
1	77587329	G	A	0.4107	0.3674	9.90501e-13
1	77589252	G	A	0.1567	0.08144	0.00022517
1	77592886	G	C	0.3155	0.1307	6.0878e-13
1	77600963	T	C	0.1409	0.3409	4.23536e-14
1	77610693	A	G	0.1409	0.07386	0.000561951
1	77617436	A	G	0.1448	0.07386	0.000287378
1	77650132	T	C	0.2877	0.3523	0.0277973
1	77652497	T	C	0.1429	0.3333	5.54592e-13
1	77653498	T	C	0.1587	0.1629	0.865814
1	77660297	T	C	0.4147	0.392	6.21632e-10
1	77661422	C	T	0.4167	0.3807	7.99741e-11
1	77707465	A	G	0.1369	0.3409	1.09152e-14
1	77708148	T	C	0.0754	0.1061	0.104194
1	77708241	T	C	0.2341	0.1913	0.0945002
1	77708442	T	A	0.3512	0.3239	0.357344
1	77818301	A	G	0.1448	0.07576	0.000447444
1	77838765	C	G	0.1111	0.1004	0.613008
1	77846893	T	C	0.1548	0.07955	0.000202392
1	77882558	G	A	0.2361	0.0928	4.35558e-10
1	77883126	A	G	0.09325	0.05682	0.0324062
[truncated: 30,521 more rows]
