# Supplementary material for: Large-Scale Whole Genome Sequencing Study Reveals Genetic Architecture and Key Variants for Breast Muscle Weight in Native Chickens
Source: Genes (Basel). 2021 Dec 21;13(1):3. doi: 10.3390/genes13010003 (PMC8774586; doi:10.3390/genes13010003)
Supplement: Supplementary file 1 [file genes-13-00003-s001.zip › Supplement Table S3.xlsx]

## Sheet: Sheet1
Supplement Table S3. Annotation result of missense SNPs with significant frequency difference.
Gene ID	Gene name	Chromosome	Start	End	Strand	Gene type	Description
ENSGALG00000053667		1	93356698	93367762	1	protein_coding	CD2 molecule [Source:NCBI gene;Acc:768858]
ENSGALG00000047821		1	93298610	93300203	1	protein_coding
ENSGALG00000016734	SLC9A7	1	131537500	131605265	1	protein_coding	solute carrier family 9 member A7 [Source:NCBI gene;Acc:418676]
ENSGALG00000016864	METTL21C	1	144281168	144285163	1	protein_coding	methyltransferase like 21C [Source:NCBI gene;Acc:418768]
ENSGALG00000017307	POLD3	1	195879120	195909268	1	protein_coding	DNA polymerase delta 3, accessory subunit [Source:NCBI gene;Acc:419053]
ENSGALG00000016584	EGFL6	1	124845633	124876994	1	protein_coding	EGF like domain multiple 6 [Source:HGNC Symbol;Acc:HGNC:3235]
ENSGALG00000043058	TBC1D22A	1	16325266	16480222	1	protein_coding	TBC1 domain family member 22A [Source:NCBI gene;Acc:428128]
ENSGALG00000048109		1	16231465	16234869	1	protein_coding	uncharacterized LOC107051636 [Source:NCBI gene;Acc:107051636]
ENSGALG00000014924	POLQ	1	80209348	80265753	1	protein_coding	DNA polymerase theta [Source:NCBI gene;Acc:418326]
ENSGALG00000009934	NUP107	1	35367839	35393184	1	protein_coding	nucleoporin 107 [Source:NCBI gene;Acc:101751988]
ENSGALG00000013018	TPRKB	1	15825374	15829351	1	protein_coding	TP53RK binding protein [Source:NCBI gene;Acc:425906]
ENSGALG00000007098	KIF21A	1	15477557	15560977	1	protein_coding	kinesin family member 21A [Source:NCBI gene;Acc:417692]
ENSGALG00000035940	SLC2A13	1	15243988	15377569	1	protein_coding	solute carrier family 2 member 13 [Source:NCBI gene;Acc:769652]
ENSGALG00000035375	LRTOMT	1	195632213	195634015	1	protein_coding	leucine rich transmembrane and O-methyltransferase domain containing [Source:NCBI gene;Acc:100857436]
ENSGALG00000043190		1	79846657	79883832	1	protein_coding
ENSGALG00000009927	RAP1B	1	35332501	35366120	1	protein_coding	RAP1B, member of RAS oncogene family [Source:NCBI gene;Acc:417840]
ENSGALG00000035228		1	79791824	79866172	1	protein_coding	sperm associated antigen 17 [Source:NCBI gene;Acc:418315]
ENSGALG00000014750		1	78771732	78773515	1	protein_coding
ENSGALG00000044138	GPA33	1	93224989	93234633	1	protein_coding	glycoprotein A33 [Source:NCBI gene;Acc:418445]
ENSGALG00000054032		1	14285663	14295379	1	protein_coding
ENSGALG00000017096	LNX2	1	177523273	177558046	1	protein_coding	uncharacterized LOC101749023 [Source:NCBI gene;Acc:101749023]
ENSGALG00000008132	PUS7	1	14118066	14138060	1	protein_coding	pseudouridylate synthase 7 (putative) [Source:NCBI gene;Acc:417709]
ENSGALG00000016388	KLHL34	1	120595114	120596901	1	protein_coding	kelch like family member 34 [Source:NCBI gene;Acc:418604]
ENSGALG00000035726	FLT3	1	177364966	177389179	1	protein_coding	fms related tyrosine kinase 3 [Source:NCBI gene;Acc:100858422]
ENSGALG00000008167	KMT2E	1	13903212	13955809	1	protein_coding	lysine methyltransferase 2E [Source:NCBI gene;Acc:417712]
ENSGALG00000014689	FAM131B	1	78257533	78259472	1	protein_coding	family with sequence similarity 131 member B [Source:HGNC Symbol;Acc:HGNC:22202]
ENSGALG00000017091	FLT1	1	177165538	177266964	1	protein_coding	fms related tyrosine kinase 1 [Source:NCBI gene;Acc:374100]
ENSGALG00000028988	ART7C	1	195581771	195583012	1	protein_coding	erythroblast NAD--arginine ADP-ribosyltransferase-like [Source:NCBI gene;Acc:428125]
ENSGALG00000009885	HELB	1	34535707	34549257	1	protein_coding	DNA helicase B [Source:NCBI gene;Acc:417836]
ENSGALG00000008288	ARMC10	1	13055479	13063032	1	protein_coding	armadillo repeat containing 10 [Source:NCBI gene;Acc:417720]
ENSGALG00000008298	LRRC17	1	13007015	13024134	1	protein_coding	leucine rich repeat containing 17 [Source:NCBI gene;Acc:395440]
ENSGALG00000008301	FAM185A	1	12932861	12973755	1	protein_coding	family with sequence similarity 185 member A [Source:NCBI gene;Acc:417722]
ENSGALG00000008312	GSAP	1	12815093	12861596	1	protein_coding	gamma-secretase activating protein [Source:NCBI gene;Acc:417724]
ENSGALG00000014477	CD4	1	77873930	77885897	1	protein_coding	CD4 molecule [Source:NCBI gene;Acc:395362]
ENSGALG00000017065	STARD13	1	175547844	175573201	1	protein_coding	StAR related lipid transfer domain containing 13 [Source:NCBI gene;Acc:418908]
ENSGALG00000012530	FOXRED2	1	51716683	51725962	1	protein_coding	FAD dependent oxidoreductase domain containing 2 [Source:NCBI gene;Acc:418054]
ENSGALG00000008427	GNAT3	1	11413084	11443325	1	protein_coding	G protein subunit alpha transducin 3 [Source:NCBI gene;Acc:427851]
ENSGALG00000039448	NCAPD2	1	77587505	77611310	1	protein_coding	non-SMC condensin I complex subunit D2 [Source:NCBI gene;Acc:418275]
ENSGALG00000000808		1	194959884	194997527	1	protein_coding	guanylate cyclase 2D, retinal [Source:NCBI gene;Acc:419089]
ENSGALG00000050082		1	10877917	10879590	1	protein_coding
ENSGALG00000012419		1	51162834	51165452	1	protein_coding	urotensin-2 receptor-like [Source:NCBI gene;Acc:771154]
ENSGALG00000012987	CCDC77	1	60277783	60290283	1	protein_coding	coiled-coil domain containing 77 [Source:NCBI gene;Acc:418149]
ENSGALG00000006563	SEMA3D	1	8841295	8982974	1	protein_coding	semaphorin 3D [Source:NCBI gene;Acc:396332]
ENSGALG00000052883		1	75802005	75811486	1	protein_coding
ENSGALG00000054682		1	75801992	75806876	1	protein_coding
ENSGALG00000040184	RIMKLB	1	75676381	75723185	1	protein_coding	ribosomal modification protein rimK like family member B [Source:NCBI gene;Acc:418255]
ENSGALG00000051529		1	7249016	7265003	1	protein_coding
ENSGALG00000009825	SRGAP1	1	33560543	33701007	1	protein_coding	SLIT-ROBO Rho GTPase activating protein 1 [Source:NCBI gene;Acc:417821]
ENSGALG00000034198	MCM10	1	7248738	7263920	1	protein_coding	minichromosome maintenance 10 replication initiation factor [Source:NCBI gene;Acc:429525]
ENSGALG00000017017	SERPINE3	1	171398869	171415010	1	protein_coding	serpin family E member 3 [Source:NCBI gene;Acc:418875]
ENSGALG00000017012	KCNRG	1	170697168	170700171	1	protein_coding	potassium channel regulator [Source:NCBI gene;Acc:418873]
ENSGALG00000017011	TRIM13	1	170690519	170696381	1	protein_coding	tripartite motif containing 13 [Source:NCBI gene;Acc:418872]
ENSGALG00000016836	TUBGCP3	1	139263988	139314276	1	protein_coding	tubulin gamma complex associated protein 3 [Source:NCBI gene;Acc:418750]
ENSGALG00000024077		1	92747952	92757871	1	protein_coding
ENSGALG00000017006	SETDB2	1	170527078	170545135	1	protein_coding	SET domain bifurcated histone lysine methyltransferase 2 [Source:HGNC Symbol;Acc:HGNC:20263]
ENSGALG00000015414	NSUN3	1	91182435	91202043	1	protein_coding	NOP2/Sun RNA methyltransferase family member 3 [Source:NCBI gene;Acc:418432]
ENSGALG00000049435		1	73823519	73824727	1	protein_coding
ENSGALG00000015412	ARL13B	1	91130619	91178356	1	protein_coding	ADP ribosylation factor like GTPase 13B [Source:NCBI gene;Acc:418431]
ENSGALG00000035696	RRP1B	1	111336046	111358043	1	protein_coding	ribosomal RNA processing 1B [Source:NCBI gene;Acc:425237]
ENSGALG00000011970	CHADL	1	49754389	49758184	1	protein_coding	chondroadherin-like [Source:NCBI gene;Acc:417998]
ENSGALG00000017282	NDUFA9	1	73689598	73711387	1	protein_coding	NADH:ubiquinone oxidoreductase subunit A9 [Source:NCBI gene;Acc:419039]
ENSGALG00000017287	FGF6	1	73398600	73411082	1	protein_coding	fibroblast growth factor 6 [Source:NCBI gene;Acc:768907]
ENSGALG00000022813	NDUFV3	1	110902176	110909972	1	protein_coding	NADH:ubiquinone oxidoreductase subunit V3 [Source:NCBI gene;Acc:418541]
ENSGALG00000016185	SLC37A1	1	110776509	110811358	1	protein_coding	solute carrier family 37 member 1 [Source:NCBI gene;Acc:418537]
ENSGALG00000048672		1	110587792	110605006	1	protein_coding	uncharacterized LOC112530909 [Source:NCBI gene;Acc:112530909]
ENSGALG00000016994	NUDT15	1	169993419	170000774	1	protein_coding	nudix hydrolase 15 [Source:NCBI gene;Acc:418858]
ENSGALG00000016157		1	110541743	110555529	1	protein_coding
ENSGALG00000052523		1	110512214	110532897	1	protein_coding
ENSGALG00000014551		1	71309071	71524675	1	protein_coding	tetratricopeptide repeat protein 38-like [Source:NCBI gene;Acc:426599]
ENSGALG00000048687		1	71309056	71360005	1	protein_coding	tetratricopeptide repeat domain 38 [Source:NCBI gene;Acc:426193]
ENSGALG00000016142	MX1	1	110239567	110260524	1	protein_coding	myxovirus (influenza virus) resistance 1, interferon-inducible protein p78 (mouse) [Source:NCBI gene;Acc:395313]
ENSGALG00000016140	FAM3B	1	110226286	110236394	1	protein_coding	family with sequence similarity 3 member B [Source:NCBI gene;Acc:418527]
ENSGALG00000016132	IGSF5	1	109426312	109457601	1	protein_coding	immunoglobulin superfamily member 5 [Source:NCBI gene;Acc:418524]
ENSGALG00000016127		1	109359681	109366841	1	protein_coding
ENSGALG00000015377	PHLDB2	1	89725242	89805852	1	protein_coding	pleckstrin homology like domain family B member 2 [Source:NCBI gene;Acc:418418]
ENSGALG00000015375	PLCXD2	1	89665094	89684871	1	protein_coding	phosphatidylinositol specific phospholipase C X domain containing 2 [Source:NCBI gene;Acc:418417]
ENSGALG00000032868	AHCYL2	1	1354962	1392842	1	protein_coding	adenosylhomocysteinase like 2 [Source:NCBI gene;Acc:416675]
ENSGALG00000013247		1	191609238	191627294	1	protein_coding	coiled-coil domain containing 83 [Source:NCBI gene;Acc:425232]
ENSGALG00000016050	TTC3	1	108342783	108401530	1	protein_coding	tetratricopeptide repeat domain 3 [Source:NCBI gene;Acc:418518]
ENSGALG00000054080	RIPPLY3	1	108324987	108331087	1	protein_coding	ripply transcriptional repressor 3 [Source:NCBI gene;Acc:101749102]
ENSGALG00000016044	SIM2	1	108142878	108198091	1	protein_coding	SIM bHLH transcription factor 2 [Source:NCBI gene;Acc:418515]
ENSGALG00000055132		1	164502455	164503903	1	protein_coding
ENSGALG00000016042	CHAF1B	1	108001836	108019446	1	protein_coding	chromatin assembly factor 1 subunit B [Source:NCBI gene;Acc:418514]
ENSGALG00000054904		1	731744	734964	1	protein_coding
ENSGALG00000011531	APAF1	1	46718130	46743511	1	protein_coding	apoptotic peptidase activating factor 1 [Source:NCBI gene;Acc:417926]
ENSGALG00000014126		1	68314084	68324267	1	protein_coding	endonuclease, polyU-specific-like [Source:NCBI gene;Acc:418221]
ENSGALG00000016036	DOP1B	1	107923828	107968058	1	protein_coding	DOP1 leucine zipper like protein B [Source:HGNC Symbol;Acc:HGNC:1291]
ENSGALG00000016027	CBR3	1	107912724	107920067	1	protein_coding	carbonyl reductase 3 [Source:NCBI gene;Acc:418512]
ENSGALG00000011504	TMPO	1	46668979	46691156	1	protein_coding	thymopoietin [Source:NCBI gene;Acc:417923]
ENSGALG00000039682	HCLS1	1	359020	371025	1	protein_coding	hematopoietic cell-specific Lyn substrate 1 [Source:NCBI gene;Acc:426867]
ENSGALG00000041494	GOLGB1	1	323123	357594	1	protein_coding	golgin B1 [Source:NCBI gene;Acc:426868]
ENSGALG00000030853		1	45996281	46037126	1	protein_coding
ENSGALG00000047489		1	45987976	45991943	1	protein_coding
ENSGALG00000052974		1	161635590	161636837	1	protein_coding
ENSGALG00000036677	ITSN1	1	106830197	106917416	1	protein_coding	intersectin 1 [Source:NCBI gene;Acc:418506]
ENSGALG00000051297		1	31439	243537	1	protein_coding
ENSGALG00000045540		1	27209	33555	1	protein_coding	C-type lectin domain family 2 member D-like 5 [Source:NCBI gene;Acc:776458]
ENSGALG00000022871	HHLA2	1	88748622	88761403	1	protein_coding	HERV-H LTR-associating 2 [Source:NCBI gene;Acc:107054979]
ENSGALG00000016922		1	156436746	156448252	1	protein_coding	COMM domain containing 6 [Source:NCBI gene;Acc:769778]
ENSGALG00000041867	IFNAR2	1	106580169	106592227	1	protein_coding	interferon alpha and beta receptor subunit 2 [Source:NCBI gene;Acc:395664]
ENSGALG00000016915	MYCBP2	1	155590325	155793849	1	protein_coding	MYC binding protein 2, E3 ubiquitin protein ligase [Source:NCBI gene;Acc:418808]
ENSGALG00000017249	PCF11	1	190407769	190427144	1	protein_coding	PCF11 cleavage and polyadenylation factor subunit [Source:NCBI gene;Acc:419021]
ENSGALG00000016911	OBI1	1	154872629	154900156	1	protein_coding	ring finger protein 219 [Source:NCBI gene;Acc:418805]
ENSGALG00000000071		1	190327368	190335382	1	protein_coding	DNA damage induced apoptosis suppressor [Source:NCBI gene;Acc:101750305]
ENSGALG00000016899	DCT	1	147901713	147921618	1	protein_coding	dopachrome tautomerase [Source:NCBI gene;Acc:395775]
ENSGALG00000015353	BBX	1	88325470	88449177	1	protein_coding	BBX, HMG-box containing [Source:NCBI gene;Acc:418407]
ENSGALG00000042269	METTL25	1	40772949	40828590	1	protein_coding	methyltransferase like 25 [Source:NCBI gene;Acc:417879]
ENSGALG00000041311		1	146954675	146960092	1	protein_coding
ENSGALG00000017238	GRM5	1	189236711	189484068	1	protein_coding	glutamate receptor, metabotropic 5 [Source:NCBI gene;Acc:373933]
ENSGALG00000010342	OTOGL	1	39845476	39934790	1	protein_coding	otogelin-like [Source:NCBI gene;Acc:772154]
ENSGALG00000015348	ALCAM	1	87615066	87731006	1	protein_coding	activated leukocyte cell adhesion molecule [Source:NCBI gene;Acc:396092]
ENSGALG00000017235	NOX4	1	189025780	189161699	1	protein_coding	NADPH oxidase 4 [Source:NCBI gene;Acc:419012]
ENSGALG00000050117		1	100511952	100512965	1	protein_coding
ENSGALG00000042572		1	197438849	197439910	1	protein_coding	translocase of inner mitochondrial membrane 10B [Source:NCBI gene;Acc:107052461]
ENSGALG00000036106	SMPD1	1	197398635	197402615	1	protein_coding	sphingomyelin phosphodiesterase 1 [Source:NCBI gene;Acc:419077]
ENSGALG00000022704		1	197389587	197391246	1	protein_coding
ENSGALG00000015675		1	99421122	99454742	1	protein_coding	ATP-binding cassette, sub-family C (CFTR/MRP), member 13, pseudogene [Source:NCBI gene;Acc:418468]
ENSGALG00000044391	RBM11	1	99412225	99420340	1	protein_coding	RNA binding motif protein 11 [Source:NCBI gene;Acc:418467]
ENSGALG00000015342		1	86479995	86486708	1	protein_coding
ENSGALG00000052767		1	197280001	197281526	1	protein_coding
ENSGALG00000054014		1	197239709	197242487	1	protein_coding
ENSGALG00000015511	ROBO1	1	97569877	97995865	1	protein_coding	roundabout guidance receptor 1 [Source:NCBI gene;Acc:395292]
ENSGALG00000050351		1	95704319	95705674	1	protein_coding
ENSGALG00000010224	GLIPR1L	1	37882246	37890696	1	protein_coding	GLI pathogenesis-related 1-like [Source:NCBI gene;Acc:417862]
ENSGALG00000010222		1	37853568	37870874	1	protein_coding
ENSGALG00000010200	TRHDE	1	36736396	36951463	1	protein_coding	thyrotropin releasing hormone degrading enzyme [Source:NCBI gene;Acc:427868]
ENSGALG00000015324		1	86425648	86430040	1	protein_coding	family with sequence similarity 172 member B, pseudogene [Source:NCBI gene;Acc:418395]
ENSGALG00000050257		1	62089715	62111215	1	protein_coding
ENSGALG00000016884	SLC15A1	1	146243004	146267048	1	protein_coding	solute carrier family 15 member 1 [Source:NCBI gene;Acc:378789]
ENSGALG00000013056		1	62058137	62065268	1	protein_coding	tubulin alpha 8a [Source:NCBI gene;Acc:418166]
ENSGALG00000017329	FCHSD2	1	196502552	196621676	1	protein_coding	FCH and double SH3 domains 2 [Source:NCBI gene;Acc:419068]
ENSGALG00000016883	DOCK9	1	146109887	146227739	1	protein_coding	dedicator of cytokinesis 9 [Source:NCBI gene;Acc:418779]
ENSGALG00000010044	KCNMB4	1	35937978	35948946	1	protein_coding	potassium calcium-activated channel subfamily M regulatory beta subunit 4 [Source:NCBI gene;Acc:417852]
ENSGALG00000015491	GPR89A	1	93900144	93923220	1	protein_coding	G protein-coupled receptor 89A [Source:NCBI gene;Acc:418459]
ENSGALG00000037655	BCL9	1	93792988	93803389	1	protein_coding	B-cell CLL/lymphoma 9 [Source:NCBI gene;Acc:418456]
ENSGALG00000013037	BCL2L13	1	61798694	61836141	1	protein_coding	BCL2 like 13 [Source:NCBI gene;Acc:418163]
ENSGALG00000013034	CECR2	1	61682861	61775123	1	protein_coding	CECR2, histone acetyl-lysine reader [Source:NCBI gene;Acc:418161]
ENSGALG00000015299	TFG	1	86088878	86107419	1	protein_coding	TRK-fused gene [Source:NCBI gene;Acc:418391]
ENSGALG00000016794	MRPS9	1	136338851	136370991	1	protein_coding	mitochondrial ribosomal protein S9 [Source:NCBI gene;Acc:418723]
ENSGALG00000017220		1	187114813	187125635	1	protein_coding	TATA-box binding protein associated factor, RNA polymerase I subunit D [Source:NCBI gene;Acc:419002]
ENSGALG00000012796	KIAA1549	1	56172463	56308924	1	protein_coding	KIAA1549 [Source:NCBI gene;Acc:100857885]
ENSGALG00000015273	TBC1D23	1	85946022	85977162	1	protein_coding	TBC1 domain family member 23 [Source:NCBI gene;Acc:418383]
ENSGALG00000017217	VSTM5	1	187083455	187092642	1	protein_coding	V-set and transmembrane domain containing 5 [Source:NCBI gene;Acc:100859821]
ENSGALG00000017216		1	187061747	187071961	1	protein_coding	high affinity choline transporter 1-like [Source:NCBI gene;Acc:428094]
ENSGALG00000017212	GPR83	1	186958524	186961472	1	protein_coding	G protein-coupled receptor 83 [Source:NCBI gene;Acc:428093]
ENSGALG00000017211	MRE11	1	186935469	186955206	1	protein_coding	MRE11 homolog, double strand break repair nuclease [Source:NCBI gene;Acc:395555]
ENSGALG00000015252	ST3GAL6	1	85336671	85378990	1	protein_coding	ST3 beta-galactoside alpha-2,3-sialyltransferase 6 [Source:NCBI gene;Acc:395138]
ENSGALG00000013489	CCDC82	1	186228663	186241876	1	protein_coding	coiled-coil domain containing 82 [Source:NCBI gene;Acc:426136]
ENSGALG00000015247	GPR161	1	85247196	85258715	1	protein_coding	G protein-coupled receptor 161 [Source:NCBI gene;Acc:418375]
ENSGALG00000051926		1	54929442	54930602	1	protein_coding
ENSGALG00000029416	TRPC6	1	184326387	184418640	1	protein_coding	transient receptor potential cation channel subfamily C member 6 [Source:NCBI gene;Acc:418989]
ENSGALG00000017191	ANGPTL5	1	184143212	184157279	1	protein_coding	angiopoietin like 5 [Source:NCBI gene;Acc:772036]
ENSGALG00000015221	CCDC181	1	84792952	84802664	1	protein_coding	coiled-coil domain containing 181 [Source:NCBI gene;Acc:418370]
ENSGALG00000017184	MMP7	1	183873073	183877709	1	protein_coding	matrix metallopeptidase 7 [Source:NCBI gene;Acc:418983]
ENSGALG00000026297		1	183777824	183787626	1	protein_coding	matrix metallopeptidase 3 [Source:NCBI gene;Acc:428086]
ENSGALG00000042577	CFAP44	1	84357507	84390333	1	protein_coding	cilia and flagella associated protein 44 [Source:NCBI gene;Acc:418359]
ENSGALG00000048078		1	182974030	182978777	1	protein_coding
ENSGALG00000027122	APPL2	1	54211821	54244951	1	protein_coding	adaptor protein, phosphotyrosine interacting with PH domain and leucine zipper 2 [Source:NCBI gene;Acc:418075]
ENSGALG00000049783		1	21744328	21745368	1	protein_coding
ENSGALG00000033997	ZNF800	1	21022425	21036546	1	protein_coding	zinc finger protein 800 [Source:NCBI gene;Acc:417747]
ENSGALG00000038467	SELENOO	1	20448935	20462470	1	protein_coding	selenoprotein O [Source:NCBI gene;Acc:417745]
ENSGALG00000016739	HERC2	1	131806734	131911385	1	protein_coding	HECT and RLD domain containing E3 ubiquitin protein ligase 2 [Source:NCBI gene;Acc:418682]
ENSGALG00000048303		10	11274948	11277738	1	protein_coding
ENSGALG00000033780		10	11154128	11166446	1	protein_coding
ENSGALG00000052643	C15orf48	10	11117010	11120725	1	protein_coding	chromosome 15 open reading frame 48 [Source:HGNC Symbol;Acc:HGNC:29898]
ENSGALG00000005682		10	11112583	11114349	1	protein_coding
ENSGALG00000004545	WDR72	10	8767591	8861883	1	protein_coding	WD repeat domain 72 [Source:NCBI gene;Acc:427497]
ENSGALG00000004387	CCPG1	10	8404804	8423928	1	protein_coding	cell cycle progression 1 [Source:NCBI gene;Acc:427496]
ENSGALG00000049218	DYX1C1	10	8394692	8402637	1	protein_coding	dyslexia susceptibility 1 candidate 1 [Source:NCBI gene;Acc:415409]
ENSGALG00000013893	MNS1	10	8108447	8114659	1	protein_coding	meiosis specific nuclear structural 1 [Source:NCBI gene;Acc:426295]
ENSGALG00000037723		10	8044920	8090289	1	protein_coding	zinc finger protein 280D [Source:NCBI gene;Acc:415593]
ENSGALG00000003705	VPS13C	10	4903456	4984184	1	protein_coding	vacuolar protein sorting 13 homolog C [Source:NCBI gene;Acc:415376]
ENSGALG00000046988		10	19769581	19774567	1	protein_coding
ENSGALG00000008077		10	19767468	19773275	1	protein_coding	progestin and adipoQ receptor family member 5 [Source:NCBI gene;Acc:427516]
ENSGALG00000003381	HERC1	10	4402619	4479564	1	protein_coding	HECT and RLD domain containing E3 ubiquitin protein ligase family member 1 [Source:NCBI gene;Acc:415367]
ENSGALG00000003336	DAPK2	10	4326596	4365657	1	protein_coding	death associated protein kinase 2 [Source:NCBI gene;Acc:100857587]
ENSGALG00000026674	CIB2	10	4240576	4273507	1	protein_coding	calcium and integrin binding family member 2 [Source:NCBI gene;Acc:415363]
ENSGALG00000002925	ETFA	10	3810178	3840160	1	protein_coding	electron-transfer-flavoprotein, alpha polypeptide [Source:NCBI gene;Acc:415353]
ENSGALG00000002774	TSPAN3	10	3562039	3587603	1	protein_coding	tetraspanin 3 [Source:NCBI gene;Acc:415348]
ENSGALG00000001689	SCAMP2	10	2858214	2867161	1	protein_coding	secretory carrier membrane protein 2 [Source:NCBI gene;Acc:769853]
ENSGALG00000038458	LOXL1	10	2780867	2794265	1	protein_coding	lysyl oxidase like 1 [Source:NCBI gene;Acc:426411]
ENSGALG00000007909	IQCH	10	19311292	19369884	1	protein_coding	IQ motif containing H [Source:NCBI gene;Acc:415554]
ENSGALG00000001774	NEO1	10	2272014	2467955	1	protein_coding	neogenin 1 [Source:NCBI gene;Acc:395822]
ENSGALG00000021020	CGNRH-R	10	18251243	18252725	1	protein_coding	gonadotropin-releasing hormone receptor [Source:NCBI gene;Acc:395368]
ENSGALG00000007353	MTFMT	10	18223420	18228560	1	protein_coding	mitochondrial methionyl-tRNA formyltransferase [Source:NCBI gene;Acc:415532]
ENSGALG00000007333	UBAP1L	10	18195430	18202059	1	protein_coding	ubiquitin associated protein 1 like [Source:NCBI gene;Acc:769261]
ENSGALG00000007252	ANKDD1A	10	18143011	18161153	1	protein_coding	ankyrin repeat and death domain containing 1A [Source:NCBI gene;Acc:415525]
ENSGALG00000007248		10	18048568	18125749	1	protein_coding	pleckstrin homology domain containing O2 [Source:NCBI gene;Acc:769198]
ENSGALG00000006871	SLCO3A1	10	14786967	14897705	1	protein_coding	solute carrier organic anion transporter family member 3A1 [Source:NCBI gene;Acc:415504]
ENSGALG00000032073		10	13322631	13341683	1	protein_coding
ENSGALG00000004334	MYLK3	11	7782060	7936449	1	protein_coding	myosin light chain kinase 3 [Source:NCBI gene;Acc:415748]
ENSGALG00000034649	TOX3	11	5223979	5345307	1	protein_coding	TOX high mobility group box family member 3 [Source:NCBI gene;Acc:415724]
ENSGALG00000028363	SPG7	11	18702201	18732736	1	protein_coding	SPG7, paraplegin matrix AAA peptidase subunit [Source:NCBI gene;Acc:415843]
ENSGALG00000030040	CDH15	11	18561563	18609055	1	protein_coding	acyl-CoA synthetase family member 3 [Source:NCBI gene;Acc:427561]
ENSGALG00000002407	HYDIN	11	1545435	1649122	1	protein_coding	HYDIN, axonemal central pair apparatus protein [Source:NCBI gene;Acc:427538]
ENSGALG00000002198	FHOD1	11	1344641	1359497	1	protein_coding	formin homology 2 domain containing 1 [Source:NCBI gene;Acc:415672]
ENSGALG00000044087	KCTD19	11	1235331	1245434	1	protein_coding	potassium channel tetramerization domain containing 19 [Source:NCBI gene;Acc:769782]
ENSGALG00000035945		11	1196515	1201519	1	protein_coding	fibulin 7 [Source:NCBI gene;Acc:427533]
ENSGALG00000021442	CARMIL2	11	1139950	1156764	1	protein_coding	RGD motif, leucine rich repeats, tropomodulin domain and proline-rich containing [Source:NCBI gene;Acc:415666]
ENSGALG00000030055	RIPOR1	11	1083964	1102095	1	protein_coding	family with sequence similarity 65 member A [Source:NCBI gene;Acc:415665]
ENSGALG00000026663	CX3CL1	11	771897	778309	1	protein_coding	C-X3-C motif chemokine ligand 1 [Source:NCBI gene;Acc:415651]
ENSGALG00000001204	ENKD1	11	601661	608743	1	protein_coding	enkurin domain containing 1 [Source:NCBI gene;Acc:415643]
ENSGALG00000004853	LRP3	11	10057900	10080398	1	protein_coding	LDL receptor related protein 3 [Source:NCBI gene;Acc:415773]
ENSGALG00000004839	GPATCH1	11	10018024	10138369	1	protein_coding	G-patch domain containing 1 [Source:NCBI gene;Acc:415772]
ENSGALG00000004704	TDRD12	11	9912504	9940866	1	protein_coding	tudor domain containing 12 [Source:NCBI gene;Acc:768954]
ENSGALG00000004559	DPY19L3	11	9773485	9799515	1	protein_coding	dpy-19 like 3 (C. elegans) [Source:NCBI gene;Acc:768782]
ENSGALG00000004532	ZNF507	11	9750706	9766299	1	protein_coding	zinc finger protein 507 [Source:NCBI gene;Acc:415764]
ENSGALG00000035602	ZNF536	11	8735364	8961629	1	protein_coding	zinc finger protein 536 [Source:NCBI gene;Acc:415761]
ENSGALG00000004506	URI1	11	8502946	8542347	1	protein_coding	URI1, prefoldin like chaperone [Source:NCBI gene;Acc:415759]
ENSGALG00000004444	SHCBP1	11	7865514	7879259	1	protein_coding	SHC binding and spindle associated 1 [Source:NCBI gene;Acc:415751]
ENSGALG00000005092	HDAC11	12	6100521	6125075	1	protein_coding	histone deacetylase 11 [Source:NCBI gene;Acc:415978]
ENSGALG00000044299	CFAP92	12	5600969	5622221	1	protein_coding	KIAA1257 [Source:NCBI gene;Acc:100857401]
ENSGALG00000004981	TSEN2	12	5326624	5336795	1	protein_coding	tRNA splicing endonuclease subunit 2 [Source:NCBI gene;Acc:415965]
ENSGALG00000004974	PPARG	12	5238244	5289513	1	protein_coding	peroxisome proliferator-activated receptor gamma [Source:NCBI gene;Acc:373928]
ENSGALG00000004955		12	5166040	5208541	1	protein_coding
ENSGALG00000052061		12	5066048	5128086	1	protein_coding
ENSGALG00000004813	IARS1	12	3912103	4026538	1	protein_coding	isoleucyl-tRNA synthetase [Source:NCBI gene;Acc:415957]
ENSGALG00000004750	NOL8	12	3862147	3876655	1	protein_coding	nucleolar protein 8 [Source:NCBI gene;Acc:415955]
ENSGALG00000027695	PCBP4	12	3544615	3548464	1	protein_coding	poly(rC)-binding protein 4-like [Source:NCBI gene;Acc:100859674]
ENSGALG00000004297	DNAH1	12	3442270	3511826	1	protein_coding	dynein axonemal heavy chain 1 [Source:NCBI gene;Acc:415943]
ENSGALG00000054430	GLYCTK	12	3396476	3408876	1	protein_coding	glycerate kinase [Source:NCBI gene;Acc:427577]
ENSGALG00000003203		12	3079182	3080283	1	protein_coding
ENSGALG00000035578	RBM6	12	3015936	3126611	1	protein_coding	RNA binding motif protein 6 [Source:NCBI gene;Acc:415931]
ENSGALG00000002722	MST1	12	2901547	2905708	1	protein_coding	macrophage stimulating 1 (hepatocyte growth factor-like) [Source:NCBI gene;Acc:396135]
ENSGALG00000008263	CNTN4	12	18230670	18486808	1	protein_coding	contactin 4 [Source:NCBI gene;Acc:396149]
ENSGALG00000054442		12	1219925	1224375	1	protein_coding
ENSGALG00000043672	STAB1	12	1023267	1074387	1	protein_coding	stabilin 1 [Source:NCBI gene;Acc:415894]
ENSGALG00000043825	NISCH	12	982813	1016928	1	protein_coding	nischarin [Source:NCBI gene;Acc:415893]
ENSGALG00000007596		12	15030285	15057873	1	protein_coding	monocarboxylate transporter 2-like [Source:NCBI gene;Acc:416086]
ENSGALG00000007467	SLC25A26	12	14762054	14852340	1	protein_coding	solute carrier family 25 member 26 [Source:NCBI gene;Acc:416084]
ENSGALG00000007177	PTPRG	12	13123560	13498453	1	protein_coding	protein tyrosine phosphatase, receptor type G [Source:NCBI gene;Acc:374208]
ENSGALG00000053543		12	11955258	11958590	1	protein_coding
ENSGALG00000006802	LAMB2	12	11948006	11968917	1	protein_coding	laminin, beta 2 (laminin S) [Source:NCBI gene;Acc:373980]
ENSGALG00000006601	MTMR14	12	11824873	11855648	1	protein_coding	myotubularin related protein 14 [Source:NCBI gene;Acc:416048]
ENSGALG00000006097	PLXNA1	12	10299237	10383397	1	protein_coding	plexin A1 [Source:NCBI gene;Acc:416030]
ENSGALG00000006056		12	10166704	10269571	1	protein_coding	coiled-coil-helix-coiled-coil-helix domain containing 6 [Source:NCBI gene;Acc:416029]
ENSGALG00000007669	EGR1	13	18949948	18952753	1	protein_coding	early growth response 1 [Source:NCBI gene;Acc:373931]
ENSGALG00000007663	KDM3B	13	18859815	18904338	1	protein_coding	lysine demethylase 3B [Source:NCBI gene;Acc:100859412]
ENSGALG00000004357	ANXA6	13	13735681	13748138	1	protein_coding	annexin A6 [Source:NCBI gene;Acc:395481]
ENSGALG00000004320	FAT2	13	13664153	13701069	1	protein_coding	FAT atypical cadherin 2 [Source:NCBI gene;Acc:416266]
ENSGALG00000007516		13	18524937	18544949	1	protein_coding	RNA binding motif protein 27 [Source:NCBI gene;Acc:416348]
ENSGALG00000003972	FAXDC2	13	12745890	12760743	1	protein_coding	fatty acid hydroxylase domain containing 2 [Source:NCBI gene;Acc:416256]
ENSGALG00000003937	GEMIN5	13	12720692	12738061	1	protein_coding	gem nuclear organelle associated protein 5 [Source:NCBI gene;Acc:416254]
ENSGALG00000003876	TIMD4	13	12172827	12188986	1	protein_coding	T-cell immunoglobulin and mucin domain containing 4 [Source:NCBI gene;Acc:416250]
ENSGALG00000043904	SH3RF2	13	18478205	18497381	1	protein_coding	SH3 domain containing ring finger 2 [Source:NCBI gene;Acc:416346]
ENSGALG00000003744	ADAM19	13	12027893	12054652	1	protein_coding	ADAM metallopeptidase domain 19 [Source:NCBI gene;Acc:416244]
ENSGALG00000044388		13	11214539	11255733	1	protein_coding	serine protease inhibitor Kazal-type 5-like [Source:NCBI gene;Acc:101749151]
ENSGALG00000044643		13	11072047	11073207	1	protein_coding	G protein regulated inducer of neurite outgrowth 1 [Source:NCBI gene;Acc:101748622]
ENSGALG00000021542	SNCB	13	11057186	11060853	1	protein_coding	synuclein beta [Source:NCBI gene;Acc:395391]
ENSGALG00000001158	UIMC1	13	11003203	11033062	1	protein_coding	ubiquitin interaction motif containing 1 [Source:NCBI gene;Acc:416145]
ENSGALG00000053025		13	10908642	10912360	1	protein_coding	MAX dimerization protein 3 [Source:NCBI gene;Acc:427629]
ENSGALG00000035457		13	10838523	10839560	1	protein_coding	alpha-2B adrenergic receptor-like 2 [Source:NCBI gene;Acc:427631]
ENSGALG00000003075	SLC34A1	13	10834101	10837807	1	protein_coding	solute carrier family 34 member 1 [Source:NCBI gene;Acc:395402]
ENSGALG00000028407	GDF9	13	17770452	17773177	1	protein_coding	growth differentiation factor 9 [Source:NCBI gene;Acc:404533]
ENSGALG00000002878	CREBRF	13	9873168	9892226	1	protein_coding	CREB3 regulatory factor [Source:NCBI gene;Acc:416206]
ENSGALG00000002831	SH3PXD2B	13	9572001	9637277	1	protein_coding	SH3 and PX domains 2B [Source:NCBI gene;Acc:427625]
ENSGALG00000002816	STK10	13	9525284	9568153	1	protein_coding	serine/threonine kinase 10 [Source:NCBI gene;Acc:416204]
ENSGALG00000023812	CCNI2	13	17680388	17687210	1	protein_coding	cyclin I family member 2 [Source:NCBI gene;Acc:771567]
ENSGALG00000021471	IL17B	13	9223501	9228465	1	protein_coding	interleukin 25 [Source:NCBI gene;Acc:427620]
ENSGALG00000038627	FBXO38	13	8904856	8925377	1	protein_coding	F-box protein 38 [Source:NCBI gene;Acc:426699]
ENSGALG00000006794		13	17625973	17643175	1	protein_coding	RAD50 double strand break repair protein [Source:NCBI gene;Acc:416329]
ENSGALG00000040152	CCNJL	13	8569417	8591200	1	protein_coding	cyclin J-like [Source:NCBI gene;Acc:416155]
ENSGALG00000001662	ATP10B	13	8418800	8471899	1	protein_coding	ATPase phospholipid transporting 10B (putative) [Source:NCBI gene;Acc:416159]
ENSGALG00000001916	SLIT3	13	4953827	5426056	1	protein_coding	slit guidance ligand 3 [Source:NCBI gene;Acc:374173]
ENSGALG00000037851	KK34	13	17430079	17432050	1	protein_coding	interleukin-like [Source:NCBI gene;Acc:407087]
ENSGALG00000002113	LCP2	13	4598169	4629140	1	protein_coding	lymphocyte cytosolic protein 2 [Source:NCBI gene;Acc:395438]
ENSGALG00000024379		13	3147680	3166499	1	protein_coding	endothelial cell surface expressed chemotaxis and apoptosis regulator [Source:NCBI gene;Acc:416190]
ENSGALG00000031487	FSTL4	13	16943722	17130245	1	protein_coding	follistatin like 4 [Source:NCBI gene;Acc:395163]
ENSGALG00000028565	PCDHGC3	13	2579691	2627833	1	protein_coding	Gallus gallus protocadherin gamma subfamily A, 2 (PCDHGA2), mRNA. [Source:RefSeq mRNA;Acc:NM_001245037]
ENSGALG00000051859		13	15954500	15955189	1	protein_coding
ENSGALG00000041706	FAM13B	13	15065226	15105799	1	protein_coding	family with sequence similarity 13, member B [Source:NCBI gene;Acc:416297]
ENSGALG00000006708		13	14943967	14982567	1	protein_coding	collagen type XXIII alpha 1 chain [Source:NCBI gene;Acc:425481]
ENSGALG00000035476	MRNIP	13	14163592	14167146	1	protein_coding	MRN complex interacting protein [Source:NCBI gene;Acc:416283]
ENSGALG00000031416	UBN1	14	13632241	13656290	1	protein_coding	ubinuclein 1 [Source:NCBI gene;Acc:416398]
ENSGALG00000028172	WDR90	14	13494491	13524475	1	protein_coding	WD repeat domain 90 [Source:NCBI gene;Acc:416407]
ENSGALG00000002551	CFAP70	14	13473277	13496508	1	protein_coding	cilia and flagella associated protein 70 [Source:NCBI gene;Acc:769473]
ENSGALG00000053574		14	13247622	13258608	1	protein_coding
ENSGALG00000028895		14	13226354	13229728	1	protein_coding	glucagon receptor-like [Source:NCBI gene;Acc:772096]
ENSGALG00000047356	VASN	14	13108126	13110213	1	protein_coding	vasorin [Source:NCBI gene;Acc:101749629]
ENSGALG00000007387	GTF3C1	14	12345932	12383948	1	protein_coding	general transcription factor IIIC subunit 1 [Source:NCBI gene;Acc:416646]
ENSGALG00000007257	TEKT5	14	9523644	9544639	1	protein_coding	tektin 5 [Source:NCBI gene;Acc:416635]
ENSGALG00000006982	EEF2K	14	9045104	9069244	1	protein_coding	eukaryotic elongation factor 2 kinase [Source:NCBI gene;Acc:416619]
ENSGALG00000049654	VWA3A	14	8980220	9008446	1	protein_coding	von Willebrand factor A domain containing 3A [Source:NCBI gene;Acc:416616]
ENSGALG00000006911	TMC5	14	8913539	8925051	1	protein_coding	transmembrane channel like 5 [Source:NCBI gene;Acc:416611]
ENSGALG00000006140		14	7329807	7338318	1	protein_coding	golgi associated, gamma adaptin ear containing, ARF binding protein 2 [Source:NCBI gene;Acc:416577]
ENSGALG00000005938		14	6956912	6960203	1	protein_coding	chromosome 14 open reading frame, human C7orf62 [Source:NCBI gene;Acc:771073]
ENSGALG00000005933	SLC5A11	14	6944708	6956149	1	protein_coding	solute carrier family 5 member 11 [Source:NCBI gene;Acc:416562]
ENSGALG00000040720	GRID2IP	14	6919108	6940848	1	protein_coding	Grid2 interacting protein [Source:NCBI gene;Acc:427671]
ENSGALG00000045510		14	6394300	6399468	1	protein_coding	mesothelin-like [Source:NCBI gene;Acc:770761]
ENSGALG00000044187		14	6165344	6318736	1	protein_coding	lipase maturation factor 1 [Source:NCBI gene;Acc:416528]
ENSGALG00000040528	AP5Z1	14	4404816	4414092	1	protein_coding	adaptor related protein complex 5 zeta 1 subunit [Source:NCBI gene;Acc:416478]
ENSGALG00000038502	CCNF	14	14610473	14620528	1	protein_coding	cyclin F [Source:NCBI gene;Acc:416749]
ENSGALG00000053332		14	14571954	14578596	1	protein_coding
ENSGALG00000009318	IFT140	14	14083901	14161575	1	protein_coding	intraflagellar transport 140 [Source:NCBI gene;Acc:416758]
ENSGALG00000001985	PIGQ	14	13900515	13930696	1	protein_coding	phosphatidylinositol glycan anchor biosynthesis class Q [Source:NCBI gene;Acc:770171]
ENSGALG00000045317	NHLRC4	14	13896398	13899484	1	protein_coding	NHL repeat containing 4 [Source:HGNC Symbol;Acc:HGNC:26700]
ENSGALG00000041861	TCTN1	15	6275510	6287842	1	protein_coding	tectonic family member 1 [Source:NCBI gene;Acc:416870]
ENSGALG00000031821	C15H12orf49	15	11722028	11727568	1	protein_coding	chromosome 15 C12orf49 homolog [Source:NCBI gene;Acc:417026]
ENSGALG00000008151	WSB2	15	11487157	11490889	1	protein_coding	WD repeat and SOCS box containing 2 [Source:NCBI gene;Acc:417023]
ENSGALG00000052820		15	11463681	11464811	1	protein_coding
ENSGALG00000038301	NIPSNAP1	15	11387752	11393899	1	protein_coding	nipsnap homolog 1 [Source:NCBI gene;Acc:417018]
ENSGALG00000007964	CASTOR1	15	11136040	11139800	1	protein_coding	GATS protein like 3 [Source:NCBI gene;Acc:770898]
ENSGALG00000007954		15	11128038	11134308	1	protein_coding	TBC1 domain family member 10A [Source:NCBI gene;Acc:417011]
ENSGALG00000028830		15	10186978	10189770	1	protein_coding	cilia and flagella associated protein 73 [Source:NCBI gene;Acc:770540]
ENSGALG00000039903	VSIG10	15	10179817	10186819	1	protein_coding	V-set and immunoglobulin domain containing 10 [Source:NCBI gene;Acc:416991]
ENSGALG00000049499		15	9573063	9575379	1	protein_coding
ENSGALG00000007185	COQ5	15	9565975	9572193	1	protein_coding	coenzyme Q5, methyltransferase [Source:NCBI gene;Acc:416975]
ENSGALG00000046877		15	9563746	9566046	1	protein_coding
ENSGALG00000030121		15	8330780	8338969	1	protein_coding	solute carrier family 2, facilitated glucose transporter member 11-like [Source:NCBI gene;Acc:769554]
ENSGALG00000005968	MMP11	15	8274524	8282968	1	protein_coding	matrix metallopeptidase 11 [Source:NCBI gene;Acc:101751203]
ENSGALG00000005614	SRRD	15	7445260	7446863	1	protein_coding	SRR1 domain containing [Source:NCBI gene;Acc:416908]
ENSGALG00000032415	SEZ6L	15	7396827	7423399	1	protein_coding	seizure related 6 homolog like [Source:NCBI gene;Acc:416906]
ENSGALG00000045218	MYO18B	15	7338309	7382993	1	protein_coding	myosin XVIIIB [Source:NCBI gene;Acc:416905]
ENSGALG00000005512	KIAA1671	15	7244600	7280058	1	protein_coding	KIAA1671 [Source:NCBI gene;Acc:768701]
ENSGALG00000005379	SGSM1	15	7203165	7224637	1	protein_coding	small G protein signaling modulator 1 [Source:NCBI gene;Acc:430664]
ENSGALG00000043357	ANKRD13A	15	7176576	7188824	1	protein_coding	ankyrin repeat domain 13A [Source:NCBI gene;Acc:416902]
ENSGALG00000040265	USP30	15	6932850	6943173	1	protein_coding	ubiquitin specific peptidase 30 [Source:NCBI gene;Acc:416896]
ENSGALG00000051750		15	6741669	6742590	1	protein_coding
ENSGALG00000004598	CUX2	15	6370783	6391511	1	protein_coding	cut like homeobox 2 [Source:NCBI gene;Acc:416875]
ENSGALG00000002579	RIMBP2	15	3506970	3627749	1	protein_coding	RIMS binding protein 2 [Source:NCBI gene;Acc:374105]
ENSGALG00000040756	PI4KA	15	387835	443753	1	protein_coding	phosphatidylinositol 4-kinase alpha [Source:NCBI gene;Acc:416767]
ENSGALG00000029381		16	2592345	2605843	1	protein_coding
ENSGALG00000033932	BF1	16	2565405	2595262	1	protein_coding	MHC BF1 class I [Source:NCBI gene;Acc:693260]
ENSGALG00000046794		16	2397112	2437757	1	protein_coding
ENSGALG00000000081	IL4I1	16	2367597	2478250	1	protein_coding	interleukin 4 induced 1 [Source:NCBI gene;Acc:417039]
ENSGALG00000054226		16	1706455	1707088	1	protein_coding
ENSGALG00000043671		16	1391736	1651259	1	protein_coding
ENSGALG00000049417		16	1315760	1365107	1	protein_coding
ENSGALG00000048816		16	1153331	1321378	1	protein_coding
ENSGALG00000054162		16	1077028	1078980	1	protein_coding
ENSGALG00000042708		16	850033	852546	1	protein_coding
ENSGALG00000050439		16	782931	894180	1	protein_coding	scavenger receptor cysteine-rich domain-containing protein SCART1-like [Source:NCBI gene;Acc:107049613]
ENSGALG00000045073		16	780666	782500	1	protein_coding	scavenger receptor cysteine-rich type 1 protein M130-like [Source:NCBI gene;Acc:112533560]
ENSGALG00000044151		17	9005909	9019497	1	protein_coding	MORN repeat containing 5 [Source:NCBI gene;Acc:772256]
ENSGALG00000004689	PKN1	17	5590367	5608468	1	protein_coding	protein kinase N3 [Source:NCBI gene;Acc:417209]
ENSGALG00000004719	SPTAN1	17	5511446	5557670	1	protein_coding	spectrin alpha, non-erythrocytic 1 [Source:NCBI gene;Acc:374234]
ENSGALG00000004738	GLE1	17	5500646	5509174	1	protein_coding	GLE1, RNA export mediator [Source:NCBI gene;Acc:417212]
ENSGALG00000001513	CNTRL	17	8643905	8676088	1	protein_coding	centriolin [Source:NCBI gene;Acc:417121]
ENSGALG00000005099	ORM1	17	5160792	5162562	1	protein_coding	orosomucoid 1 (ovoglycoprotein) [Source:NCBI gene;Acc:395220]
ENSGALG00000006958		17	5031761	5159465	1	protein_coding	collagen type XXVII alpha 1 chain [Source:NCBI gene;Acc:417231]
ENSGALG00000007186	TMEM268	17	2882867	2987652	1	protein_coding	transmembrane protein 268 [Source:NCBI gene;Acc:417248]
ENSGALG00000001758	QSOX2	17	8319880	8338842	1	protein_coding	quiescin sulfhydryl oxidase 2 [Source:NCBI gene;Acc:417129]
ENSGALG00000053422		17	8283209	8317208	1	protein_coding	centrosome-associated protein 350-like [Source:NCBI gene;Acc:417131]
ENSGALG00000044726	SNAPC4	17	8190426	8206043	1	protein_coding	small nuclear RNA activating complex polypeptide 4 [Source:NCBI gene;Acc:417133]
ENSGALG00000002364	SEC16A	17	8149868	8171824	1	protein_coding	SEC16 homolog A, endoplasmic reticulum export factor [Source:NCBI gene;Acc:417136]
ENSGALG00000002375	NOTCH1	17	8107664	8143170	1	protein_coding	notch 1 [Source:NCBI gene;Acc:395655]
ENSGALG00000002489	PPP1R26	17	8009102	8013127	1	protein_coding	protein phosphatase 1 regulatory subunit 26 [Source:HGNC Symbol;Acc:HGNC:29089]
ENSGALG00000050552		17	775724	779192	1	protein_coding	chromosome 9 open reading frame 142 [Source:NCBI gene;Acc:107052183]
ENSGALG00000040771		17	639798	647430	1	protein_coding	ficolin 2 [Source:NCBI gene;Acc:417298]
ENSGALG00000040045	DBH	17	7312155	7320900	1	protein_coding	dopamine beta-hydroxylase [Source:NCBI gene;Acc:395549]
ENSGALG00000001094	ADGRD2	17	9704130	9726809	1	protein_coding	adhesion G protein-coupled receptor D2 [Source:NCBI gene;Acc:100858563]
ENSGALG00000003175		17	7193290	7201244	1	protein_coding	serine/threonine kinase like domain containing 1 [Source:NCBI gene;Acc:417154]
ENSGALG00000049884		17	7189558	7193667	1	protein_coding
ENSGALG00000043217	BARHL1	17	6883357	6889065	1	protein_coding	BarH like homeobox 1 [Source:NCBI gene;Acc:429598]
ENSGALG00000003545	CFAP77	17	6827636	6880154	1	protein_coding	cilia and flagella associated protein 77 [Source:NCBI gene;Acc:417168]
ENSGALG00000003757	POMT1	17	6519929	6533687	1	protein_coding	protein O-mannosyltransferase 1 [Source:NCBI gene;Acc:417175]
ENSGALG00000018700	PLPP7	17	6447598	6458124	1	protein_coding	phospholipid phosphatase 7 (inactive) [Source:NCBI gene;Acc:417178]
ENSGALG00000041111	NUP214	17	6391825	6428984	1	protein_coding	nucleoporin 214 [Source:NCBI gene;Acc:427760]
ENSGALG00000047338		17	6362676	6368308	1	protein_coding
ENSGALG00000012710	NCS1	17	6162996	6173508	1	protein_coding	neuronal calcium sensor 1 [Source:NCBI gene;Acc:396336]
ENSGALG00000032342	MIGA2	17	5757926	5770107	1	protein_coding	mitoguardin 2 [Source:NCBI gene;Acc:427765]
ENSGALG00000001943	RHBDF2	18	4361778	4372525	1	protein_coding	rhomboid 5 homolog 2 [Source:NCBI gene;Acc:417358]
ENSGALG00000044567		18	2236411	2247332	1	protein_coding	F-box and WD repeat domain containing 10 [Source:NCBI gene;Acc:417323]
ENSGALG00000037812	USP43	18	2202453	2210330	1	protein_coding	ubiquitin specific peptidase 43 [Source:NCBI gene;Acc:101751148]
ENSGALG00000001244		18	2174402	2200678	1	protein_coding	TBC1 domain family member 24-like [Source:NCBI gene;Acc:769242]
ENSGALG00000011822	CANT1	18	9750313	9758928	1	protein_coding	calcium activated nucleotidase 1 [Source:NCBI gene;Acc:430103]
ENSGALG00000007027	SGSH	18	9542784	9545703	1	protein_coding	N-sulfoglucosamine sulfohydrolase [Source:NCBI gene;Acc:422081]
ENSGALG00000017418	NPTX1	18	9471731	9474194	1	protein_coding	neuronal pentraxin 1 [Source:NCBI gene;Acc:422078]
ENSGALG00000006901	AATK	18	9275749	9296161	1	protein_coding	apoptosis associated tyrosine kinase [Source:NCBI gene;Acc:422076]
ENSGALG00000006900		18	9274039	9277147	1	protein_coding	ST6 (alpha-N-acetyl-neuraminyl-2,3-beta-galactosyl-1,3)-N-acetylgalactosaminide alpha-2,6-sialyltransferase 2-like [Source:NCBI gene;Acc:422075]
ENSGALG00000006895	CEP131	18	9260044	9272559	1	protein_coding	centrosomal protein 131 [Source:NCBI gene;Acc:422074]
ENSGALG00000044464	TEPSIN	18	9255822	9259602	1	protein_coding	ENTH domain containing 2 [Source:NCBI gene;Acc:422072]
ENSGALG00000004583	NPLOC4	18	9145624	9173263	1	protein_coding	NPL4 homolog, ubiquitin recognition factor [Source:NCBI gene;Acc:417456]
ENSGALG00000004193	ARSG	18	7786981	7826236	1	protein_coding	arylsulfatase G [Source:NCBI gene;Acc:771433]
ENSGALG00000027152	HELZ	18	7145327	7217148	1	protein_coding	helicase with zinc finger [Source:NCBI gene;Acc:417427]
ENSGALG00000046212		18	6872423	6880054	1	protein_coding	mast cell immunoglobulin-like receptor 1 [Source:NCBI gene;Acc:417417]
ENSGALG00000003033	STXBP4	18	5836752	5890639	1	protein_coding	syntaxin binding protein 4 [Source:NCBI gene;Acc:417393]
ENSGALG00000002424	RECQL5	18	4777175	4814056	1	protein_coding	RecQ like helicase 5 [Source:NCBI gene;Acc:373891]
ENSGALG00000004186	NSRP1	19	6333122	6344467	1	protein_coding	nuclear speckle splicing regulatory protein 1 [Source:NCBI gene;Acc:417588]
ENSGALG00000040942	EFCAB5	19	6306821	6333842	1	protein_coding	EF-hand calcium binding domain 5 [Source:NCBI gene;Acc:417587]
ENSGALG00000026392	PIPOX	19	6073342	6076209	1	protein_coding	pipecolic acid and sarcosine oxidase [Source:NCBI gene;Acc:771808]
ENSGALG00000053631	KIF12	19	5787021	5791459	1	protein_coding	kinesin family member 12 [Source:NCBI gene;Acc:427829]
ENSGALG00000031918	RAD51D	19	4622127	4626219	1	protein_coding	RAD51 paralog D [Source:NCBI gene;Acc:417528]
ENSGALG00000001963		19	4442808	4452005	1	protein_coding	serine/threonine/tyrosine interacting like 1 [Source:NCBI gene;Acc:417518]
ENSGALG00000001917	SSC4D	19	4366910	4375573	1	protein_coding	scavenger receptor cysteine rich family member with 4 domains [Source:HGNC Symbol;Acc:HGNC:14461]
ENSGALG00000001546	ZZEF1	19	3356517	3407652	1	protein_coding	zinc finger ZZ-type and EF-hand domain containing 1 [Source:HGNC Symbol;Acc:HGNC:29027]
ENSGALG00000001467	ANKFY1	19	3325996	3346544	1	protein_coding	ankyrin repeat and FYVE domain containing 1 [Source:NCBI gene;Acc:417494]
ENSGALG00000005737	TNFAIP1	19	9451330	9509867	1	protein_coding	TNF alpha induced protein 1 [Source:NCBI gene;Acc:417672]
ENSGALG00000001363	MYBBP1A	19	3033038	3084837	1	protein_coding	MYB binding protein 1a [Source:NCBI gene;Acc:417491]
ENSGALG00000001110		19	1000030	1079724	1	protein_coding	tRNA-yW synthesizing protein 1 homolog [Source:NCBI gene;Acc:417478]
ENSGALG00000005685		19	9302652	9331188	1	protein_coding	kinase suppressor of ras 1 [Source:NCBI gene;Acc:427839]
ENSGALG00000050395		19	9281049	9328147	1	protein_coding
ENSGALG00000005559	MRPS23	19	8900796	8902874	1	protein_coding	mitochondrial ribosomal protein S23 [Source:NCBI gene;Acc:417666]
ENSGALG00000005397	GGNBP2	19	8296187	8312883	1	protein_coding	gametogenetin binding protein 2 [Source:NCBI gene;Acc:425053]
ENSGALG00000023554	PIGW	19	8290811	8292659	1	protein_coding	phosphatidylinositol glycan anchor biosynthesis class W [Source:NCBI gene;Acc:417650]
ENSGALG00000026031	ZNHIT3	19	8238203	8274620	1	protein_coding	zinc finger HIT-type containing 3 [Source:NCBI gene;Acc:100859083]
ENSGALG00000005350		19	8169952	8266166	1	protein_coding	ubiquitin specific peptidase 6 [Source:NCBI gene;Acc:417646]
ENSGALG00000005279	BRIP1	19	7631791	7678745	1	protein_coding	BRCA1 interacting protein C-terminal helicase 1 [Source:NCBI gene;Acc:417642]
ENSGALG00000005160	VMP1	19	7456617	7512591	1	protein_coding	vacuole membrane protein 1 [Source:NCBI gene;Acc:417635]
ENSGALG00000054015	PRR11	19	7343996	7346361	1	protein_coding	proline rich 11 [Source:NCBI gene;Acc:772072]
ENSGALG00000037314		19	7143830	7169704	1	protein_coding	rabphilin 3A-like (without C2 domains) [Source:NCBI gene;Acc:772026]
ENSGALG00000004727	ULK2	19	6954591	6988531	1	protein_coding	unc-51 like autophagy activating kinase 2 [Source:NCBI gene;Acc:417614]
ENSGALG00000004679	AKAP10	19	6927193	6937680	1	protein_coding	A-kinase anchoring protein 10 [Source:NCBI gene;Acc:417612]
ENSGALG00000049567	SPATA22	19	6858160	6864157	1	protein_coding	spermatogenesis associated 22 [Source:NCBI gene;Acc:771958]
ENSGALG00000004637		19	6800175	6808318	1	protein_coding	sedoheptulokinase [Source:NCBI gene;Acc:417607]
ENSGALG00000004519	TRPV2	19	6739040	6751542	1	protein_coding	transient receptor potential cation channel subfamily V member 2 [Source:NCBI gene;Acc:417603]
ENSGALG00000004492	PIGL	19	6669701	6722801	1	protein_coding	phosphatidylinositol glycan anchor biosynthesis class L [Source:NCBI gene;Acc:417600]
ENSGALG00000004364	ABR	19	6464720	6487543	1	protein_coding	ABR, RhoGEF and GTPase activating protein [Source:NCBI gene;Acc:771897]
ENSGALG00000011312	OXSM	2	37881673	37888175	1	protein_coding	3-oxoacyl-ACP synthase, mitochondrial [Source:NCBI gene;Acc:420656]
ENSGALG00000046657		2	120945654	120955240	1	protein_coding	uncharacterized LOC101751416 [Source:NCBI gene;Acc:101751416]
ENSGALG00000008747	ITGA8	2	20336331	20435530	1	protein_coding	integrin subunit alpha 8 [Source:NCBI gene;Acc:396225]
ENSGALG00000008704	CUBN	2	19855448	19994614	1	protein_coding	cubilin [Source:NCBI gene;Acc:420523]
ENSGALG00000008671	ST8SIA6	2	19733122	19771927	1	protein_coding	ST8 alpha-N-acetyl-neuraminide alpha-2,8-sialyltransferase 6 [Source:NCBI gene;Acc:414335]
ENSGALG00000008564	NSUN6	2	19094513	19114342	1	protein_coding	NOP2/Sun RNA methyltransferase family member 6 [Source:NCBI gene;Acc:428419]
ENSGALG00000039553	SULF1	2	116289225	116346778	1	protein_coding	sulfatase 1 [Source:NCBI gene;Acc:426312]
ENSGALG00000034561	C8orf34	2	115821712	115984273	1	protein_coding	chromosome 2 open reading frame, human C8orf34 [Source:NCBI gene;Acc:768864]
ENSGALG00000042354	PREX2	2	115620395	115787873	1	protein_coding	phosphatidylinositol-3,4,5-trisphosphate dependent Rac exchange factor 2 [Source:NCBI gene;Acc:420172]
ENSGALG00000031648		2	115362443	115376865	1	protein_coding
ENSGALG00000007914	DNAJC1	2	17823830	17951910	1	protein_coding	DnaJ heat shock protein family (Hsp40) member C1 [Source:NCBI gene;Acc:420508]
ENSGALG00000034377	SLC30A8	2	135661556	135682093	1	protein_coding	solute carrier family 30 member 8 [Source:NCBI gene;Acc:420285]
ENSGALG00000049372		2	66433099	66438613	1	protein_coding
ENSGALG00000007564		2	16116859	16140069	1	protein_coding	UPF0061 protein xcc-b100_1894-like [Source:NCBI gene;Acc:420491]
ENSGALG00000053424		2	65569554	65570579	1	protein_coding	ribonuclease P/MRP subunit p40 [Source:NCBI gene;Acc:420876]
ENSGALG00000007507	MASTL	2	15947101	15964487	1	protein_coding	microtubule associated serine/threonine kinase like [Source:NCBI gene;Acc:420487]
ENSGALG00000050814		2	15910728	15919796	1	protein_coding	patched domain containing 3 [Source:NCBI gene;Acc:428417]
ENSGALG00000012802	F13A1	2	65009436	65078561	1	protein_coding	coagulation factor XIII A chain [Source:NCBI gene;Acc:395420]
ENSGALG00000046517		2	133816999	133819377	1	protein_coding
ENSGALG00000042845		2	63573759	63594156	1	protein_coding
ENSGALG00000022976		2	63453370	63526595	1	protein_coding	Orofacial cleft 1 candidate gene 1 protein homolog [Source:UniProtKB/Swiss-Prot;Acc:B0BK70]
ENSGALG00000047144		2	63431358	63431939	1	protein_coding
ENSGALG00000007266	ZNF438	2	14591854	14633849	1	protein_coding	zinc finger protein 438 [Source:NCBI gene;Acc:420474]
ENSGALG00000015340	TGS1	2	111084380	111107118	1	protein_coding	trimethylguanosine synthase 1 [Source:NCBI gene;Acc:421126]
ENSGALG00000031869		2	110575597	110697739	1	protein_coding	retinitis pigmentosa 1 (autosomal dominant) [Source:NCBI gene;Acc:421123]
ENSGALG00000041086	MRPL15	2	110380891	110389410	1	protein_coding	mitochondrial ribosomal protein L15 [Source:NCBI gene;Acc:421121]
ENSGALG00000012695	NOL7	2	60520038	60523463	1	protein_coding	nucleolar protein 7 [Source:NCBI gene;Acc:420835]
ENSGALG00000006939	PFKP	2	11439678	11481488	1	protein_coding	phosphofructokinase, platelet [Source:NCBI gene;Acc:428411]
ENSGALG00000012681	MBOAT1	2	59566193	59625203	1	protein_coding	membrane bound O-acyltransferase domain containing 1 [Source:NCBI gene;Acc:420826]
ENSGALG00000042454	DCDC2	2	57871050	57926992	1	protein_coding	doublecortin domain containing 2 [Source:NCBI gene;Acc:420821]
ENSGALG00000029836	GPLD1	2	57826956	57848803	1	protein_coding	glycosylphosphatidylinositol specific phospholipase D1 [Source:NCBI gene;Acc:420819]
ENSGALG00000041273	KIAA0319	2	57762227	57813142	1	protein_coding	KIAA0319 [Source:NCBI gene;Acc:428476]
ENSGALG00000006558	DYNC2I1	2	9627521	9652688	1	protein_coding	WD repeat domain 60 [Source:NCBI gene;Acc:420452]
ENSGALG00000015196	ASXL3	2	106885853	107013873	1	protein_coding	additional sex combs like 3, transcriptional regulator [Source:NCBI gene;Acc:421102]
ENSGALG00000013180	SLC6A18	2	85713768	85738300	1	protein_coding	solute carrier family 6 member 18 [Source:NCBI gene;Acc:100858092]
ENSGALG00000042182	OXR1	2	131316861	131581649	1	protein_coding	oxidation resistance 1 [Source:NCBI gene;Acc:420270]
ENSGALG00000034119		2	55820349	55923163	1	protein_coding	collagen type XV alpha 1 chain [Source:NCBI gene;Acc:420803]
ENSGALG00000054187		2	131174886	131186117	1	protein_coding
ENSGALG00000011170	WIPF3	2	33838517	33863336	1	protein_coding	WAS/WASL interacting protein family member 3 [Source:NCBI gene;Acc:420634]
ENSGALG00000053770		2	103396237	103402787	1	protein_coding	histamine receptor H4 [Source:NCBI gene;Acc:769106]
ENSGALG00000015056	LAMA3	2	103119354	103231680	1	protein_coding	laminin subunit alpha 3 [Source:NCBI gene;Acc:428524]
ENSGALG00000006181	NUB1	2	6273813	6290633	1	protein_coding	negative regulator of ubiquitin like proteins 1 [Source:NCBI gene;Acc:420433]
ENSGALG00000029867	MROH1	2	130731663	130807659	1	protein_coding	maestro heat-like repeat-containing protein family member 1-like [Source:NCBI gene;Acc:101749352]
ENSGALG00000014982	RBBP8	2	102827327	102859258	1	protein_coding	RB binding protein 8, endonuclease [Source:NCBI gene;Acc:421071]
ENSGALG00000014976	GATA6	2	102638198	102654114	1	protein_coding	GATA binding protein 6 [Source:NCBI gene;Acc:396390]
ENSGALG00000005947	MYD88	2	4892458	4905115	1	protein_coding	myeloid differentiation primary response 88 [Source:NCBI gene;Acc:420420]
ENSGALG00000005826	DLEC1	2	4751686	4787893	1	protein_coding	deleted in lung and esophageal cancer 1 [Source:NCBI gene;Acc:420418]
ENSGALG00000005763	VILL	2	4666085	4685727	1	protein_coding	villin like [Source:NCBI gene;Acc:420415]
ENSGALG00000048689		2	148974003	148974822	1	protein_coding	feather keratin 1-like [Source:NCBI gene;Acc:100859039]
ENSGALG00000005661		2	4416749	4418563	1	protein_coding	zinc finger protein 91-like [Source:NCBI gene;Acc:101748352]
ENSGALG00000029857		2	4138557	4140735	1	protein_coding	GTPase, IMAP family member 6 [Source:NCBI gene;Acc:420413]
ENSGALG00000050931		2	4091972	4099771	1	protein_coding	NAC alpha domain containing [Source:NCBI gene;Acc:420409]
ENSGALG00000014615	LAMA1	2	99519352	99618009	1	protein_coding	laminin subunit alpha 1 [Source:NCBI gene;Acc:374016]
ENSGALG00000032092	PPP4R1	2	98466594	98525361	1	protein_coding	protein phosphatase 4 regulatory subunit 1 [Source:NCBI gene;Acc:425903]
ENSGALG00000042706	TMC2	2	44255631	44282079	1	protein_coding	transmembrane channel like 2 [Source:NCBI gene;Acc:428456]
ENSGALG00000049776		2	81681589	81683397	1	protein_coding
ENSGALG00000039509		2	141763786	141794386	1	protein_coding
ENSGALG00000030268	NKTR	2	2020319	2058934	1	protein_coding	natural killer cell triggering receptor [Source:NCBI gene;Acc:420388]
ENSGALG00000054523	LZTFL1	2	42741233	42751503	1	protein_coding	leucine zipper transcription factor like 1 [Source:NCBI gene;Acc:420698]
ENSGALG00000040212	FYCO1	2	42699453	42723188	1	protein_coding	FYVE and coiled-coil domain containing 1 [Source:NCBI gene;Acc:428453]
ENSGALG00000053218		2	140819697	140820812	1	protein_coding
ENSGALG00000041491	ACKR4	2	42256779	42262620	1	protein_coding	atypical chemokine receptor 4 [Source:NCBI gene;Acc:100859797]
ENSGALG00000035068	DNAJC13	2	42198570	42245119	1	protein_coding	DnaJ heat shock protein family (Hsp40) member C13 [Source:NCBI gene;Acc:420688]
ENSGALG00000048007		2	41773573	41773950	1	protein_coding
ENSGALG00000035854		2	41532339	41538738	1	protein_coding
ENSGALG00000039337	SH3BP5	2	41391821	41434407	1	protein_coding	SH3 domain binding protein 5 [Source:NCBI gene;Acc:420682]
ENSGALG00000030552		2	41172440	41178958	1	protein_coding	gamma-glutamylcyclotransferase [Source:NCBI gene;Acc:420676]
ENSGALG00000030460	TBC1D31	2	137916482	137941263	1	protein_coding	TBC1 domain family member 31 [Source:NCBI gene;Acc:420349]
ENSGALG00000043827	ZHX2	2	137877361	137879853	1	protein_coding	zinc fingers and homeoboxes 2 [Source:NCBI gene;Acc:420351]
ENSGALG00000010980	STK31	2	31337816	31434231	1	protein_coding	serine/threonine kinase 31 [Source:NCBI gene;Acc:420621]
ENSGALG00000010977	FAM221A	2	31327774	31334403	1	protein_coding	family with sequence similarity 221 member A [Source:NCBI gene;Acc:420620]
ENSGALG00000044675	MATN2	2	127306456	127363344	1	protein_coding	matrilin 2 [Source:NCBI gene;Acc:426584]
ENSGALG00000010954	MALSU1	2	31145533	31152182	1	protein_coding	mitochondrial assembly of ribosomal large subunit 1 [Source:NCBI gene;Acc:420616]
ENSGALG00000010949	GPNMB	2	31127614	31144995	1	protein_coding	glycoprotein nmb [Source:NCBI gene;Acc:428431]
ENSGALG00000010942	NUP42	2	30977907	30984334	1	protein_coding	nucleoporin like 2 [Source:NCBI gene;Acc:420614]
ENSGALG00000033638	SLC26A7	2	124712148	124778783	1	protein_coding	solute carrier family 26 member 7 [Source:NCBI gene;Acc:428369]
ENSGALG00000051453		2	69815760	69817019	1	protein_coding
ENSGALG00000042840	OSGIN2	2	124252530	124264647	1	protein_coding	oxidative stress induced growth inhibitor family member 2 [Source:NCBI gene;Acc:420217]
ENSGALG00000053033		2	123687063	123688856	1	protein_coding
ENSGALG00000039499	LRRCC1	2	122586026	122605336	1	protein_coding	leucine rich repeat and coiled-coil centrosomal protein 1 [Source:NCBI gene;Acc:420205]
ENSGALG00000006101	ARFRP1	20	9629100	9642654	1	protein_coding	ADP ribosylation factor related protein 1 [Source:NCBI gene;Acc:419261]
ENSGALG00000021079	RGS19	20	9335909	9349311	1	protein_coding	regulator of G-protein signaling 19 [Source:NCBI gene;Acc:374070]
ENSGALG00000005797	COL20A1	20	8822383	8865514	1	protein_coding	collagen type XX alpha 1 chain [Source:NCBI gene;Acc:419243]
ENSGALG00000005609	OGFR	20	8328212	8337556	1	protein_coding	opioid growth factor receptor [Source:NCBI gene;Acc:428150]
ENSGALG00000005164	MTG2	20	7757151	7762240	1	protein_coding	mitochondrial ribosome associated GTPase 2 [Source:NCBI gene;Acc:419226]
ENSGALG00000035930	PHACTR3	20	6735552	6830610	1	protein_coding	phosphatase and actin regulator 3 [Source:NCBI gene;Acc:770781]
ENSGALG00000021230	EPB42	20	6698519	6707788	1	protein_coding	erythrocyte membrane protein band 4.2 [Source:NCBI gene;Acc:419216]
ENSGALG00000021232	TGM6	20	6677188	6690846	1	protein_coding	transglutaminase 6 [Source:NCBI gene;Acc:771144]
ENSGALG00000004321	OSER1	20	5492048	5500197	1	protein_coding	oxidative stress responsive serine rich 1 [Source:NCBI gene;Acc:419203]
ENSGALG00000004028	MATN4	20	5162754	5167745	1	protein_coding	matrilin 4 [Source:NCBI gene;Acc:428140]
ENSGALG00000003281	GSS	20	2624555	2632499	1	protein_coding	glutathione synthetase [Source:NCBI gene;Acc:428135]
ENSGALG00000047290	KIAA1755	20	10352602	10361305	1	protein_coding	KIAA1755 ortholog [Source:NCBI gene;Acc:101750666]
ENSGALG00000006612	ASXL1	20	10158453	10173320	1	protein_coding	additional sex combs like 1, transcriptional regulator [Source:NCBI gene;Acc:428158]
ENSGALG00000006273	MYLK2	20	10051629	10058646	1	protein_coding	myosin light chain kinase 2 [Source:NCBI gene;Acc:396356]
ENSGALG00000045602		20	9983246	9986545	1	protein_coding	RRAD and GEM like GTPase 1 [Source:NCBI gene;Acc:419274]
ENSGALG00000006203		20	9976045	9983068	1	protein_coding	chromosome 20 C20orf96 homolog [Source:NCBI gene;Acc:419273]
ENSGALG00000006138	HELZ2	20	9732482	9752786	1	protein_coding	helicase with zinc finger 2 [Source:NCBI gene;Acc:419265]
ENSGALG00000010084	EIF4G3	21	6638309	6718151	1	protein_coding	eukaryotic translation initiation factor 4 gamma 3 [Source:NCBI gene;Acc:425544]
ENSGALG00000031343	ECE1	21	6611137	6620377	1	protein_coding	endothelin converting enzyme 1 [Source:NCBI gene;Acc:395459]
ENSGALG00000030857	USP48	21	6569722	6593773	1	protein_coding	ubiquitin specific peptidase 48 [Source:NCBI gene;Acc:769457]
ENSGALG00000035717	HSPG2	21	6542875	6568734	1	protein_coding	heparan sulfate proteoglycan 2 [Source:NCBI gene;Acc:429806]
ENSGALG00000028437	TRIM62	21	6524865	6528779	1	protein_coding	tripartite motif containing 62 [Source:NCBI gene;Acc:429807]
ENSGALG00000031872	AGMAT	21	4912755	4915107	1	protein_coding	agmatinase [Source:NCBI gene;Acc:373942]
ENSGALG00000037593	PINK1	21	4905099	4911725	1	protein_coding	PTEN induced kinase 1 [Source:HGNC Symbol;Acc:HGNC:14581]
ENSGALG00000036932	SPEN	21	4251057	4306551	1	protein_coding	spen family transcriptional repressor [Source:NCBI gene;Acc:419460]
ENSGALG00000043318	NMNAT1	21	3588412	3592563	1	protein_coding	nicotinamide nucleotide adenylyltransferase 1 [Source:NCBI gene;Acc:101748948]
ENSGALG00000051970		21	1876004	1880931	1	protein_coding
ENSGALG00000048721		21	1870437	1876649	1	protein_coding
ENSGALG00000048246		21	1795181	1799996	1	protein_coding	uncharacterized LOC107049018 [Source:NCBI gene;Acc:107049018]
ENSGALG00000050995	LRRC47	21	937016	940757	1	protein_coding	leucine rich repeat containing 47 [Source:NCBI gene;Acc:419380]
ENSGALG00000000978	CEP104	21	923773	935424	1	protein_coding	centrosomal protein 104 [Source:NCBI gene;Acc:419379]
ENSGALG00000000975	C1orf174	21	916953	919088	1	protein_coding	chromosome 21 C1orf174 homolog [Source:NCBI gene;Acc:419378]
ENSGALG00000027476	PLEKHG5	21	591331	602862	1	protein_coding	pleckstrin homology and RhoGEF domain containing G5 [Source:NCBI gene;Acc:426013]
ENSGALG00000035211	KLHL21	21	562589	570964	1	protein_coding	kelch like family member 21 [Source:NCBI gene;Acc:428175]
ENSGALG00000051404		22	2714257	2715778	1	protein_coding
ENSGALG00000003118	ADGRA2	22	2510164	2527342	1	protein_coding	adhesion G protein-coupled receptor A2 [Source:NCBI gene;Acc:426771]
ENSGALG00000003101	PLPBP	22	2504687	2508843	1	protein_coding	proline synthetase cotranscribed homolog (bacterial) [Source:NCBI gene;Acc:426770]
ENSGALG00000054991		22	5310476	5313689	1	protein_coding	trans-golgi network protein 2 [Source:NCBI gene;Acc:426548]
ENSGALG00000033061	CAMK2B	22	5231576	5248343	1	protein_coding	calcium/calmodulin dependent protein kinase II beta [Source:NCBI gene;Acc:374174]
ENSGALG00000014155	OGDH	22	5177339	5208257	1	protein_coding	oxoglutarate dehydrogenase [Source:NCBI gene;Acc:426429]
ENSGALG00000052825	BIN3	22	1518465	1572139	1	protein_coding	bridging integrator 3 [Source:NCBI gene;Acc:107049508]
ENSGALG00000032270	NCAPH	22	3971808	3982438	1	protein_coding	non-SMC condensin I complex subunit H [Source:NCBI gene;Acc:425304]
ENSGALG00000037860		22	3850881	3853124	1	protein_coding
ENSGALG00000041634	ACTG2	22	3827641	3830849	1	protein_coding	actin, gamma 2, smooth muscle, enteric [Source:NCBI gene;Acc:396084]
ENSGALG00000049241		22	80793	89630	1	protein_coding	hair growth associated [Source:NCBI gene;Acc:107049623]
ENSGALG00000002346	CLSPN	23	4371910	4385436	1	protein_coding	claspin [Source:NCBI gene;Acc:428223]
ENSGALG00000002112	CSF3R	23	4160678	4166175	1	protein_coding	colony stimulating factor 3 receptor [Source:NCBI gene;Acc:419620]
ENSGALG00000032925	STK40	23	4144405	4200815	1	protein_coding	serine/threonine kinase 40 [Source:NCBI gene;Acc:395120]
ENSGALG00000001973	GNL2	23	3883489	3895651	1	protein_coding	G protein nucleolar 2 [Source:NCBI gene;Acc:419614]
ENSGALG00000001912		23	3747602	3776817	1	protein_coding	EPH receptor A10 [Source:NCBI gene;Acc:428219]
ENSGALG00000029001	YRDC	23	3716700	3719411	1	protein_coding	yrdC N6-threonylcarbamoyltransferase domain containing [Source:NCBI gene;Acc:419610]
ENSGALG00000001606	INPP5B	23	3681549	3698102	1	protein_coding	inositol polyphosphate-5-phosphatase B [Source:NCBI gene;Acc:419609]
ENSGALG00000029066		23	2392658	2412254	1	protein_coding	discoidin, CUB and LCCL domain-containing protein 1-like [Source:NCBI gene;Acc:419584]
ENSGALG00000000955	TMEM222	23	2028432	2033279	1	protein_coding	transmembrane protein 222 [Source:NCBI gene;Acc:419582]
ENSGALG00000047327		23	1946178	1948046	1	protein_coding
ENSGALG00000034910	ZDHHC18	23	1891058	1902151	1	protein_coding	zinc finger, DHHC-type containing 18 [Source:NCBI gene;Acc:419575]
ENSGALG00000003838		23	5656815	5662254	1	protein_coding	protein FAM49A-like [Source:NCBI gene;Acc:419677]
ENSGALG00000038984		23	5603905	5610641	1	protein_coding	bone morphogenetic protein 8a [Source:NCBI gene;Acc:771058]
ENSGALG00000003693	MACF1	23	5492614	5603434	1	protein_coding	microtubule-actin crosslinking factor 1 [Source:NCBI gene;Acc:419671]
ENSGALG00000003539	KIAA1522	23	5393111	5412913	1	protein_coding	KIAA1522 [Source:NCBI gene;Acc:419665]
ENSGALG00000003522	RBBP4	23	5376041	5383122	1	protein_coding	RB binding protein 4, chromatin remodeling factor [Source:NCBI gene;Acc:395658]
ENSGALG00000038896		23	5366529	5372344	1	protein_coding	zinc finger and BTB domain containing 8A-like [Source:NCBI gene;Acc:419662]
ENSGALG00000003313		23	5295424	5299538	1	protein_coding	myotubularin related protein 9-like, pseudogene [Source:NCBI gene;Acc:419652]
ENSGALG00000003408	RP1-27O5.3	23	5263950	5353331	1	protein_coding	zinc finger and BTB domain containing 8B [Source:NCBI gene;Acc:419659]
ENSGALG00000030229	CSMD2	23	4766719	4994805	1	protein_coding	CUB and Sushi multiple domains 2 [Source:NCBI gene;Acc:419640]
ENSGALG00000007689	CENATAC	24	5659830	5663155	1	protein_coding	coiled-coil domain containing 84 [Source:NCBI gene;Acc:419787]
ENSGALG00000007310	CEP164	24	5276096	5310519	1	protein_coding	centrosomal protein 164 [Source:NCBI gene;Acc:419769]
ENSGALG00000052833		24	4297156	4298409	1	protein_coding
ENSGALG00000001604		24	2597820	2619876	1	protein_coding	galactosidase beta 1 like 2 [Source:NCBI gene;Acc:428238]
ENSGALG00000040224	TIRAP	24	445576	450171	1	protein_coding	TIR domain containing adaptor protein [Source:NCBI gene;Acc:419715]
ENSGALG00000035923	MTMR11	25	1834861	1842786	1	protein_coding	myotubularin related protein 11 [Source:NCBI gene;Acc:100857251]
ENSGALG00000046023	NAXE	25	1520004	1522946	1	protein_coding	apolipoprotein A-I binding protein [Source:NCBI gene;Acc:426569]
ENSGALG00000051918	TTC24	25	1512783	1516847	1	protein_coding	tetratricopeptide repeat domain 24 [Source:NCBI gene;Acc:101747902]
ENSGALG00000041418	NDUFS2	25	3965916	3972235	1	protein_coding	NADH:ubiquinone oxidoreductase core subunit S2 [Source:NCBI gene;Acc:100857596]
ENSGALG00000039887		25	3862075	3863720	1	protein_coding	C-reactive protein, pentraxin-related [Source:NCBI gene;Acc:776376]
ENSGALG00000053391		25	3664866	3671707	1	protein_coding
ENSGALG00000046464	RUSC1	25	3553892	3559408	1	protein_coding	RUN and SH3 domain containing 1 [Source:NCBI gene;Acc:425062]
ENSGALG00000039865	HAX1	25	2911727	2913531	1	protein_coding	HCLS1 associated protein X-1 [Source:NCBI gene;Acc:107055138]
ENSGALG00000047297	PROK1	26	1422754	1431787	1	protein_coding	prokineticin 1 [Source:NCBI gene;Acc:428257]
ENSGALG00000030941	ELAPOR1	26	1148302	1157441	1	protein_coding	KIAA1324 [Source:NCBI gene;Acc:429496]
ENSGALG00000042589		26	1145714	1146845	1	protein_coding	transmembrane protein 167B [Source:NCBI gene;Acc:771123]
ENSGALG00000028721	LMOD1	26	1123454	1132975	1	protein_coding	leiomodin 1 [Source:NCBI gene;Acc:771476]
ENSGALG00000000154	DENND2D	26	1029892	1037452	1	protein_coding	DENN domain containing 2D [Source:NCBI gene;Acc:421153]
ENSGALG00000000168	ADORA1	26	991509	1008522	1	protein_coding	adenosine A1 receptor [Source:NCBI gene;Acc:374212]
ENSGALG00000000217	PPFIA4	26	954079	976671	1	protein_coding	PTPRF interacting protein alpha 4 [Source:NCBI gene;Acc:421155]
ENSGALG00000000226	TMEM9	26	910864	914096	1	protein_coding	transmembrane protein 9 [Source:NCBI gene;Acc:421157]
ENSGALG00000003554	OPTC	26	5176373	5179960	1	protein_coding	opticin [Source:NCBI gene;Acc:395130]
ENSGALG00000003498	TAF8	26	5068732	5076378	1	protein_coding	TATA-box binding protein associated factor 8 [Source:NCBI gene;Acc:419929]
ENSGALG00000000309		26	797808	805378	1	protein_coding	ladinin 1 [Source:NCBI gene;Acc:421160]
ENSGALG00000033497	FOXP4	26	4844099	4882420	1	protein_coding	forkhead box protein P4-like [Source:NCBI gene;Acc:100858652]
ENSGALG00000003247	NFYA	26	4722844	4737094	1	protein_coding	nuclear transcription factor Y subunit alpha [Source:NCBI gene;Acc:419917]
ENSGALG00000002792	SPDEF	26	4351853	4357451	1	protein_coding	SAM pointed domain containing ETS transcription factor [Source:NCBI gene;Acc:428271]
ENSGALG00000037370	NAV1	26	629113	668761	1	protein_coding	neuron navigator 1 [Source:NCBI gene;Acc:430162]
ENSGALG00000002692		26	4178714	4184847	1	protein_coding	t-complex 11 [Source:NCBI gene;Acc:419897]
ENSGALG00000002511		26	3966988	3974554	1	protein_coding	thyroid stimulating hormone beta [Source:NCBI gene;Acc:395937]
ENSGALG00000001939	HIPK1	26	3777501	3797196	1	protein_coding	homeodomain interacting protein kinase 1 [Source:NCBI gene;Acc:419880]
ENSGALG00000038948	KDM5B	26	544801	573605	1	protein_coding	lysine demethylase 5B [Source:NCBI gene;Acc:421168]
ENSGALG00000001816	MAGI3	26	3668023	3719251	1	protein_coding	membrane associated guanylate kinase, WW and PDZ domain containing 3 [Source:NCBI gene;Acc:419877]
ENSGALG00000001452	ATP5PB	26	3215547	3220046	1	protein_coding	ATP synthase peripheral stalk-membrane subunit b [Source:NCBI gene;Acc:419866]
ENSGALG00000028570	C6orf132	26	3194811	3208765	1	protein_coding	chromosome 6 open reading frame 132 [Source:NCBI gene;Acc:101750708]
ENSGALG00000001418	GUCA1B	26	3177160	3183039	1	protein_coding	guanylate cyclase activator 1B [Source:NCBI gene;Acc:419864]
ENSGALG00000001373	TRAF3IP3	26	3154638	3288987	1	protein_coding	TRAF3 interacting protein 3 [Source:NCBI gene;Acc:419862]
ENSGALG00000001369		26	3151328	3154238	1	protein_coding	hydroxysteroid (11-beta) dehydrogenase 1b [Source:NCBI gene;Acc:419861]
ENSGALG00000028858		26	3145905	3149866	1	protein_coding	hydroxysteroid (11-beta) dehydrogenase 1a [Source:NCBI gene;Acc:771930]
ENSGALG00000001319	CAMK1G	26	3099869	3114498	1	protein_coding	calcium/calmodulin-dependent protein kinase IG [Source:NCBI gene;Acc:419859]
ENSGALG00000001175	C4BPA	26	2687134	2698396	1	protein_coding	complement component 4 binding protein, alpha [Source:NCBI gene;Acc:395384]
ENSGALG00000030007		26	2670099	2686743	1	protein_coding
ENSGALG00000023950	CR1L	26	2656096	2664136	1	protein_coding	complement C3b/C4b receptor 1 like [Source:NCBI gene;Acc:419853]
ENSGALG00000031149		26	2653131	2657536	1	protein_coding	CD55 molecule (Cromer blood group) [Source:NCBI gene;Acc:419852]
ENSGALG00000023953		26	2635048	2641917	1	protein_coding	complement component 4 binding protein, alpha chain [Source:NCBI gene;Acc:419851]
ENSGALG00000000541	ZC3H11B	26	481428	495534	1	protein_coding	zinc finger CCCH-type containing 11B pseudogene [Source:NCBI gene;Acc:421172]
ENSGALG00000038943	RASSF5	26	2489952	2508040	1	protein_coding	Ras association domain family member 5 [Source:NCBI gene;Acc:419844]
ENSGALG00000013356	IKBKE	26	2475894	2486807	1	protein_coding	inhibitor of kappa light polypeptide gene enhancer in B-cells, kinase epsilon [Source:NCBI gene;Acc:430480]
ENSGALG00000000584		26	380663	408134	1	protein_coding	protein tyrosine phosphatase, receptor type, V, pseudogene [Source:NCBI gene;Acc:421174]
ENSGALG00000034281	TMCC2	26	2046617	2067198	1	protein_coding	transmembrane and coiled-coil domain family 2 [Source:NCBI gene;Acc:419827]
ENSGALG00000000544		26	1603818	1616373	1	protein_coding	RAB44, member RAS oncogene family [Source:NCBI gene;Acc:100859805]
ENSGALG00000000776	BRPF3	26	192701	216901	1	protein_coding	bromodomain and PHD finger containing, 3 [Source:NCBI gene;Acc:421182]
ENSGALG00000030966	MAPK13	26	169877	184131	1	protein_coding	mitogen-activated protein kinase 13 [Source:NCBI gene;Acc:771145]
ENSGALG00000032190	MICAL1	26	32473	39771	1	protein_coding	microtubule associated monooxygenase, calponin and LIM domain containing 1 [Source:NCBI gene;Acc:429474]
ENSGALG00000054455		27	2038836	2046860	1	protein_coding
ENSGALG00000051533		27	2213476	2214411	-1	protein_coding	olfactory receptor 6B1-like [Source:NCBI gene;Acc:768958]
ENSGALG00000043772		27	2264729	2273025	1	protein_coding	loss of heterozygosity, 11, chromosomal region 2, gene A [Source:NCBI gene;Acc:419937]
ENSGALG00000036395		27	2272709	2649530	-1	protein_coding	Ig heavy chain Mem5-like [Source:NCBI gene;Acc:769232]
ENSGALG00000043654		27	2358040	2428061	-1	protein_coding	Ig heavy chain Mem5-like [Source:NCBI gene;Acc:769232]
ENSGALG00000046177		27	2403703	2405760	-1	protein_coding
ENSGALG00000048697		27	2409904	2412084	1	protein_coding
ENSGALG00000044547		27	2432266	2453352	-1	protein_coding
ENSGALG00000045960		27	2459975	2587358	-1	protein_coding
ENSGALG00000051289		27	2559034	2562719	-1	protein_coding
ENSGALG00000047069		27	2627698	2629021	-1	protein_coding
ENSGALG00000052680		27	2642060	2642347	1	protein_coding
ENSGALG00000054069		27	2669800	2840883	1	protein_coding
ENSGALG00000048919		27	2683213	2684075	-1	protein_coding
ENSGALG00000049145		27	2701975	2831723	-1	protein_coding
ENSGALG00000048718		27	2710417	2711982	-1	protein_coding
ENSGALG00000052634		27	2743570	2744873	-1	protein_coding
ENSGALG00000049483		27	2908336	2911455	-1	protein_coding
ENSGALG00000052044	FK21	27	2909354	2909659	1	protein_coding
ENSGALG00000046694		27	2928901	3064911	-1	protein_coding	feather keratin Cos1-1/Cos1-3/Cos2-1-like [Source:NCBI gene;Acc:107055238]
ENSGALG00000052341		27	2969476	2969781	1	protein_coding	feather keratin Cos1-1/Cos1-3/Cos2-1-like [Source:NCBI gene;Acc:107055238]
ENSGALG00000050055		27	2987750	2988055	1	protein_coding	uncharacterized LOC107055217 [Source:NCBI gene;Acc:107055217]
ENSGALG00000047497		27	3007978	3044397	1	protein_coding
ENSGALG00000050359		27	3032428	3034563	1	protein_coding
ENSGALG00000052246		27	3034053	3152602	1	protein_coding	T-cell receptor alpha chain V region 2B4-like [Source:NCBI gene;Acc:769422]
ENSGALG00000049189		27	3077218	3078229	1	protein_coding	T-cell receptor alpha chain V region 2B4-like [Source:NCBI gene;Acc:769422]
ENSGALG00000050600		27	3080596	3192833	-1	protein_coding
ENSGALG00000054634		28	1197427	1200633	1	protein_coding	uncharacterized LOC107057578 [Source:NCBI gene;Acc:107057578]
ENSGALG00000052918		28	877381	880062	1	protein_coding	uncharacterized LOC107057578 [Source:NCBI gene;Acc:107057578]
ENSGALG00000000458	TMPRSS9	28	710915	722418	1	protein_coding	feather keratin Cos1-1/Cos1-3/Cos2-1-like [Source:NCBI gene;Acc:769926]
ENSGALG00000000430	SPPL2C	28	659800	694959	1	protein_coding
ENSGALG00000040471	MVP	28	118450	128225	1	protein_coding
ENSGALG00000042132	SUGP1	28	3618639	3636374	1	protein_coding	feather keratin Cos1-1/Cos1-3/Cos2-1-like [Source:NCBI gene;Acc:107057549]
ENSGALG00000047617	DDA1	28	3504947	3508192	1	protein_coding	feather keratin Cos1-1/Cos1-3/Cos2-1-like [Source:NCBI gene;Acc:107049059]
ENSGALG00000051336	ANKLE1	28	3488389	3492779	1	protein_coding
ENSGALG00000038189		28	3485092	3488497	1	protein_coding
ENSGALG00000041932	SLC5A5	28	3433225	3437733	1	protein_coding
ENSGALG00000050532	B3GNT3	28	3421308	3424534	1	protein_coding	feather keratin Cos1-1/Cos1-3/Cos2-1-like [Source:NCBI gene;Acc:107049053]
ENSGALG00000037712	FCHO1	28	3414427	3446334	1	protein_coding	uncharacterized LOC770074 [Source:NCBI gene;Acc:770074]
ENSGALG00000039108	MAP1S	28	3402522	3411879	1	protein_coding
ENSGALG00000020582	SLC39A3	28	3355194	3361525	1	protein_coding	platelet glycoprotein Ib alpha chain-like [Source:NCBI gene;Acc:101750889]
ENSGALG00000026384	PCSK4	28	3324485	3329567	1	protein_coding	transmembrane protease, serine 9 [Source:NCBI gene;Acc:428320]
ENSGALG00000015200	DAZAP1	28	3273460	3298759	1	protein_coding	signal peptide peptidase like 2C [Source:NCBI gene;Acc:420056]
ENSGALG00000009709	MUM1L1	28	3258993	3265937	1	protein_coding	major vault protein [Source:NCBI gene;Acc:420049]
ENSGALG00000032875	ATP5F1D	28	3135591	3138048	1	protein_coding	SURP and G-patch domain containing 1 [Source:NCBI gene;Acc:428349]
ENSGALG00000026241	GRIN3B	28	2984284	2988778	1	protein_coding	DET1 and DDB1 associated 1 [Source:NCBI gene;Acc:426942]
ENSGALG00000021637	WDR18	28	2971390	2983042	1	protein_coding	ankyrin repeat and LEM domain containing 1 [Source:NCBI gene;Acc:100857739]
ENSGALG00000044985		28	2865118	2871277	1	protein_coding	BRISC and BRCA1 A complex member 1 [Source:NCBI gene;Acc:776677]
ENSGALG00000028341		28	2756226	2762064	1	protein_coding	solute carrier family 5 member 5 [Source:NCBI gene;Acc:431544]
ENSGALG00000001245	SIRT6	28	2700507	2712155	1	protein_coding	UDP-GlcNAc:betaGal beta-1,3-N-acetylglucosaminyltransferase 3 [Source:NCBI gene;Acc:112530425]
ENSGALG00000048474		28	2661193	2662928	1	protein_coding	FCH domain only protein 1-like [Source:NCBI gene;Acc:101748987]
ENSGALG00000001126	CHAF1A	28	2605859	2620370	1	protein_coding	microtubule associated protein 1S [Source:NCBI gene;Acc:429847]
ENSGALG00000001101	MBD3	28	2527626	2543765	1	protein_coding	solute carrier family 39 member 3 [Source:NCBI gene;Acc:429050]
ENSGALG00000001084	ATP8B3	28	2363866	2377068	1	protein_coding	proprotein convertase subtilisin/kexin type 4 [Source:NCBI gene;Acc:100859150]
ENSGALG00000001948		28	1454529	1467709	1	protein_coding	DAZ associated protein 1 [Source:NCBI gene;Acc:427266]
ENSGALG00000049273	MICOS13	28	1436071	1438812	1	protein_coding	MUM1 like 1 [Source:NCBI gene;Acc:425514]
ENSGALG00000048459	GAREM2	3	104904767	104912223	1	protein_coding	ATP synthase, H+ transporting, mitochondrial F1 complex, delta subunit [Source:NCBI gene;Acc:771478]
ENSGALG00000008627	TTBK1	3	15979242	16071844	1	protein_coding	glutamate ionotropic receptor NMDA type subunit 3B [Source:NCBI gene;Acc:429171]
ENSGALG00000011136	CAPN9	3	40564709	40593020	1	protein_coding	WD repeat domain 18 [Source:NCBI gene;Acc:420100]
ENSGALG00000011013	PCNX2	3	38929612	39078262	1	protein_coding	mitotic spindle positioning [Source:NCBI gene;Acc:420097]
ENSGALG00000008359	CD248	3	3329006	3331372	1	protein_coding	mucosal vascular addressin cell adhesion molecule 1 [Source:NCBI gene;Acc:100858236]
ENSGALG00000046358	FBLN7	3	3223813	3229644	1	protein_coding	sirtuin 6 [Source:NCBI gene;Acc:428332]
ENSGALG00000008257	MERTK	3	3201470	3222450	1	protein_coding
ENSGALG00000048822		3	3193235	3196439	1	protein_coding	chromatin assembly factor 1 subunit A [Source:NCBI gene;Acc:770217]
ENSGALG00000008233	BUB1	3	3107742	3127503	1	protein_coding	methyl-CpG binding domain protein 3 [Source:NCBI gene;Acc:770153]
ENSGALG00000008176	ASB3	3	3041079	3073674	1	protein_coding	ATPase phospholipid transporting 8B3 [Source:NCBI gene;Acc:428328]
ENSGALG00000054823	SLC30A3	3	104528617	104532206	1	protein_coding	scaffold attachment factor B2 [Source:NCBI gene;Acc:427046]
ENSGALG00000008165	GPR75	3	3016904	3018514	1	protein_coding	chromosome 19 open reading frame 70 [Source:NCBI gene;Acc:100858091]
ENSGALG00000008163	PSME4	3	2948220	3011913	1	protein_coding	GRB2 associated regulator of MAPK1 subtype 2 [Source:NCBI gene;Acc:770888]
ENSGALG00000010737	PLD5	3	35569976	35737294	1	protein_coding	tau tubulin kinase 1 [Source:NCBI gene;Acc:416713]
ENSGALG00000051085		3	87262144	87301693	1	protein_coding	calpain 9 [Source:NCBI gene;Acc:421544]
ENSGALG00000047909		3	87015963	87022349	1	protein_coding	pecanex homolog 2 (Drosophila) [Source:NCBI gene;Acc:428587]
ENSGALG00000010651	TFB2M	3	34033598	34041878	1	protein_coding	CD248 molecule [Source:NCBI gene;Acc:421234]
ENSGALG00000016289	DST	3	86843658	87137461	1	protein_coding	fibulin 7 [Source:NCBI gene;Acc:421229]
ENSGALG00000010630	AHCTF1	3	33876529	33929454	1	protein_coding	MER proto-oncogene, tyrosine kinase [Source:NCBI gene;Acc:395836]
ENSGALG00000010609	NDUFAF7	3	33634880	33642058	1	protein_coding
ENSGALG00000032770	VRK2	3	899574	945193	1	protein_coding	BUB1 mitotic checkpoint serine/threonine kinase [Source:NCBI gene;Acc:421226]
ENSGALG00000043080	CCDC85A	3	414617	476460	1	protein_coding	ankyrin repeat and SOCS box containing 3 [Source:NCBI gene;Acc:428545]
ENSGALG00000052441		3	85009812	85010942	1	protein_coding	solute carrier family 30 member 3 [Source:NCBI gene;Acc:101751860]
ENSGALG00000010580	STRN	3	32190707	32247840	1	protein_coding	G protein-coupled receptor 75 [Source:HGNC Symbol;Acc:HGNC:4526]
ENSGALG00000051779	PRORSD1P	3	88895	91751	1	protein_coding	proteasome activator subunit 4 [Source:NCBI gene;Acc:421218]
ENSGALG00000008731	DZANK1	3	15499040	15539871	1	protein_coding	phospholipase D family member 5 [Source:NCBI gene;Acc:421501]
ENSGALG00000015925	CGAS	3	81528332	81532592	1	protein_coding
ENSGALG00000008810	FAM161A	3	15443415	15451711	1	protein_coding
ENSGALG00000038639	AGBL5	3	104451464	104458538	1	protein_coding	transcription factor B2, mitochondrial [Source:NCBI gene;Acc:421488]
ENSGALG00000015908	COL12A1	3	80804845	80905035	1	protein_coding	dystonin [Source:NCBI gene;Acc:421884]
ENSGALG00000008815	LRRN4	3	15421291	15430454	1	protein_coding	AT-hook containing transcription factor 1 [Source:NCBI gene;Acc:421484]
ENSGALG00000015860	UBE3D	3	77999441	78075125	1	protein_coding	NADH:ubiquinone oxidoreductase complex assembly factor 7 [Source:NCBI gene;Acc:421477]
ENSGALG00000034077	KCNK5	3	29310781	29341097	1	protein_coding	vaccinia related kinase 2 [Source:NCBI gene;Acc:100857144]
ENSGALG00000010051	MOCS1	3	28809406	28837732	1	protein_coding	coiled-coil domain containing 85A [Source:NCBI gene;Acc:421205]
ENSGALG00000008947	PAK5	3	13939800	14041253	1	protein_coding
ENSGALG00000015836	CEP162	3	77469083	77515525	1	protein_coding	striatin [Source:NCBI gene;Acc:421470]
ENSGALG00000016507	FNDC4	3	104325698	104331561	1	protein_coding	prolyl-tRNA synthetase associated domain containing 1, pseudogene [Source:NCBI gene;Acc:421212]
ENSGALG00000016506	ZNF512	3	104302069	104318193	1	protein_coding	double zinc ribbon and ankyrin repeat domains 1 [Source:NCBI gene;Acc:416722]
ENSGALG00000015775	UBE2J1	3	75684051	75708805	1	protein_coding	Mab-21 domain containing 1 [Source:NCBI gene;Acc:421864]
ENSGALG00000026971	RRAGD	3	75653938	75674113	1	protein_coding	family with sequence similarity 161 member A [Source:NCBI gene;Acc:769188]
ENSGALG00000015733	MDN1	3	75447370	75541229	1	protein_coding	ATP/GTP binding protein like 5 [Source:NCBI gene;Acc:770678]
ENSGALG00000015513	MMS22L	3	72435233	72521377	1	protein_coding	collagen type XII alpha 1 chain [Source:NCBI gene;Acc:395875]
ENSGALG00000015486	COQ3	3	71514528	71520267	1	protein_coding	leucine rich repeat neuronal 4 [Source:NCBI gene;Acc:427686]
ENSGALG00000052928		3	71272212	71273252	1	protein_coding	ubiquitin protein ligase E3D [Source:NCBI gene;Acc:421843]
ENSGALG00000015465	ASCC3	3	70672876	70939143	1	protein_coding	potassium two pore domain channel subfamily K member 5 [Source:NCBI gene;Acc:421424]
ENSGALG00000052227		3	70489632	70490672	1	protein_coding	molybdenum cofactor synthesis 1 [Source:NCBI gene;Acc:395270]
ENSGALG00000050527		3	70347695	70348822	1	protein_coding	p21 (RAC1) activated kinase 5 [Source:NCBI gene;Acc:416734]
ENSGALG00000051525		3	70118654	70119658	1	protein_coding	centrosomal protein 162 [Source:NCBI gene;Acc:421835]
ENSGALG00000016497	UBXN2A	3	104043560	104060781	1	protein_coding	fibronectin type III domain containing 4 [Source:NCBI gene;Acc:421981]
ENSGALG00000015415	HACE1	3	69023777	69068018	1	protein_coding	zinc finger protein 512 [Source:NCBI gene;Acc:769868]
ENSGALG00000016492	TDRD15	3	102274603	102281938	1	protein_coding	ubiquitin conjugating enzyme E2 J1 [Source:NCBI gene;Acc:395528]
ENSGALG00000015387	ATG5	3	68246858	68320347	1	protein_coding	Ras-related GTP binding D [Source:NCBI gene;Acc:107053109]
ENSGALG00000015343	RTN4IP1	3	68113880	68149493	1	protein_coding	midasin AAA ATPase 1 [Source:NCBI gene;Acc:421811]
ENSGALG00000047554	GDF7	3	101917263	101920259	1	protein_coding	MMS22 like, DNA repair protein [Source:NCBI gene;Acc:421799]
ENSGALG00000015313	PDSS2	3	67850522	67962399	1	protein_coding	coenzyme Q3, methyltransferase [Source:NCBI gene;Acc:421797]
ENSGALG00000049020		3	67675887	67687498	1	protein_coding
ENSGALG00000013813	NMBR	3	53139542	53155861	1	protein_coding	activating signal cointegrator 1 complex subunit 3 [Source:NCBI gene;Acc:421790]
ENSGALG00000053383		3	66908757	66916627	1	protein_coding
ENSGALG00000044279		3	109820943	109830241	1	protein_coding
ENSGALG00000015051	CDK19	3	66377571	66490935	1	protein_coding
ENSGALG00000030968		3	65815585	65823074	1	protein_coding	UBX domain protein 2A [Source:NCBI gene;Acc:421973]
ENSGALG00000015017		3	65815544	65827995	1	protein_coding	HECT domain and ankyrin repeat containing E3 ubiquitin protein ligase 1 [Source:NCBI gene;Acc:421788]
ENSGALG00000050313		3	107716219	107734871	1	protein_coding	tudor domain containing 15 [Source:NCBI gene;Acc:101751663]
ENSGALG00000048370		3	107635335	107659499	1	protein_coding	autophagy related 5 [Source:NCBI gene;Acc:421784]
ENSGALG00000054596		3	107623727	107646351	1	protein_coding	reticulon 4 interacting protein 1 [Source:NCBI gene;Acc:421782]
ENSGALG00000016676	MCM3	3	107541369	107553023	1	protein_coding	growth differentiation factor 7 [Source:NCBI gene;Acc:428655]
ENSGALG00000045634	XKR5	3	107478964	107484909	1	protein_coding	prenyl (decaprenyl) diphosphate synthase, subunit 2 [Source:NCBI gene;Acc:421777]
ENSGALG00000014950		3	63813421	63820420	1	protein_coding
ENSGALG00000014940	ZUP1	3	63799081	63805160	1	protein_coding	neuromedin B receptor [Source:NCBI gene;Acc:428610]
ENSGALG00000013747	TAGAP	3	52304980	52312768	1	protein_coding
ENSGALG00000014881	FAM184A	3	62755347	62817307	1	protein_coding	tudor domain containing 6 [Source:NCBI gene;Acc:428669]
ENSGALG00000014876	TBC1D32	3	61886381	61968901	1	protein_coding	cyclin dependent kinase 19 [Source:NCBI gene;Acc:421756]
ENSGALG00000013741	SYTL3	3	52171021	52200623	1	protein_coding
ENSGALG00000034140	ZNF395	3	105668513	105674399	1	protein_coding	tubulin epsilon 1 [Source:NCBI gene;Acc:421750]
ENSGALG00000014828	ECHDC1	3	59266598	59303456	1	protein_coding
ENSGALG00000013727	SYNJ2	3	51874584	51938032	1	protein_coding
ENSGALG00000016610	PTRHD1	3	105463857	105471230	1	protein_coding
ENSGALG00000016600	POMC	3	105372181	105388173	1	protein_coding	minichromosome maintenance complex component 3 [Source:NCBI gene;Acc:422043]
ENSGALG00000013221	ARHGEF33	3	16685418	16704573	1	protein_coding	XK related 5 [Source:NCBI gene;Acc:422039]
ENSGALG00000016591	DRC1	3	105338705	105350819	1	protein_coding	sulfotransferase family 3A, member 1-like [Source:NCBI gene;Acc:421740]
ENSGALG00000016577	OTOF	3	105305216	105335944	1	protein_coding	zinc finger with UFM1 specific peptidase domain [Source:NCBI gene;Acc:421739]
ENSGALG00000016586	CCDC25	3	105134511	105145425	1	protein_coding	T-cell activation RhoGTPase activating protein [Source:NCBI gene;Acc:421662]
ENSGALG00000031843	ARHGAP18	3	58109966	58167330	1	protein_coding	family with sequence similarity 184 member A [Source:NCBI gene;Acc:421727]
ENSGALG00000016443	HPCAL1	3	96721221	96773216	1	protein_coding	TBC1 domain family member 32 [Source:NCBI gene;Acc:421725]
ENSGALG00000028420	SAMD5	3	47340007	47341418	1	protein_coding	synaptotagmin like 3 [Source:NCBI gene;Acc:100858462]
ENSGALG00000012256	UTRN	3	46032734	46380904	1	protein_coding	zinc finger protein 395 [Source:NCBI gene;Acc:422017]
ENSGALG00000016387	TRAPPC12	3	93634555	93681884	1	protein_coding	ethylmalonyl-CoA decarboxylase 1 [Source:NCBI gene;Acc:769021]
ENSGALG00000037200		3	5066010	5424543	1	protein_coding	synaptojanin 2 [Source:NCBI gene;Acc:421656]
ENSGALG00000028886		3	45471260	45491688	1	protein_coding	peptidyl-tRNA hydrolase domain containing 1 [Source:NCBI gene;Acc:422015]
ENSGALG00000008457	RIN2	3	4154797	4182140	1	protein_coding	proopiomelanocortin [Source:NCBI gene;Acc:422011]
ENSGALG00000047393	RAB11FIP5	4	89737708	89761162	1	protein_coding	Rho guanine nucleotide exchange factor 33 [Source:NCBI gene;Acc:425963]
ENSGALG00000014118	MRPS26	4	88644122	88649461	1	protein_coding	dynein regulatory complex subunit 1 [Source:NCBI gene;Acc:422009]
ENSGALG00000038787	ADRA1D	4	88341840	88377988	1	protein_coding	otoferlin [Source:NCBI gene;Acc:422007]
ENSGALG00000013600		4	62797493	62804740	1	protein_coding	coiled-coil domain containing 25 [Source:NCBI gene;Acc:422005]
ENSGALG00000015706	LETM1	4	83316611	83339735	1	protein_coding	Rho GTPase activating protein 18 [Source:NCBI gene;Acc:421706]
ENSGALG00000013571	F11	4	61378572	61392809	1	protein_coding	hippocalcin like 1 [Source:NCBI gene;Acc:396161]
ENSGALG00000013535	CYP4V2	4	61357027	61369973	1	protein_coding	sterile alpha motif domain containing 5 [Source:HGNC Symbol;Acc:HGNC:21180]
ENSGALG00000015666	TNIP2	4	82441244	82449180	1	protein_coding	utrophin [Source:NCBI gene;Acc:421610]
ENSGALG00000015649	NOP14	4	82245802	82267166	1	protein_coding	trafficking protein particle complex 12 [Source:NCBI gene;Acc:421917]
ENSGALG00000030209	CPZ	4	81163250	81197855	1	protein_coding	MACRO domain containing 2 [Source:NCBI gene;Acc:421259]
ENSGALG00000015594	TRMT44	4	80968536	80981295	1	protein_coding	plasminogen-like [Source:NCBI gene;Acc:428593]
ENSGALG00000011616	NPFFR2	4	50415796	50429903	1	protein_coding	Ras and Rab interactor 2 [Source:NCBI gene;Acc:421246]
ENSGALG00000015568	SH3TC1	4	80793977	80825261	1	protein_coding	RAB11 family interacting protein 5 [Source:NCBI gene;Acc:422952]
ENSGALG00000015538	KIAA0232	4	79788886	79853583	1	protein_coding	mitochondrial ribosomal protein S26 [Source:NCBI gene;Acc:426561]
ENSGALG00000015537	MAN2B2	4	79706434	79733872	1	protein_coding	adrenoceptor alpha 1D [Source:NCBI gene;Acc:422933]
ENSGALG00000038585	NOA1	4	49197876	49203385	1	protein_coding	general transcription factor IIE subunit 1-like [Source:NCBI gene;Acc:428778]
ENSGALG00000037332	IGFBP7	4	49164561	49178507	1	protein_coding	leucine zipper and EF-hand containing transmembrane protein 1 [Source:NCBI gene;Acc:422898]
ENSGALG00000011319	ADGRL3	4	47983446	48374220	1	protein_coding	kallikrein B1 [Source:NCBI gene;Acc:422723]
ENSGALG00000015037	EVC	4	79147283	79199619	1	protein_coding	cytochrome P450 family 4 subfamily V member 2 [Source:NCBI gene;Acc:415121]
ENSGALG00000007448	SPRY3	4	11028600	11029490	1	protein_coding	TNFAIP3 interacting protein 2 [Source:NCBI gene;Acc:422884]
ENSGALG00000007311	CLDN2	4	10939321	10941844	1	protein_coding	NOP14 nucleolar protein [Source:NCBI gene;Acc:422880]
ENSGALG00000052332		8	21586154	21610010	1	lncRNA	carboxypeptidase Z [Source:NCBI gene;Acc:395266]
ENSGALG00000015009	ZBTB49	4	78538304	78555906	1	protein_coding	tRNA methyltransferase 44 homolog (S. cerevisiae) [Source:NCBI gene;Acc:422871]
ENSGALG00000047072		4	9410036	9419384	1	protein_coding	neuropeptide FF receptor 2 [Source:NCBI gene;Acc:428759]
ENSGALG00000026470		4	77382523	77410076	1	protein_coding	SH3 domain and tetratricopeptide repeats 1 [Source:NCBI gene;Acc:422867]
ENSGALG00000040484	SEC31A	4	46324923	46359132	1	protein_coding	KIAA0232 [Source:NCBI gene;Acc:422860]
ENSGALG00000006906	CHM	4	8558092	8651858	1	protein_coding	mannosidase alpha class 2B member 2 [Source:NCBI gene;Acc:422859]
ENSGALG00000006773	TRMT12	4	5158785	5161824	1	protein_coding	nitric oxide associated 1 [Source:NCBI gene;Acc:422622]
ENSGALG00000035052	BMP3	4	45457337	45471666	1	protein_coding	insulin like growth factor binding protein 7 [Source:NCBI gene;Acc:422620]
ENSGALG00000038372	PRDM8	4	45315298	45317252	1	protein_coding	adhesion G protein-coupled receptor L3 [Source:NCBI gene;Acc:422616]
ENSGALG00000041854	FAM184B	4	75928638	75968534	1	protein_coding	EvC ciliary complex subunit 1 [Source:NCBI gene;Acc:422851]
ENSGALG00000006415	CD40LG	4	4365859	4369906	1	protein_coding	sprouty RTK signaling antagonist 3 [Source:NCBI gene;Acc:428712]
ENSGALG00000009442	ETFDH	4	21928800	21947001	1	protein_coding	claudin 2 [Source:NCBI gene;Acc:422292]
ENSGALG00000033470	ADGRA3	4	74457009	74485585	1	protein_coding
ENSGALG00000042851	PPARGC1A	4	73938490	74100704	1	protein_coding	zinc finger and BTB domain containing 49 [Source:NCBI gene;Acc:422847]
ENSGALG00000014391	CCDC149	4	73611512	73661940	1	protein_coding
ENSGALG00000026253	TMEM144	4	21788910	21804879	1	protein_coding	biorientation of chromosomes in cell division 1 like 1 [Source:NCBI gene;Acc:422838]
ENSGALG00000020210	CENPU	4	39471077	39483120	1	protein_coding	SEC31 homolog A, COPII coat complex component [Source:NCBI gene;Acc:422597]
ENSGALG00000010611	CFAP97	4	39326496	39354844	1	protein_coding	CHM, Rab escort protein 1 [Source:NCBI gene;Acc:422266]
ENSGALG00000005775		4	2447051	2466722	1	protein_coding	tRNA methyltransferase 12 homolog [Source:NCBI gene;Acc:422259]
ENSGALG00000005747		4	2437020	2438111	1	protein_coding	bone morphogenetic protein 3 [Source:NCBI gene;Acc:422581]
ENSGALG00000033002	SLC7A3	4	2420962	2435623	1	protein_coding	PR/SET domain 8 [Source:NCBI gene;Acc:777386]
ENSGALG00000005648		4	2395597	2401986	1	protein_coding	family with sequence similarity 184 member B [Source:NCBI gene;Acc:100859145]
ENSGALG00000027093	TLR1B	4	69506742	69512790	1	protein_coding	CD40 ligand [Source:NCBI gene;Acc:395485]
ENSGALG00000005638	IL2RG	4	2390550	2394261	1	protein_coding	electron transfer flavoprotein dehydrogenase [Source:NCBI gene;Acc:428724]
ENSGALG00000024490		4	69443374	69469660	1	protein_coding	adhesion G protein-coupled receptor A3 [Source:NCBI gene;Acc:422817]
ENSGALG00000051117	GIMD1	4	38390650	38393306	1	protein_coding	PPARG coactivator 1 alpha [Source:NCBI gene;Acc:422815]
ENSGALG00000053810		4	38290995	38292500	1	protein_coding	coiled-coil domain containing 149 [Source:NCBI gene;Acc:100858889]
ENSGALG00000028041		4	38131005	38252094	1	protein_coding	transmembrane protein 144 [Source:NCBI gene;Acc:422414]
ENSGALG00000009262	FGB	4	20308597	20315123	1	protein_coding	centromere protein U [Source:NCBI gene;Acc:422548]
ENSGALG00000010392	CCSER1	4	35628834	36177811	1	protein_coding	cilia and flagella associated protein 97 [Source:NCBI gene;Acc:422545]
ENSGALG00000010391	MMRN1	4	35458424	35500410	1	protein_coding	testis expressed 11 [Source:NCBI gene;Acc:422215]
ENSGALG00000042001		4	35025993	35044154	1	protein_coding	serine protease 23-like [Source:NCBI gene;Acc:101748744]
ENSGALG00000010333	CNOT6L	4	34947965	34976929	1	protein_coding	solute carrier family 7 member 3 [Source:NCBI gene;Acc:422213]
ENSGALG00000004801	PHKA1	4	1863469	1879108	1	protein_coding	sestrin 2 [Source:NCBI gene;Acc:422211]
ENSGALG00000040909	WRN	4	34668440	34710571	1	protein_coding	toll-like receptor 1 family member B [Source:NCBI gene;Acc:771173]
ENSGALG00000004734		4	1828742	1832873	1	protein_coding	interleukin 2 receptor subunit gamma [Source:NCBI gene;Acc:395199]
ENSGALG00000010214	JADE1	4	34551821	34593192	1	protein_coding	transmembrane protein 156 [Source:NCBI gene;Acc:426317]
ENSGALG00000009212	MND1	4	19876653	19916272	1	protein_coding	GIMAP family P-loop NTPase domain containing 1 [Source:HGNC Symbol;Acc:HGNC:44141]
ENSGALG00000026210	POMK	4	34157923	34161966	1	protein_coding
ENSGALG00000004093	TBX22	4	1505219	1510377	1	protein_coding	dickkopf WNT signaling pathway inhibitor 2 [Source:NCBI gene;Acc:422531]
ENSGALG00000048601		4	66168833	66177082	1	protein_coding	fibrinogen beta chain [Source:NCBI gene;Acc:373926]
ENSGALG00000039168	SCFD2	4	65762016	65941747	1	protein_coding	coiled-coil serine rich protein 1 [Source:NCBI gene;Acc:422518]
ENSGALG00000041054		4	33954634	33963875	1	protein_coding	multimerin 1 [Source:NCBI gene;Acc:428741]
ENSGALG00000028681		4	1260433	1265424	1	protein_coding	hect domain and RLD 4-like [Source:NCBI gene;Acc:422513]
ENSGALG00000010090	FAM160A1	4	33390140	33428724	1	protein_coding	CCR4-NOT transcription complex subunit 6 like [Source:NCBI gene;Acc:422508]
ENSGALG00000004251	ARR3	4	1241080	1246271	1	protein_coding	phosphorylase kinase regulatory subunit alpha 1 [Source:NCBI gene;Acc:422181]
ENSGALG00000004401	WNT11B	4	1202967	1205851	1	protein_coding	Werner syndrome RecQ like helicase [Source:NCBI gene;Acc:422505]
ENSGALG00000010019	TMEM184C	4	31955443	31966000	1	protein_coding	protein eva-1 homolog C-like [Source:NCBI gene;Acc:422179]
ENSGALG00000049439		4	31384426	31389362	1	protein_coding	jade family PHD finger 1 [Source:NCBI gene;Acc:422502]
ENSGALG00000009974	MMAA	4	31180282	31187602	1	protein_coding	meiotic nuclear divisions 1 [Source:NCBI gene;Acc:422399]
ENSGALG00000013725	LONRF1	4	64714109	64728848	1	protein_coding	protein-O-mannose kinase [Source:NCBI gene;Acc:422491]
ENSGALG00000013715	DLC1	4	64370643	64586585	1	protein_coding	T-box 22 [Source:NCBI gene;Acc:373895]
ENSGALG00000009886	USP38	4	30413937	30430300	1	protein_coding	leucine rich repeat containing 66 [Source:NCBI gene;Acc:422761]
ENSGALG00000036021	MTMR7	4	63086800	63130477	1	protein_coding	sec1 family domain containing 2 [Source:NCBI gene;Acc:770088]
ENSGALG00000009803	MGST2	4	29358225	29368088	1	protein_coding
ENSGALG00000013615	MTUS1	4	62907589	62999208	1	protein_coding	PCTP-like protein-like [Source:NCBI gene;Acc:422154]
ENSGALG00000009040	TBC1D8B	4	17368832	17400336	1	protein_coding	family with sequence similarity 160 member A1 [Source:HGNC Symbol;Acc:HGNC:34237]
ENSGALG00000045350		4	16632507	16671022	1	protein_coding	arrestin 3 [Source:NCBI gene;Acc:769109]
ENSGALG00000008572	LAMP2	4	16422849	16439800	1	protein_coding	wingless-type MMTV integration site family, member 11b [Source:NCBI gene;Acc:100170842]
ENSGALG00000008088	ACSL4	4	13761450	13795773	1	protein_coding	transmembrane protein 184C [Source:NCBI gene;Acc:422469]
ENSGALG00000008072	CHRDL1	4	13511411	13553410	1	protein_coding
ENSGALG00000007936	PGK2	4	12938400	12949670	1	protein_coding	methylmalonic aciduria (cobalamin deficiency) cblA type [Source:NCBI gene;Acc:422464]
ENSGALG00000007646		4	11924118	12042777	1	protein_coding	LON peptidase N-terminal domain and ring finger 1 [Source:NCBI gene;Acc:422742]
ENSGALG00000011834	NUDT6	4	53561954	53577563	1	protein_coding	DLC1 Rho GTPase activating protein [Source:NCBI gene;Acc:422740]
ENSGALG00000012109	EIF3M	5	5765071	5800938	1	protein_coding	ubiquitin specific peptidase 38 [Source:NCBI gene;Acc:422455]
ENSGALG00000053713		5	54094823	54095836	1	protein_coding	myotubularin related protein 7 [Source:NCBI gene;Acc:422731]
ENSGALG00000010950	PPP4R4	5	45636526	45697900	1	protein_coding	microsomal glutathione S-transferase 2 [Source:NCBI gene;Acc:770916]
ENSGALG00000010874	UNC79	5	45340638	45435097	1	protein_coding	microtubule associated tumor suppressor 1 [Source:NCBI gene;Acc:422729]
ENSGALG00000010842	UBR7	5	45250582	45261925	1	protein_coding	TBC1 domain family member 8B [Source:NCBI gene;Acc:422383]
ENSGALG00000010675	PSMC1	5	44001308	44009253	1	protein_coding	KIAA1210 [Source:NCBI gene;Acc:422374]
ENSGALG00000010669	TDP1	5	43876759	43912350	1	protein_coding	lysosomal associated membrane protein 2 [Source:NCBI gene;Acc:414800]
ENSGALG00000010607	SPATA7	5	43240627	43275219	1	protein_coding	acyl-CoA synthetase long chain family member 4 [Source:NCBI gene;Acc:422345]
ENSGALG00000010225		5	38054597	38064479	1	protein_coding	chordin like 1 [Source:NCBI gene;Acc:373985]
ENSGALG00000010197	COQ6	5	37907101	37914653	1	protein_coding	phosphoglycerate kinase 2 [Source:NCBI gene;Acc:395833]
ENSGALG00000010193	ZNF410	5	37880445	37899754	1	protein_coding	vascular endothelial growth factor receptor kdr-like [Source:NCBI gene;Acc:422316]
ENSGALG00000010189		5	37829239	37858026	1	protein_coding	nudix hydrolase 6 [Source:HGNC Symbol;Acc:HGNC:8053]
ENSGALG00000010167	PNN	5	37813407	37823078	1	protein_coding	eukaryotic translation initiation factor 3 subunit M [Source:NCBI gene;Acc:421602]
ENSGALG00000006382	PTPRJ	5	13013917	13081114	1	protein_coding
ENSGALG00000006216	MYOD1	5	12395624	12398842	1	protein_coding	protein phosphatase 4 regulatory subunit 4 [Source:NCBI gene;Acc:423430]
ENSGALG00000048626		5	12210163	12224239	1	protein_coding	unc-79 homolog (C. elegans) [Source:NCBI gene;Acc:423426]
ENSGALG00000009916	SCFD1	5	34370977	34415640	1	protein_coding	ubiquitin protein ligase E3 component n-recognin 7 (putative) [Source:NCBI gene;Acc:772299]
ENSGALG00000006054	CALCA	5	10769515	10802866	1	protein_coding	proteasome 26S subunit, ATPase 1 [Source:NCBI gene;Acc:395804]
ENSGALG00000047559	DENND2B	5	9843039	9988806	1	protein_coding	tyrosyl-DNA phosphodiesterase 1 [Source:NCBI gene;Acc:423403]
ENSGALG00000044914		5	9828728	9834949	1	protein_coding	spermatogenesis associated 7 [Source:NCBI gene;Acc:423397]
ENSGALG00000005903	NRIP3	5	9791730	9802780	1	protein_coding	acyl-CoA synthetase short-chain family member 1B [Source:NCBI gene;Acc:423347]
ENSGALG00000053993		5	32613495	32679071	1	protein_coding	coenzyme Q6, monooxygenase [Source:NCBI gene;Acc:423342]
ENSGALG00000009817	ZNF770	5	32399175	32406806	1	protein_coding	zinc finger protein 410 [Source:NCBI gene;Acc:423340]
ENSGALG00000009723	FMN1	5	30598320	30751690	1	protein_coding	melanoma inhibitory activity 2 [Source:NCBI gene;Acc:423339]
ENSGALG00000005584	GALNT18	5	8537044	8777333	1	protein_coding	pinin, desmosome associated protein [Source:NCBI gene;Acc:423338]
ENSGALG00000050174		Z	3287957	3359335	1	lncRNA	protein tyrosine phosphatase, receptor type J [Source:NCBI gene;Acc:395330]
ENSGALG00000009642	AVEN	5	30287850	30373018	1	protein_coding	myogenic differentiation 1 [Source:NCBI gene;Acc:374048]
ENSGALG00000009624	FSIP1	5	29759897	29830286	1	protein_coding
ENSGALG00000005265	SYT9	5	7436058	7495397	1	protein_coding	sec1 family domain containing 1 [Source:NCBI gene;Acc:423307]
ENSGALG00000051038		5	6640160	6641221	1	protein_coding	calcitonin [Source:NCBI gene;Acc:396256]
ENSGALG00000044298		5	6000023	6001640	1	protein_coding	suppression of tumorigenicity 5 [Source:NCBI gene;Acc:423055]
ENSGALG00000012030	QSER1	5	5858774	5892293	1	protein_coding	chromosome 5 C11orf16 homolog [Source:NCBI gene;Acc:423053]
ENSGALG00000031305	FAM13C	6	1278454	1365241	1	protein_coding	nuclear receptor interacting protein 2 [Source:NCBI gene;Acc:423050]
ENSGALG00000006331	STAMBPL1	6	20042684	20062218	1	protein_coding
ENSGALG00000009289	SLC18A2	6	30092809	30110773	1	protein_coding	aquarius intron-binding spliceosomal factor [Source:NCBI gene;Acc:423296]
ENSGALG00000036824	CDH23	6	12523595	12618142	1	protein_coding	formin 1 [Source:NCBI gene;Acc:386747]
ENSGALG00000049446	SLC29A3	6	12506250	12513523	1	protein_coding	polypeptide N-acetylgalactosaminyltransferase 18 [Source:NCBI gene;Acc:423034]
ENSGALG00000004569	UNC5B	6	12473957	12503037	1	protein_coding
ENSGALG00000004553	SGPL1	6	12299751	12327380	1	protein_coding	apoptosis and caspase activation inhibitor [Source:NCBI gene;Acc:395127]
ENSGALG00000034104	DNAJB12	6	12152752	12167828	1	protein_coding	fibrous sheath interacting protein 1 [Source:NCBI gene;Acc:423286]
ENSGALG00000004286	COL13A1	6	11712568	11751772	1	protein_coding	synaptotagmin IX [Source:NCBI gene;Acc:423026]
ENSGALG00000051554		6	11674438	11711662	1	protein_coding
ENSGALG00000004197	SUPV3L1	6	11536758	11550268	1	protein_coding
ENSGALG00000008980	VWA2	6	28685715	28701120	1	protein_coding	glutamine and serine rich 1 [Source:NCBI gene;Acc:421599]
ENSGALG00000004156	KIF1BP	6	11508509	11517289	1	protein_coding	family with sequence similarity 13 member C [Source:NCBI gene;Acc:423602]
ENSGALG00000042254		6	11499639	11508328	1	protein_coding	STAM binding protein like 1 [Source:NCBI gene;Acc:100859108]
ENSGALG00000031604		6	11386546	11421551	1	protein_coding	solute carrier family 18 member A2 [Source:NCBI gene;Acc:423921]
ENSGALG00000008949	ADRB1	6	28606240	28608617	1	protein_coding	cadherin related 23 [Source:NCBI gene;Acc:423718]
ENSGALG00000003925	MYPN	6	11198643	11240977	1	protein_coding	solute carrier family 29 member 3 [Source:NCBI gene;Acc:423717]
ENSGALG00000053749		6	10527301	10530096	1	protein_coding	unc-5 netrin receptor B [Source:NCBI gene;Acc:423716]
ENSGALG00000003751		6	10457505	10473583	1	protein_coding	sphingosine-1-phosphate lyase 1 [Source:NCBI gene;Acc:423714]
ENSGALG00000008905	HABP2	6	28388027	28407872	1	protein_coding	DnaJ heat shock protein family (Hsp40) member B12 [Source:NCBI gene;Acc:423707]
ENSGALG00000003135	ANK3	6	9421563	9766762	1	protein_coding	collagen type XIII alpha 1 chain [Source:NCBI gene;Acc:769037]
ENSGALG00000008771	SHOC2	6	27122877	27178543	1	protein_coding
ENSGALG00000002980	RTKN2	6	8832056	8953024	1	protein_coding	Suv3 like RNA helicase [Source:NCBI gene;Acc:423697]
ENSGALG00000002942	JMJD1C	6	8516356	8663452	1	protein_coding	von Willebrand factor A domain containing 2 [Source:NCBI gene;Acc:423907]
ENSGALG00000002769	DNAJC12	6	7337219	7349970	1	protein_coding	KIF1 binding protein [Source:NCBI gene;Acc:423694]
ENSGALG00000002744	PCDH15	6	7005075	7303413	1	protein_coding	nucleolar RNA helicase 2-like [Source:NCBI gene;Acc:423693]
ENSGALG00000010517	TCTN3	6	36263377	36276087	1	protein_coding	tet methylcytosine dioxygenase 1 [Source:NCBI gene;Acc:423690]
ENSGALG00000002710	IPMK	6	5966532	5997073	1	protein_coding	adrenoceptor beta 1 [Source:NCBI gene;Acc:101750705]
ENSGALG00000002693	FAM149B1	6	5912791	5925081	1	protein_coding	myopalladin [Source:NCBI gene;Acc:423684]
ENSGALG00000002432	DYDC2	6	5131184	5134863	1	protein_coding
ENSGALG00000002066	NCOA4	6	3479797	3488573	1	protein_coding	N-acylsphingosine amidohydrolase 2 [Source:NCBI gene;Acc:423679]
ENSGALG00000050198		6	32346247	32351308	1	protein_coding	hyaluronan binding protein 2 [Source:NCBI gene;Acc:423898]
ENSGALG00000002003	BMPR1A	6	3229366	3305485	1	protein_coding	ankyrin 3 [Source:NCBI gene;Acc:396309]
ENSGALG00000049758		6	1894921	1897770	1	protein_coding	SHOC2, leucine rich repeat scaffold protein [Source:NCBI gene;Acc:423894]
ENSGALG00000008542	ADD3	6	26669740	26768280	1	protein_coding	rhotekin 2 [Source:NCBI gene;Acc:423660]
ENSGALG00000052088	SFR1	6	25148150	25153727	1	protein_coding	jumonji domain containing 1C [Source:NCBI gene;Acc:423655]
ENSGALG00000008318	SLK	6	25039313	25083389	1	protein_coding	DnaJ heat shock protein family (Hsp40) member C12 [Source:NCBI gene;Acc:423647]
ENSGALG00000008281	NEURL1	6	24677212	24753757	1	protein_coding	protocadherin related 15 [Source:NCBI gene;Acc:423644]
ENSGALG00000008265	PDCD11	6	24565603	24582928	1	protein_coding	tectonic family member 3 [Source:NCBI gene;Acc:100857412]
ENSGALG00000008133	AS3MT	6	24348004	24352786	1	protein_coding	inositol polyphosphate multikinase [Source:NCBI gene;Acc:101751177]
ENSGALG00000008039	MFSD13A	6	24108244	24121172	1	protein_coding	family with sequence similarity 149 member B1 [Source:NCBI gene;Acc:423639]
ENSGALG00000012484	RIF1	7	35143826	35170393	1	protein_coding	DPY30 domain containing 2 [Source:NCBI gene;Acc:423627]
ENSGALG00000012481	TNFAIP6	7	35127799	35141587	1	protein_coding	nuclear receptor coactivator 4 [Source:NCBI gene;Acc:423615]
ENSGALG00000002789	MAP2	7	2471804	2577364	1	protein_coding	deleted in malignant brain tumors 1 protein-like [Source:NCBI gene;Acc:112532717]
ENSGALG00000041013	TNS1	7	22607293	22645929	1	protein_coding	bone morphogenetic protein receptor type 1A [Source:NCBI gene;Acc:396308]
ENSGALG00000020876	AOX2	7	11237134	11279715	1	protein_coding
ENSGALG00000011242	OBSL1	7	22058182	22070812	1	protein_coding	adducin 3 (gamma) [Source:NCBI gene;Acc:373892]
ENSGALG00000011149	PLA2R1	7	21828489	21864267	1	protein_coding	SWI5 dependent homologous recombination repair protein 1 [Source:NCBI gene;Acc:770846]
ENSGALG00000045898		7	11182555	11193986	1	protein_coding	STE20 like kinase [Source:NCBI gene;Acc:423878]
ENSGALG00000008152	SPATS2L	7	11092899	11169151	1	protein_coding	neuralized E3 ubiquitin protein ligase 1 [Source:NCBI gene;Acc:423875]
ENSGALG00000020703	GRB14	7	20136713	20204198	1	protein_coding	programmed cell death 11 [Source:NCBI gene;Acc:423874]
ENSGALG00000011068	COBLL1	7	20045523	20118965	1	protein_coding	arsenite methyltransferase [Source:NCBI gene;Acc:423870]
ENSGALG00000009569	TLK1	7	18072747	18156068	1	protein_coding	major facilitator superfamily domain containing 13A [Source:NCBI gene;Acc:423861]
ENSGALG00000009545	SLC25A12	7	17886474	17959918	1	protein_coding	replication timing regulatory factor 1 [Source:NCBI gene;Acc:424316]
ENSGALG00000042330	PPP1R9B	7	17655687	17697085	1	protein_coding	TNF alpha induced protein 6 [Source:NCBI gene;Acc:424315]
ENSGALG00000009301	CHRNA1	7	16798486	16810189	1	protein_coding	microtubule associated protein 2 [Source:NCBI gene;Acc:424001]
ENSGALG00000051776		7	15338261	15357212	1	protein_coding	tensin 1 [Source:NCBI gene;Acc:396439]
ENSGALG00000009012	ZNF385B	7	14842857	14976181	1	protein_coding	aldehyde oxidase 2 [Source:NCBI gene;Acc:424072]
ENSGALG00000009001	CWC22	7	14780212	14809720	1	protein_coding	obscurin like 1 [Source:NCBI gene;Acc:424198]
ENSGALG00000008910		7	14306197	14316264	1	protein_coding	phospholipase A2 receptor 1 [Source:NCBI gene;Acc:404304]
ENSGALG00000048686		7	14263859	14302782	1	protein_coding	shugoshin 2 [Source:NCBI gene;Acc:424070]
ENSGALG00000008803		7	13788835	13797934	1	protein_coding	spermatogenesis associated serine rich 2 like [Source:NCBI gene;Acc:424067]
ENSGALG00000008562	DYTN	7	12404841	12423563	1	protein_coding	growth factor receptor bound protein 14 [Source:NCBI gene;Acc:424183]
ENSGALG00000008548	MDH1B	7	12390869	12399996	1	protein_coding	cordon-bleu WH2 repeat protein like 1 [Source:NCBI gene;Acc:424182]
ENSGALG00000004236	TRAF3IP1	7	5942946	5979718	1	protein_coding	tousled like kinase 1 [Source:NCBI gene;Acc:424155]
ENSGALG00000046564	ASB18	7	5202714	5212796	1	protein_coding	solute carrier family 25 member 12 [Source:NCBI gene;Acc:431387]
ENSGALG00000003980	IQCA1	7	5114780	5192958	1	protein_coding	protein phosphatase 1, regulatory (inhibitor) subunit 9B [Source:NCBI gene;Acc:395762]
ENSGALG00000005418	FRRS1	8	12509733	12529822	1	protein_coding	cholinergic receptor nicotinic alpha 1 subunit [Source:NCBI gene;Acc:395608]
ENSGALG00000053184		8	21623020	21674567	1	protein_coding
ENSGALG00000010279	TMEM69	8	21574984	21578092	1	protein_coding	zinc finger protein 385B [Source:NCBI gene;Acc:424124]
ENSGALG00000010255	NASP	8	21528403	21538668	1	protein_coding	CWC22 spliceosome associated protein homolog [Source:NCBI gene;Acc:424123]
ENSGALG00000010244	AKR1A1	8	21508992	21528082	1	protein_coding
ENSGALG00000010234	MMACHC	8	21490165	21495843	1	protein_coding
ENSGALG00000004500	COP1	8	7250615	7378011	1	protein_coding
ENSGALG00000004424	SEC16B	8	6998139	7009527	1	protein_coding	dystrotelin [Source:NCBI gene;Acc:429012]
ENSGALG00000011392	MSH4	8	30152808	30177132	1	protein_coding	malate dehydrogenase 1B [Source:NCBI gene;Acc:424097]
ENSGALG00000011284	LRRC7	8	29260098	29332676	1	protein_coding	TRAF3 interacting protein 1 [Source:NCBI gene;Acc:424029]
ENSGALG00000011255	MCCC2L	8	29113515	29124276	1	protein_coding	ankyrin repeat and SOCS box containing 18 [Source:NCBI gene;Acc:424022]
ENSGALG00000011222	IL12RB2	8	28999313	29014127	1	protein_coding	IQ motif containing with AAA domain 1 [Source:NCBI gene;Acc:424021]
ENSGALG00000011058	LEPR	8	28687054	28717255	1	protein_coding	ferric chelate reductase 1 [Source:NCBI gene;Acc:429082]
ENSGALG00000011041	DNAJC6	8	28628003	28668296	1	protein_coding
ENSGALG00000011035	AK4	8	28615900	28626590	1	protein_coding	transmembrane protein 69 [Source:HGNC Symbol;Acc:HGNC:28035]
ENSGALG00000033759	RAVER2	8	28520087	28548992	1	protein_coding	nuclear autoantigenic sperm protein [Source:NCBI gene;Acc:424600]
ENSGALG00000010991	ALG6	8	28139885	28160353	1	protein_coding	aldo-keto reductase family 1 member A1 [Source:NCBI gene;Acc:424599]
ENSGALG00000002960	HMGCS2	8	4627165	4632645	1	protein_coding	methylmalonic aciduria (cobalamin deficiency) cblC type, with homocystinuria [Source:NCBI gene;Acc:424597]
ENSGALG00000002931	REG4	8	4626888	4628302	1	protein_coding	ring finger and WD repeat domain 2 [Source:NCBI gene;Acc:429072]
ENSGALG00000052537		8	4097967	4100381	1	protein_coding	SEC16 homolog B, endoplasmic reticulum export factor [Source:NCBI gene;Acc:424431]
ENSGALG00000002643		8	4090730	4097363	1	protein_coding	mutS homolog 4 [Source:NCBI gene;Acc:424725]
ENSGALG00000010889	HOOK1	8	26991410	27014272	1	protein_coding	leucine rich repeat containing 7 [Source:NCBI gene;Acc:424711]
ENSGALG00000032398	ASPM	8	2987284	3025151	1	protein_coding	methylcrotonoyl-Coenzyme A carboxylase 2-like [Source:NCBI gene;Acc:429115]
ENSGALG00000010879	FGGY	8	26692555	26971644	1	protein_coding	interleukin 12 receptor subunit beta 2 [Source:NCBI gene;Acc:424705]
ENSGALG00000047448	PCSK9	8	25627286	25634615	1	protein_coding	leptin receptor [Source:NCBI gene;Acc:374223]
ENSGALG00000010801	TMEM61	8	25624594	25626958	1	protein_coding	DnaJ heat shock protein family (Hsp40) member C6 [Source:NCBI gene;Acc:424698]
ENSGALG00000047927		8	246379	281477	1	protein_coding	adenylate kinase 4 [Source:NCBI gene;Acc:424697]
ENSGALG00000053815		20	11543521	11577455	1	lncRNA	ribonucleoprotein, PTB binding 2 [Source:NCBI gene;Acc:424694]
ENSGALG00000053245		8	16918916	16939811	1	protein_coding	ALG6, alpha-1,3-glucosyltransferase [Source:NCBI gene;Acc:395078]
ENSGALG00000008709	MCOLN3	8	16765732	16781321	1	protein_coding	3-hydroxy-3-methylglutaryl-CoA synthase 2 [Source:NCBI gene;Acc:424380]
ENSGALG00000005959	GLMN	8	14599942	14643173	1	protein_coding	regenerating family member 4 [Source:NCBI gene;Acc:424379]
ENSGALG00000006976		9	12801542	12825362	1	protein_coding
ENSGALG00000006834	CPB1	9	12583262	12599587	1	protein_coding
ENSGALG00000030773	CP	9	24039075	24062914	1	protein_coding	hook microtubule tethering protein 1 [Source:NCBI gene;Acc:424675]
ENSGALG00000044293		9	23634895	23640384	1	protein_coding	abnormal spindle microtubule assembly [Source:NCBI gene;Acc:424354]
ENSGALG00000036356	YEATS2	9	2775390	2816964	1	protein_coding	FGGY carbohydrate kinase domain containing [Source:NCBI gene;Acc:772383]
ENSGALG00000010312	PLCH1	9	23132124	23185052	1	protein_coding	proprotein convertase subtilisin/kexin type 9 [Source:NCBI gene;Acc:424664]
ENSGALG00000034860	BCHE	9	21107790	21154158	1	protein_coding	transmembrane protein 61 [Source:NCBI gene;Acc:424662]
ENSGALG00000009402	LRRC34	9	20090319	20105368	1	protein_coding
ENSGALG00000009306	SLC2A2	9	19861346	19868706	1	protein_coding
ENSGALG00000002141	UGGT1	9	1672334	1716213	1	protein_coding	vitellogenin 3 [Source:NCBI gene;Acc:424534]
ENSGALG00000008785	MCCC1	9	16547508	16563542	1	protein_coding	mucolipin 3 [Source:NCBI gene;Acc:429091]
ENSGALG00000008759	LAMP3	9	16528504	16544195	1	protein_coding	glomulin, FKBP associated protein [Source:NCBI gene;Acc:424503]
ENSGALG00000052511		9	646812	674063	1	protein_coding	3-hydroxybutyrate dehydrogenase, type 1 B [Source:NCBI gene;Acc:424892]
ENSGALG00000006294	PSMD2	9	16044675	16050994	1	protein_coding	carboxypeptidase B1 [Source:NCBI gene;Acc:424888]
ENSGALG00000028294		9	16014299	16019307	1	protein_coding	ceruloplasmin [Source:NCBI gene;Acc:771940]
ENSGALG00000052753		9	16013530	16015842	1	protein_coding
ENSGALG00000008376	EIF2B5	9	15926748	15945666	1	protein_coding	YEATS domain containing 2 [Source:NCBI gene;Acc:424764]
ENSGALG00000007906	CHRNG	9	15759299	15764449	1	protein_coding	phospholipase C eta 1 [Source:NCBI gene;Acc:425030]
ENSGALG00000007899	CHRND	9	15755236	15759481	1	protein_coding	butyrylcholinesterase [Source:NCBI gene;Acc:395358]
ENSGALG00000045413	PRSS56	9	15752655	15755591	1	protein_coding	leucine rich repeat containing 34 [Source:NCBI gene;Acc:424996]
ENSGALG00000007691	ARMC9	9	15359987	15403232	1	protein_coding	solute carrier family 2 member 2 [Source:NCBI gene;Acc:396272]
ENSGALG00000007664	PSMD1	9	15291664	15353104	1	protein_coding	UDP-glucose glycoprotein glucosyltransferase 1 [Source:NCBI gene;Acc:424757]
ENSGALG00000048048		9	15127190	15142216	1	protein_coding	methylcrotonoyl-CoA carboxylase 1 [Source:NCBI gene;Acc:424962]
ENSGALG00000007485	TFRC	9	15091718	15104420	1	protein_coding	lysosomal associated membrane protein 3 [Source:NCBI gene;Acc:424961]
ENSGALG00000053523		9	13074049	13077595	1	protein_coding	protein phosphatase 2 regulatory subunit B''alpha [Source:NCBI gene;Acc:424733]
ENSGALG00000053550	ESPNL	9	4995216	4997006	1	protein_coding	proteasome 26S subunit, non-ATPase 2 [Source:NCBI gene;Acc:425294]
ENSGALG00000006375	TM4SF19	9	4917495	4926717	1	protein_coding
ENSGALG00000006385	UBXN7	9	4891411	4917621	1	protein_coding
ENSGALG00000006392	RNF168	9	4879911	4889610	1	protein_coding	eukaryotic translation initiation factor 2B subunit epsilon [Source:NCBI gene;Acc:424948]
ENSGALG00000006440		9	4793390	4799010	1	protein_coding	cholinergic receptor nicotinic gamma subunit [Source:NCBI gene;Acc:429151]
ENSGALG00000006471	SLCO2A1	9	4734672	4758168	1	protein_coding	cholinergic receptor nicotinic delta subunit [Source:NCBI gene;Acc:424940]
ENSGALG00000006597	DZIP1L	9	4285878	4290793	1	protein_coding	protease, serine 56 [Source:NCBI gene;Acc:424939]
ENSGALG00000006632	CEP63	9	3837537	3855471	1	protein_coding	armadillo repeat containing 9 [Source:NCBI gene;Acc:424929]
ENSGALG00000006655	MAP3K13	9	3763611	3895836	1	protein_coding	proteasome 26S subunit, non-ATPase 1 [Source:NCBI gene;Acc:424926]
ENSGALG00000047718		Z	30305109	30306674	1	protein_coding	mucin 4, cell surface associated [Source:NCBI gene;Acc:101752124]
ENSGALG00000014692	LMNB1	Z	56417094	56440973	1	protein_coding	transferrin receptor [Source:NCBI gene;Acc:396191]
ENSGALG00000015045		Z	27800576	27810305	1	protein_coding
ENSGALG00000015036	RIC1	Z	27712512	27762665	1	protein_coding	THAP domain containing 4 [Source:NCBI gene;Acc:429271]
ENSGALG00000005337	SNX2	Z	81461079	81494229	1	protein_coding	transmembrane 4 L six family member 19 [Source:NCBI gene;Acc:424855]
ENSGALG00000048900		Z	46619676	46622039	1	protein_coding	UBX domain protein 7 [Source:NCBI gene;Acc:424856]
ENSGALG00000047053		Z	43138485	43140761	1	protein_coding	ring finger protein 168 [Source:NCBI gene;Acc:770166]
ENSGALG00000010173	KCNV2	Z	26601232	26611454	1	protein_coding	galactose-3-O-sulfotransferase 4 [Source:NCBI gene;Acc:429133]
ENSGALG00000047964		Z	5328479	5331064	1	protein_coding	solute carrier organic anion transporter family member 2A1 [Source:NCBI gene;Acc:424862]
ENSGALG00000026790	DMRT2	Z	26043308	26046918	1	protein_coding	DAZ interacting zinc finger protein 1 like [Source:NCBI gene;Acc:424872]
ENSGALG00000052796		Z	1081001	1084686	1	protein_coding	centrosomal protein 63 [Source:NCBI gene;Acc:424873]
ENSGALG00000015002	MRPS27	Z	25266792	25313284	1	protein_coding	mitogen-activated protein kinase kinase kinase 13 [Source:NCBI gene;Acc:424876]
ENSGALG00000015008	ZNF366	Z	25197569	25213519	1	protein_coding
ENSGALG00000034584		Z	612902	742092	1	protein_coding	lamin B1 [Source:NCBI gene;Acc:396223]
ENSGALG00000015166	GCNT1	Z	37363154	37376174	1	protein_coding	monocarboxylate transporter 2-like [Source:NCBI gene;Acc:101750948]
ENSGALG00000033256	PCSK5	Z	37074185	37334639	1	protein_coding	RIC1 homolog, RAB6A GEF complex partner 1 [Source:NCBI gene;Acc:427226]
ENSGALG00000015115	MAMDC2	Z	34893638	34957995	1	protein_coding	sorting nexin 2 [Source:NCBI gene;Acc:426797]
ENSGALG00000028298	CNTLN	Z	32755378	32945968	1	protein_coding
ENSGALG00000020523		Z	67319346	67323518	1	protein_coding
ENSGALG00000015728	MUSK	Z	66921865	66966158	1	protein_coding	potassium voltage-gated channel modifier subfamily V member 2 [Source:NCBI gene;Acc:431642]
ENSGALG00000035136	SHOC1	Z	66555133	66586861	1	protein_coding
ENSGALG00000014718	MAP3K1	Z	17405389	17461088	1	protein_coding	doublesex and mab-3 related transcription factor 2 [Source:NCBI gene;Acc:100858556]
ENSGALG00000045548		Z	25268534	25323157	-1	lncRNA	chromosome Z open reading frame, human C18orf32 [Source:NCBI gene;Acc:426844]
ENSGALG00000036738	IGSF3	1	93596025	93648691	1	protein_coding	mitochondrial ribosomal protein S27 [Source:NCBI gene;Acc:427216]
ENSGALG00000042030	P4HA3	1	196016274	196022241	1	protein_coding	zinc finger protein 366 [Source:NCBI gene;Acc:431599]
ENSGALG00000015461		1	93327859	93348148	1	protein_coding	neural precursor cell expressed, developmentally down-regulated 4-like, E3 ubiquitin protein ligase [Source:NCBI gene;Acc:374119]
ENSGALG00000046156		1	130459374	130477375	-1	protein_coding	glucosaminyl (N-acetyl) transferase 1, core 2 [Source:NCBI gene;Acc:427260]
ENSGALG00000015459	ZFP92	1	93298035	93302853	-1	protein_coding	proprotein convertase subtilisin/kexin type 5 [Source:NCBI gene;Acc:395456]
ENSGALG00000016681	ZBED1	1	129980985	130145449	1	protein_coding	MAM domain containing 2 [Source:NCBI gene;Acc:427247]
ENSGALG00000030802	SHROOM2	1	126382713	126504702	-1	protein_coding	centlein, centrosomal protein [Source:NCBI gene;Acc:769413]
ENSGALG00000014980		1	80915820	80927454	-1	protein_coding	TOP1 binding arginine/serine rich protein [Source:NCBI gene;Acc:427342]
ENSGALG00000014973	GPR156	1	80723913	80731661	1	protein_coding	muscle associated receptor tyrosine kinase [Source:NCBI gene;Acc:373897]
ENSGALG00000014901	METTL16	1	80198363	80208691	1	protein_coding	shortage in chiasmata 1 [Source:HGNC Symbol;Acc:HGNC:26535]
ENSGALG00000014818	TRIM45	1	80132983	80149686	1	protein_coding	mitogen-activated protein kinase kinase kinase 1 [Source:NCBI gene;Acc:427144]
ENSGALG00000053132		1	195654498	195660381	1	protein_coding
ENSGALG00000007161	LRRK2	1	15135366	15199297	-1	protein_coding	immunoglobulin superfamily member 3 [Source:NCBI gene;Acc:418451]
ENSGALG00000017128	SKA3	1	179931545	179940988	1	protein_coding	prolyl 4-hydroxylase subunit alpha 3 [Source:NCBI gene;Acc:419057]
ENSGALG00000014766	HAO2	1	79328749	79338994	-1	protein_coding	B6.1 [Source:NCBI gene;Acc:396098]
ENSGALG00000007905	LAMB1	1	15009296	15165846	-1	protein_coding	granulocyte-macrophage colony-stimulating factor receptor subunit alpha-like [Source:NCBI gene;Acc:101747500]
ENSGALG00000017118	MIPEP	1	178737986	178812572	1	protein_coding	zinc finger protein 92 homolog (mouse) [Source:NCBI gene;Acc:418448]
ENSGALG00000050399		1	78826447	78828012	1	protein_coding	dehydrogenase/reductase X-linked [Source:NCBI gene;Acc:428007]
ENSGALG00000051473		1	78668862	78678270	1	protein_coding	shroom family member 2 [Source:NCBI gene;Acc:418651]
ENSGALG00000009905	MDM1	1	35233248	35257392	-1	protein_coding
ENSGALG00000014736		1	78552909	78576195	1	protein_coding	G protein-coupled receptor 156 [Source:NCBI gene;Acc:418333]
ENSGALG00000016415	MAP7D2	1	121300649	121335637	1	protein_coding	EGF like domain multiple 6 [Source:HGNC Symbol;Acc:HGNC:3235]
ENSGALG00000017089	SLC46A3	1	177111041	177124879	1	protein_coding	uncharacterized LOC107051636 [Source:NCBI gene;Acc:107051636]
ENSGALG00000014603	C1S	1	78045961	78055022	1	protein_coding	DNA polymerase theta [Source:NCBI gene;Acc:418326]
ENSGALG00000013008	CHUNK-1	1	60978921	60980846	1	protein_coding	methyltransferase like 16 [Source:NCBI gene;Acc:431184]
ENSGALG00000027166	ART7B	1	195577182	195579267	-1	protein_coding	tripartite motif containing 45 [Source:NCBI gene;Acc:769776]
ENSGALG00000009895	GRIP1	1	34551571	34761125	-1	protein_coding	WD repeat domain 73 [Source:NCBI gene;Acc:425698]
ENSGALG00000053565		1	13012496	13049469	-1	protein_coding	leucine rich repeat kinase 2 [Source:NCBI gene;Acc:427844]
ENSGALG00000045817		1	12976445	13009149	-1	protein_coding	spindle and kinetochore associated complex subunit 3 [Source:NCBI gene;Acc:418948]
ENSGALG00000040275	RCSD1	1	92961990	92997116	-1	protein_coding
ENSGALG00000019358	LLPH	1	34486674	34489660	-1	protein_coding	sperm associated antigen 17 [Source:NCBI gene;Acc:418315]
ENSGALG00000008328	RSBN1L	1	12650569	12700021	-1	protein_coding	hydroxyacid oxidase 2 [Source:NCBI gene;Acc:418311]
ENSGALG00000048620		1	77707033	77714020	-1	protein_coding	laminin subunit beta 1 [Source:NCBI gene;Acc:396478]
ENSGALG00000039209	WIF1	1	34002232	34044011	-1	protein_coding	mitochondrial intermediate peptidase [Source:NCBI gene;Acc:418942]
ENSGALG00000037807	NOP2	1	77649727	77654873	-1	protein_coding
ENSGALG00000041263	DCLK1	1	174079522	174312779	1	protein_coding
ENSGALG00000038834	MAGI2	1	11833981	12556826	1	protein_coding
ENSGALG00000014435	MRPL51	1	77585845	77587396	-1	protein_coding	Mdm1 nuclear protein [Source:NCBI gene;Acc:417839]
ENSGALG00000054754		1	173545104	173546552	-1	protein_coding	Kell blood group, metallo-endopeptidase [Source:NCBI gene;Acc:418306]
ENSGALG00000052917		1	10932924	10934159	1	protein_coding	MAP7 domain containing 2 [Source:NCBI gene;Acc:418607]
ENSGALG00000033974	HGF	1	10800773	10860504	1	protein_coding	fms related tyrosine kinase 3 [Source:NCBI gene;Acc:100858422]
ENSGALG00000053694	OVST	1	76362509	76397638	-1	protein_coding	solute carrier family 46 member 3 [Source:NCBI gene;Acc:418924]
ENSGALG00000033671	FREM2	1	172661162	172776030	-1	protein_coding	complement C1s [Source:NCBI gene;Acc:418294]
ENSGALG00000039659		1	9908004	10213943	1	protein_coding	CHUNK-1 protein [Source:NCBI gene;Acc:395640]
ENSGALG00000017039	STOML3	1	172589578	172598847	1	protein_coding	erythroblast NAD--arginine ADP-ribosyltransferase-like [Source:NCBI gene;Acc:428125]
ENSGALG00000016268		1	114751100	115013873	1	protein_coding	GPI-anchored ADP-ribosyltransferase [Source:NCBI gene;Acc:428124]
ENSGALG00000012293	C22orf23	1	51071012	51075308	1	protein_coding	glutamate receptor interacting protein 1 [Source:NCBI gene;Acc:427863]
ENSGALG00000017026	VPS36	1	171734632	171754792	1	protein_coding	armadillo repeat containing 10 [Source:NCBI gene;Acc:417720]
ENSGALG00000014335	ITFG2	1	75380258	75394716	-1	protein_coding
ENSGALG00000017023	NEK5	1	171687564	171713462	-1	protein_coding
ENSGALG00000035636	PHYH	1	7269227	7281113	-1	protein_coding	family with sequence similarity 185 member A [Source:NCBI gene;Acc:417722]
ENSGALG00000012178	PDGFB	1	50720146	50737226	1	protein_coding	RCSD domain containing 1 [Source:NCBI gene;Acc:418443]
ENSGALG00000012172	RPL3	1	50691560	50697388	1	protein_coding	LLP homolog, long-term synaptic facilitation [Source:NCBI gene;Acc:771027]
ENSGALG00000017010	SPRYD7	1	170670674	170685701	-1	protein_coding	round spermatid basic protein 1 like [Source:NCBI gene;Acc:768780]
ENSGALG00000043916		1	74752760	74763984	-1	protein_coding
ENSGALG00000033772	UPF2	1	6753645	6801597	-1	protein_coding	WNT inhibitory factor 1 [Source:NCBI gene;Acc:417831]
ENSGALG00000017272	VWF	1	74541146	74683073	-1	protein_coding	NOP2 nucleolar protein [Source:NCBI gene;Acc:418277]
ENSGALG00000016833	F7	1	138939079	138948241	-1	protein_coding	doublecortin like kinase 1 [Source:NCBI gene;Acc:418903]
ENSGALG00000017290		1	73323857	73358098	-1	protein_coding	membrane associated guanylate kinase, WW and PDZ domain containing 2 [Source:NCBI gene;Acc:417729]
ENSGALG00000030702	KIN	1	4800961	4815768	-1	protein_coding	mitochondrial ribosomal protein L51 [Source:NCBI gene;Acc:418274]
ENSGALG00000016997	RB1	1	170065610	170150030	1	protein_coding
ENSGALG00000006891	ITIH5	1	4720811	4767090	-1	protein_coding
ENSGALG00000043976	RSPH1	1	110757300	110765563	-1	protein_coding	hepatocyte growth factor [Source:NCBI gene;Acc:395941]
ENSGALG00000016169	TMPRSS3	1	110712815	110725955	-1	protein_coding	ovostatin [Source:NCBI gene;Acc:396151]
ENSGALG00000013911	ZC3HAV1	1	71375201	71400743	-1	protein_coding	FRAS1 related extracellular matrix protein 2 [Source:NCBI gene;Acc:418893]
ENSGALG00000019178	PRDM15	1	110390796	110421676	-1	protein_coding	piccolo presynaptic cytomatrix protein [Source:NCBI gene;Acc:395319]
ENSGALG00000016144	TMPRSS2	1	110262821	110276844	-1	protein_coding	stomatin like 3 [Source:NCBI gene;Acc:428074]
ENSGALG00000051852		1	71301904	71308797	-1	protein_coding	chromosome 1 open reading frame, human CXORF59 [Source:NCBI gene;Acc:418583]
ENSGALG00000028840	CDPF1	1	71281100	71299679	-1	protein_coding	chromosome 1 C22orf23 homolog [Source:NCBI gene;Acc:418031]
ENSGALG00000047120		1	169406409	169420990	1	protein_coding	vacuolar protein sorting 36 homolog [Source:NCBI gene;Acc:418883]
ENSGALG00000015389	TMPRSS7	1	89861241	89885047	1	protein_coding	integrin alpha FG-GAP repeat containing 2 [Source:NCBI gene;Acc:418262]
ENSGALG00000055101	TASOR2	1	1699253	1745742	-1	protein_coding	NIMA related kinase 5 [Source:NCBI gene;Acc:418881]
ENSGALG00000022739	AKAP11	1	167729811	167761561	1	protein_coding	phytanoyl-CoA 2-hydroxylase [Source:NCBI gene;Acc:426601]
ENSGALG00000016062	PSMG1	1	109260958	109269904	-1	protein_coding
ENSGALG00000039037	PICALM	1	191633098	191693907	-1	protein_coding	platelet derived growth factor subunit B [Source:NCBI gene;Acc:374128]
ENSGALG00000038520	STRIP2	1	1393886	1407780	1	protein_coding	minichromosome maintenance 10 replication initiation factor [Source:NCBI gene;Acc:429525]
ENSGALG00000054793	NCAPH2	1	1291724	1300691	1	protein_coding	serpin family E member 3 [Source:NCBI gene;Acc:418875]
ENSGALG00000016949	WBP4	1	167168760	167191131	1	protein_coding	ribosomal protein L3 [Source:NCBI gene;Acc:418016]
ENSGALG00000014166	TSPO	1	68519442	68531303	1	protein_coding	SPRY domain containing 7 [Source:NCBI gene;Acc:418871]
ENSGALG00000014164	BIK	1	68501326	68513915	1	protein_coding	NOBOX oogenesis homeobox [Source:NCBI gene;Acc:419032]
ENSGALG00000043476	ARF5	1	1096008	1102807	-1	protein_coding	UPF2 regulator of nonsense transcripts homolog (yeast) [Source:NCBI gene;Acc:419100]
ENSGALG00000015360	KIAA1524	1	88827762	88854919	-1	protein_coding	SET domain bifurcated histone lysine methyltransferase 2 [Source:HGNC Symbol;Acc:HGNC:20263]
ENSGALG00000034366		1	403384	404958	-1	protein_coding	von Willebrand factor [Source:NCBI gene;Acc:419031]
ENSGALG00000014122	CYB5R1	1	68297311	68348236	-1	protein_coding	coagulation factor VII [Source:NCBI gene;Acc:395086]
ENSGALG00000032681		1	191554511	191595817	-1	protein_coding
ENSGALG00000037520	CCDC89	1	191549710	191552051	-1	protein_coding	RAD51 associated protein 1 [Source:NCBI gene;Acc:419042]
ENSGALG00000050315	CLC2DL3	1	216908	303711	1	protein_coding	Kin17 DNA and RNA binding protein [Source:NCBI gene;Acc:419109]
ENSGALG00000051781		1	161175402	161176526	1	protein_coding	retinoblastoma 1 [Source:NCBI gene;Acc:386582]
ENSGALG00000046962		1	166296	170671	1	protein_coding	inter-alpha-trypsin inhibitor heavy chain family member 5 [Source:NCBI gene;Acc:419111]
ENSGALG00000038527	CARMIL3	1	75379	90530	1	protein_coding	NADH:ubiquinone oxidoreductase subunit V3 [Source:NCBI gene;Acc:418541]
ENSGALG00000015356	IFT57	1	88731807	88749184	-1	protein_coding	radial spoke head 1 homolog [Source:NCBI gene;Acc:418536]
ENSGALG00000052354		1	106736558	106772088	1	protein_coding	transmembrane protease, serine 3 [Source:NCBI gene;Acc:427988]
ENSGALG00000033199		1	106676341	106692460	1	protein_coding	uncharacterized LOC112530909 [Source:NCBI gene;Acc:112530909]
ENSGALG00000032660	IFNGR2	1	106645075	106653536	1	protein_coding	zinc finger CCCH-type containing, antiviral 1 [Source:NCBI gene;Acc:426315]
ENSGALG00000011309	PLXNC1	1	45094960	45161493	1	protein_coding	PR/SET domain 15 [Source:NCBI gene;Acc:418531]
ENSGALG00000016918	GATD3AL1	1	155847003	155855177	1	protein_coding	tetratricopeptide repeat protein 38-like [Source:NCBI gene;Acc:426599]
ENSGALG00000015887	URB1	1	106243613	106287385	-1	protein_coding	transmembrane protease, serine 2 [Source:NCBI gene;Acc:418528]
ENSGALG00000054730		1	155112824	155114521	-1	protein_coding	tetratricopeptide repeat domain 38 [Source:NCBI gene;Acc:426193]
ENSGALG00000051132		1	39941570	39961165	1	protein_coding	polycystic kidney disease (polycystin) and REJ homolog (sperm receptor for egg jelly homolog, sea urchin) [Source:NCBI gene;Acc:107053969]
ENSGALG00000013177	BCAT1	1	65359495	65418925	1	protein_coding	cysteine rich DPF motif domain containing 1 [Source:NCBI gene;Acc:418246]
ENSGALG00000017237	TYR	1	189153122	189202896	-1	protein_coding
ENSGALG00000054821	NAALAD2	1	188891315	188922631	-1	protein_coding	transmembrane protease, serine 7 [Source:NCBI gene;Acc:769974]
ENSGALG00000034004	TRIM3	1	197413487	197430567	-1	protein_coding	family with sequence similarity 208 member B [Source:NCBI gene;Acc:416689]
ENSGALG00000046164	APBB1	1	197403156	197410246	-1	protein_coding	A-kinase anchoring protein 11 [Source:NCBI gene;Acc:418835]
ENSGALG00000017341		1	197348787	197353947	-1	protein_coding	proteasome assembly chaperone 1 [Source:NCBI gene;Acc:418520]
ENSGALG00000033769		1	38115186	38116670	-1	protein_coding	phosphatidylinositol binding clathrin assembly protein [Source:NCBI gene;Acc:425991]
ENSGALG00000047152	HBBA	1	197279998	197281946	-1	protein_coding	striatin interacting protein 2 [Source:NCBI gene;Acc:416676]
ENSGALG00000054191		1	86461531	86465997	-1	protein_coding	non-SMC condensin II complex subunit H2 [Source:NCBI gene;Acc:426276]
ENSGALG00000019030		1	197191480	197192442	-1	protein_coding	WW domain binding protein 4 [Source:NCBI gene;Acc:418829]
ENSGALG00000049771		1	95721729	95722964	-1	protein_coding	translocator protein [Source:NCBI gene;Acc:418226]
ENSGALG00000010208	CAPS2	1	37820647	37853581	-1	protein_coding	BCL2 interacting killer [Source:NCBI gene;Acc:776149]
ENSGALG00000017229	FAT3	1	187671552	188016984	-1	protein_coding	ADP-ribosylation factor 5 [Source:NCBI gene;Acc:396265]
ENSGALG00000040855	PTPRR	1	36025156	36168865	-1	protein_coding
ENSGALG00000015492	PDZK1	1	93917559	93930207	-1	protein_coding	chromatin assembly factor 1 subunit B [Source:NCBI gene;Acc:418514]
ENSGALG00000044263	DEUP1	1	187226291	187262877	-1	protein_coding	KIAA1524 [Source:NCBI gene;Acc:418410]
ENSGALG00000010049	PTPRB	1	35964985	36023189	-1	protein_coding	apoptotic peptidase activating factor 1 [Source:NCBI gene;Acc:417926]
ENSGALG00000013042	MICAL3	1	61867663	61967208	-1	protein_coding	acrosin-like [Source:NCBI gene;Acc:769176]
ENSGALG00000017314		1	196069721	196079965	1	protein_coding	DOP1 leucine zipper like protein B [Source:HGNC Symbol;Acc:HGNC:1291]
ENSGALG00000040433		1	187120478	187166088	-1	protein_coding	cytochrome b5 reductase 1 [Source:NCBI gene;Acc:418220]
ENSGALG00000015294	ADGRG7	1	86063936	86086125	1	protein_coding	synaptotagmin like 2 [Source:NCBI gene;Acc:426394]
ENSGALG00000012834	AKR1D1	1	56550352	56584722	1	protein_coding	golgin B1 [Source:NCBI gene;Acc:426868]
ENSGALG00000043027	HEPHL1	1	186999629	187029048	-1	protein_coding	coiled-coil domain containing 89 [Source:NCBI gene;Acc:426393]
ENSGALG00000039751	PANX1	1	186976289	186995037	-1	protein_coding
ENSGALG00000026838	MDFIC	1	25905669	25955951	-1	protein_coding	C-type lectin domain family 2 member D-like 3 [Source:NCBI gene;Acc:425783]
ENSGALG00000054258		1	186929092	186931852	-1	protein_coding
ENSGALG00000036883	MET	1	25059910	25147690	-1	protein_coding
ENSGALG00000017205	ENDOD1	1	186760966	186767598	-1	protein_coding	capping protein regulator and myosin 1 linker 3 [Source:NCBI gene;Acc:101749117]
ENSGALG00000009104	ANKRD26	1	24435899	24484038	1	protein_coding
ENSGALG00000017190	CEP126	1	184104312	184140429	-1	protein_coding	intraflagellar transport 57 [Source:NCBI gene;Acc:418409]
ENSGALG00000031457	TDG	1	54693128	54704028	-1	protein_coding	SON DNA binding protein [Source:NCBI gene;Acc:770637]
ENSGALG00000015193	CCDC80	1	84661651	84685255	1	protein_coding	trifunctional purine biosynthetic protein adenosine-3 [Source:NCBI gene;Acc:427977]
ENSGALG00000017186	BIRC3	1	183926160	183936332	-1	protein_coding	interferon gamma receptor 2 (interferon gamma transducer 1) [Source:NCBI gene;Acc:418502]
ENSGALG00000008953	AASS	1	23009937	23038493	1	protein_coding	plexin C1 [Source:NCBI gene;Acc:417901]
ENSGALG00000017183	MMP13	1	183730975	183738566	1	protein_coding	putative glutamine amidotransferase like class 1 domain containing 3A-like1 [Source:NCBI gene;Acc:418811]
ENSGALG00000016766	REV1	1	133893037	133946308	-1	protein_coding	URB1 ribosome biogenesis 1 homolog (S. cerevisiae) [Source:NCBI gene;Acc:427975]
ENSGALG00000035345	TXNRD1	1	54584006	54620980	-1	protein_coding	MYC binding protein 2, E3 ubiquitin protein ligase [Source:NCBI gene;Acc:418808]
ENSGALG00000054902		1	183107533	183108651	-1	protein_coding
ENSGALG00000008740	POT1	1	21884126	21946881	1	protein_coding	DNA damage induced apoptosis suppressor [Source:NCBI gene;Acc:101750305]
ENSGALG00000053464	CCDC191	1	83782815	83801691	1	protein_coding	methyltransferase like 25 [Source:NCBI gene;Acc:417879]
ENSGALG00000017171	CWF19L2	1	181966817	182022834	1	protein_coding
ENSGALG00000017170	ALKBH8	1	181880177	181939483	1	protein_coding	branched chain amino acid transaminase 1 [Source:NCBI gene;Acc:418193]
ENSGALG00000016740	OCA2	1	131975543	132105662	1	protein_coding
ENSGALG00000033664	MOV10L1	1	20276230	20312309	1	protein_coding	otogelin-like [Source:NCBI gene;Acc:772154]
ENSGALG00000017158	POGLUT3	1	181559336	181567603	1	protein_coding	tyrosinase [Source:NCBI gene;Acc:373971]
ENSGALG00000015059		1	81342003	81357144	1	protein_coding	N-acetylated alpha-linked acidic dipeptidase 2 [Source:NCBI gene;Acc:419010]
ENSGALG00000017148	CENPJ	1	180615148	180632384	1	protein_coding	tripartite motif containing 3 [Source:NCBI gene;Acc:425131]
ENSGALG00000008297	SEMA4B	10	20469938	20483264	1	protein_coding	amyloid beta precursor protein binding family B member 1 [Source:NCBI gene;Acc:100859045]
ENSGALG00000049711		10	11286821	11295600	-1	protein_coding
ENSGALG00000005894	USP8	10	11279577	11302025	-1	protein_coding
ENSGALG00000048077		10	10840541	10846830	-1	protein_coding
ENSGALG00000052770		10	10796874	10804921	-1	protein_coding	hemoglobin beta, subunit A [Source:NCBI gene;Acc:396485]
ENSGALG00000004960	FBN1	10	10623539	10768837	-1	protein_coding
ENSGALG00000013293	GLDN	10	9700229	9712392	1	protein_coding
ENSGALG00000004304	TCF12	10	7853621	8005950	-1	protein_coding	olfactory receptor 52I1-like [Source:NCBI gene;Acc:428119]
ENSGALG00000004294	CGNL1	10	7768069	7808270	-1	protein_coding
ENSGALG00000004192		10	7339296	7345988	1	protein_coding	calcyphosine 2 [Source:NCBI gene;Acc:417859]
ENSGALG00000008275		10	20433602	20434880	1	protein_coding	FAT atypical cadherin 3 [Source:NCBI gene;Acc:395167]
ENSGALG00000035465	WDR76	10	20339739	20346194	-1	protein_coding	protein tyrosine phosphatase, receptor type R [Source:NCBI gene;Acc:771985]
ENSGALG00000008180	SPG11	10	20171900	20204388	1	protein_coding	PDZ domain containing 1 pseudogene 1 [Source:NCBI gene;Acc:418460]
ENSGALG00000008164	ADAMTS7	10	20114123	20157777	1	protein_coding	deuterosome assembly protein 1 [Source:NCBI gene;Acc:419006]
ENSGALG00000008063	NOX5	10	19716810	19722665	1	protein_coding	protein tyrosine phosphatase, receptor type B [Source:NCBI gene;Acc:417853]
ENSGALG00000003322	TBC1D2B	10	4293509	4313367	1	protein_coding	microtubule associated monooxygenase, calponin and LIM domain containing 3 [Source:NCBI gene;Acc:418164]
ENSGALG00000008007	ITGA11	10	19594940	19629103	-1	protein_coding
ENSGALG00000027805		10	2800575	2802906	-1	protein_coding	centrosomal protein 295 [Source:NCBI gene;Acc:419003]
ENSGALG00000007930	MAP2K5	10	19374080	19496976	1	protein_coding	adhesion G protein-coupled receptor G7 [Source:NCBI gene;Acc:418390]
ENSGALG00000041403	DENND4A	10	18527246	18563975	-1	protein_coding	mitochondrial ribosomal protein S9 [Source:NCBI gene;Acc:418723]
ENSGALG00000007410	IGDCC4	10	18372197	18447980	-1	protein_coding	aldo-keto reductase family 1 member D1 [Source:NCBI gene;Acc:418107]
ENSGALG00000007371	IGDCC3	10	18280750	18356598	-1	protein_coding	KIAA1549 [Source:NCBI gene;Acc:100857885]
ENSGALG00000007115	ASB7	10	17780255	17808686	1	protein_coding	hephaestin like 1 [Source:NCBI gene;Acc:418998]
ENSGALG00000006782	MRPL46	10	13615877	13618457	1	protein_coding	pannexin 1 [Source:NCBI gene;Acc:772164]
ENSGALG00000006225	EFL1	10	12115837	12171882	1	protein_coding	MyoD family inhibitor domain containing [Source:NCBI gene;Acc:417774]
ENSGALG00000003224	HSF4	11	2460701	2475384	1	protein_coding	G protein-coupled receptor 83 [Source:NCBI gene;Acc:428093]
ENSGALG00000026043		11	1403054	1406514	1	protein_coding	chromosome 11 open reading frame 97 [Source:NCBI gene;Acc:101751913]
ENSGALG00000023898		11	1269388	1321969	-1	protein_coding	MET proto-oncogene, receptor tyrosine kinase [Source:NCBI gene;Acc:396134]
ENSGALG00000050464		11	1168186	1175976	-1	protein_coding	endonuclease domain containing 1 [Source:NCBI gene;Acc:428090]
ENSGALG00000054926		11	1066886	1069128	-1	protein_coding	ankyrin repeat domain 26 [Source:NCBI gene;Acc:417764]
ENSGALG00000001316	CPNE2	11	668262	707441	1	protein_coding	centrosomal protein 126 [Source:NCBI gene;Acc:100859489]
ENSGALG00000001256	NLRC5	11	631380	666403	1	protein_coding	coiled-coil domain containing 181 [Source:NCBI gene;Acc:418370]
ENSGALG00000005361		11	13953742	13961321	1	protein_coding	thymine DNA glycosylase [Source:NCBI gene;Acc:395510]
ENSGALG00000038923		11	11180971	11193897	-1	protein_coding	coiled-coil domain containing 80 [Source:NCBI gene;Acc:395074]
ENSGALG00000048343		11	11155098	11177848	-1	protein_coding	baculoviral IAP repeat containing 3 [Source:NCBI gene;Acc:374012]
ENSGALG00000054629	PDCD2L	11	11137604	11143038	-1	protein_coding	matrix metallopeptidase 7 [Source:NCBI gene;Acc:418983]
ENSGALG00000025864	WTIP	11	11041561	11112119	-1	protein_coding	aminoadipate-semialdehyde synthase [Source:NCBI gene;Acc:417757]
ENSGALG00000034534	FAAP24	11	9974099	9992643	1	protein_coding	matrix metallopeptidase 13 [Source:NCBI gene;Acc:395683]
ENSGALG00000004671	ANKRD27	11	9860328	9900923	-1	protein_coding	REV1, DNA directed polymerase [Source:NCBI gene;Acc:418703]
ENSGALG00000004630		11	9820273	9825733	-1	protein_coding	thioredoxin reductase 1 [Source:NCBI gene;Acc:418082]
ENSGALG00000049995		11	9804650	9813075	-1	protein_coding
ENSGALG00000004528	TSHZ3	11	9225471	9286162	-1	protein_coding	protection of telomeres 1 [Source:NCBI gene;Acc:404538]
ENSGALG00000004489		11	8419633	8446981	-1	protein_coding
ENSGALG00000004480	C11H19orf12	11	8393870	8446227	-1	protein_coding	coiled-coil domain containing 191 [Source:NCBI gene;Acc:418352]
ENSGALG00000032428		11	8389347	8396105	-1	protein_coding	CWF19-like 2, cell cycle control (S. pombe) [Source:NCBI gene;Acc:418973]
ENSGALG00000005078	NUP210	12	6021285	6080368	-1	protein_coding	alkB homolog 8, tRNA methyltransferase [Source:NCBI gene;Acc:418972]
ENSGALG00000025959	MKRN2OS	12	5336741	5340965	-1	protein_coding	OCA2 melanosomal transmembrane protein [Source:NCBI gene;Acc:428009]
ENSGALG00000004940	TAMM41	12	4989551	5012049	-1	protein_coding	Mov10 RISC complex RNA helicase like 1 [Source:NCBI gene;Acc:417738]
ENSGALG00000004670	ATRIP	12	3688502	3701516	-1	protein_coding	KDEL motif containing 2 [Source:NCBI gene;Acc:418966]
ENSGALG00000029000	HYAL3	12	3640843	3643608	-1	protein_coding	fatty acid amide hydrolase-like [Source:NCBI gene;Acc:418339]
ENSGALG00000035645	GNAI2	12	3601923	3612996	-1	protein_coding	centromere protein J [Source:NCBI gene;Acc:418960]
ENSGALG00000004366	BAP1	12	3513037	3525813	-1	protein_coding	semaphorin 4B [Source:NCBI gene;Acc:415582]
ENSGALG00000021198		12	3495427	3502714	-1	protein_coding
ENSGALG00000045878		12	3320193	3327844	-1	protein_coding	ubiquitin specific peptidase 8 [Source:NCBI gene;Acc:415451]
ENSGALG00000002253	HEMK1	12	2173269	2204208	1	protein_coding
ENSGALG00000001945	RFT1	12	1593635	1640711	-1	protein_coding
ENSGALG00000001697	ITIH3	12	1203188	1217526	1	protein_coding	fibrillin 1 [Source:NCBI gene;Acc:373992]
ENSGALG00000041428	NEK4	12	1184932	1201802	-1	protein_coding	gliomedin [Source:NCBI gene;Acc:427523]
ENSGALG00000001613	GNL3	12	1165743	1174018	1	protein_coding	WD repeat domain 72 [Source:NCBI gene;Acc:427497]
ENSGALG00000001459	TNNC1	12	970285	981315	-1	protein_coding	zinc finger protein 280D [Source:NCBI gene;Acc:415593]
ENSGALG00000044942		12	498228	503969	-1	protein_coding	transcription factor 12 [Source:NCBI gene;Acc:396334]
ENSGALG00000054136		12	489563	495582	-1	protein_coding	cingulin like 1 [Source:NCBI gene;Acc:415405]
ENSGALG00000048939		12	473711	491088	-1	protein_coding	SAFB like transcription modulator [Source:HGNC Symbol;Acc:HGNC:20709]
ENSGALG00000053379		12	462295	470428	-1	protein_coding	mesoderm posterior bHLH transcription factor 2 [Source:NCBI gene;Acc:100858087]
ENSGALG00000007431	MAGI1	12	14398620	14690794	-1	protein_coding	WD repeat domain 76 [Source:NCBI gene;Acc:426208]
ENSGALG00000006009		12	10097118	10129130	-1	protein_coding	spastic paraplegia 11 (autosomal recessive) [Source:NCBI gene;Acc:415572]
ENSGALG00000048086		13	1276233	1278221	-1	protein_coding	ADAM metallopeptidase with thrombospondin type 1 motif 7 [Source:NCBI gene;Acc:415570]
ENSGALG00000027330	SYNPO	13	13797199	13806846	-1	protein_coding	NADPH oxidase 5 [Source:NCBI gene;Acc:415565]
ENSGALG00000007494	LARS1	13	18498942	18524347	-1	protein_coding	TBC1 domain family member 2B [Source:NCBI gene;Acc:415364]
ENSGALG00000045847	GRXCR2	13	18466510	18483465	-1	protein_coding	integrin subunit alpha 11 [Source:NCBI gene;Acc:415560]
ENSGALG00000031496	SPINK5	13	11260862	11270908	1	protein_coding	chromosome 15 open reading frame 39 [Source:NCBI gene;Acc:107049034]
ENSGALG00000003285	CDHR2	13	11074501	11082223	-1	protein_coding	mitogen-activated protein kinase kinase 5 [Source:NCBI gene;Acc:415557]
ENSGALG00000027287	HK3	13	11031368	11038638	1	protein_coding	IQ motif containing H [Source:NCBI gene;Acc:415554]
ENSGALG00000002846	NEURL1B	13	9642877	9751876	-1	protein_coding	DENN domain containing 4A [Source:NCBI gene;Acc:415541]
ENSGALG00000039652		13	9145396	9152907	-1	protein_coding	immunoglobulin superfamily DCC subclass member 4 [Source:NCBI gene;Acc:415537]
ENSGALG00000001206		13	9084205	9089820	-1	protein_coding	immunoglobulin superfamily DCC subclass member 3 [Source:NCBI gene;Acc:415535]
ENSGALG00000001239	SLC26A2	13	9062003	9071099	-1	protein_coding	mitochondrial methionyl-tRNA formyltransferase [Source:NCBI gene;Acc:415532]
ENSGALG00000033411		13	9045811	9048898	-1	protein_coding	pleckstrin homology domain containing O2 [Source:NCBI gene;Acc:769198]
ENSGALG00000054937		13	5478546	5485038	1	protein_coding	ankyrin repeat and SOCS box containing 7 [Source:NCBI gene;Acc:415518]
ENSGALG00000027809	INSYN2B	13	4803069	4804484	1	protein_coding	mitochondrial ribosomal protein L46 [Source:NCBI gene;Acc:415499]
ENSGALG00000044678		13	17350296	17362470	-1	protein_coding	elongation factor like GTPase 1 [Source:NCBI gene;Acc:415467]
ENSGALG00000005856	TBC1D9B	13	14144151	14161503	1	protein_coding	myosin light chain kinase 3 [Source:NCBI gene;Acc:415748]
ENSGALG00000002201	PPL	14	13658840	13679023	-1	protein_coding	heat shock transcription factor 4 [Source:NCBI gene;Acc:427540]
ENSGALG00000054719		1	86061580	86076101	-1	lncRNA	HYDIN, axonemal central pair apparatus protein [Source:NCBI gene;Acc:427538]
ENSGALG00000000643	ANKS3	14	13235341	13245080	-1	protein_coding	SNF-related serine/threonine-protein kinase-like [Source:NCBI gene;Acc:100859696]
ENSGALG00000038325	CORO7	14	13094421	13131792	-1	protein_coding
ENSGALG00000049395		14	12632513	12635953	-1	protein_coding	uncharacterized LOC101748539 [Source:NCBI gene;Acc:101748539]
ENSGALG00000040070	PDIA2	14	12628861	12633440	-1	protein_coding	RGD motif, leucine rich repeats, tropomodulin domain and proline-rich containing [Source:NCBI gene;Acc:415666]
ENSGALG00000007326	PMM2	14	10454197	10461151	-1	protein_coding	C-factor-like [Source:NCBI gene;Acc:101747680]
ENSGALG00000007070		14	9166630	9185734	1	protein_coding	copine 2 [Source:NCBI gene;Acc:415646]
ENSGALG00000007044	METTL9	14	9132050	9150359	1	protein_coding	NLR family CARD domain containing 5 [Source:NCBI gene;Acc:100857413]
ENSGALG00000006925	CCP110	14	8932617	8947472	1	protein_coding	hypoxanthine-guanine phosphoribosyltransferase-like [Source:NCBI gene;Acc:769866]
ENSGALG00000006757	XYLT1	14	8412741	8686419	1	protein_coding	fatty acyl-CoA hydrolase precursor, medium chain-like [Source:NCBI gene;Acc:415787]
ENSGALG00000041914	BRI3	14	1513300	1550614	1	protein_coding	carboxylesterase 1 like 2 [Source:NCBI gene;Acc:769339]
ENSGALG00000005973	LCMT1	14	7014706	7034373	1	protein_coding	programmed cell death 2-like [Source:NCBI gene;Acc:415785]
ENSGALG00000003430	PMS2	14	1382543	1394283	1	protein_coding	Wilms tumor 1 interacting protein [Source:NCBI gene;Acc:769595]
ENSGALG00000050677	BRICD5	14	6886919	6891193	-1	protein_coding	LDL receptor related protein 3 [Source:NCBI gene;Acc:415773]
ENSGALG00000005598	ZNF598	14	6599142	6613765	-1	protein_coding	G-patch domain containing 1 [Source:NCBI gene;Acc:415772]
ENSGALG00000005411	MEIOB	14	6451971	6456783	-1	protein_coding	Fanconi anemia core complex associated protein 24 [Source:NCBI gene;Acc:415770]
ENSGALG00000005349	MSLN	14	6400336	6409625	-1	protein_coding	tudor domain containing 12 [Source:NCBI gene;Acc:768954]
ENSGALG00000040157	CHTF18	14	6377467	6388772	-1	protein_coding	ankyrin repeat domain 27 [Source:NCBI gene;Acc:415766]
ENSGALG00000050862		14	5433229	5434805	1	protein_coding
ENSGALG00000010497	SLC29A4	14	4479913	4485230	1	protein_coding
ENSGALG00000004460	FOXK1	14	4353687	4396536	1	protein_coding	teashirt zinc finger homeobox 3 [Source:NCBI gene;Acc:415762]
ENSGALG00000041298		14	15396046	15412161	1	protein_coding
ENSGALG00000045671		14	14193311	14205059	-1	protein_coding	chromosome 11 C19orf12 homolog [Source:NCBI gene;Acc:415757]
ENSGALG00000009297	TELO2	14	14162894	14178376	-1	protein_coding	chromosome 11 open reading frame, human C19orf12-like [Source:NCBI gene;Acc:100858381]
ENSGALG00000009341	CRAMP1	14	14040887	14078874	-1	protein_coding	nucleoporin 210 [Source:NCBI gene;Acc:415977]
ENSGALG00000000044	WFIKKN1	14	13962836	13964455	1	protein_coding	KIAA1257 [Source:NCBI gene;Acc:100857401]
ENSGALG00000004571	PPP1CC	15	6295803	6311046	-1	protein_coding	MKRN2 opposite strand [Source:NCBI gene;Acc:415966]
ENSGALG00000004562	HVCN1	15	6282908	6293393	-1	protein_coding	TAM41 mitochondrial translocator assembly and maintenance homolog [Source:NCBI gene;Acc:427581]
ENSGALG00000008289	RBM19	15	12740583	12788535	1	protein_coding	nucleolar protein 8 [Source:NCBI gene;Acc:415955]
ENSGALG00000026517	RFC5	15	11491954	11494693	-1	protein_coding	ATR interacting protein [Source:NCBI gene;Acc:415949]
ENSGALG00000008150	RASAL1	15	11476814	11485534	-1	protein_coding	hyaluronoglucosaminidase 3 [Source:NCBI gene;Acc:100859903]
ENSGALG00000008085	NEFH	15	11407143	11411892	-1	protein_coding	G protein subunit alpha i2 [Source:NCBI gene;Acc:396367]
ENSGALG00000008040		15	11192649	11209492	1	protein_coding	BRCA1 associated protein 1 [Source:NCBI gene;Acc:415944]
ENSGALG00000007907	CCDC157	15	11105096	11111632	-1	protein_coding	HAUS augmin-like complex subunit 3-like [Source:NCBI gene;Acc:101751348]
ENSGALG00000050491	SLC35E4	15	11064550	11065584	-1	protein_coding	dynein axonemal heavy chain 1 [Source:NCBI gene;Acc:415943]
ENSGALG00000007732	RTN4R	15	10623518	10688187	1	protein_coding	glycerate kinase [Source:NCBI gene;Acc:427577]
ENSGALG00000034560	SCARF2	15	10382834	10395241	-1	protein_coding	HEAT repeat-containing protein 8-like 3 [Source:NCBI gene;Acc:415939]
ENSGALG00000007665	POLE	15	10292857	10312463	-1	protein_coding	macrophage stimulating 1 (hepatocyte growth factor-like) [Source:NCBI gene;Acc:396135]
ENSGALG00000004254	TMEM120B	15	5900288	5913095	1	protein_coding	HemK methyltransferase family member 1 [Source:NCBI gene;Acc:415915]
ENSGALG00000004225	KDM2B	15	5772976	5789002	-1	protein_coding	RFT1 homolog [Source:NCBI gene;Acc:770487]
ENSGALG00000007383	HSPB8	15	10006078	10008129	-1	protein_coding	inter-alpha-trypsin inhibitor heavy chain 3 [Source:NCBI gene;Acc:415901]
ENSGALG00000046262		15	9958937	9971701	-1	protein_coding	NIMA related kinase 4 [Source:NCBI gene;Acc:415900]
ENSGALG00000007276	GCN1	15	9724720	9765409	1	protein_coding	G protein nucleolar 3 [Source:NCBI gene;Acc:415897]
ENSGALG00000007247	TGFB1I1	15	9679685	9721617	1	protein_coding	nischarin [Source:NCBI gene;Acc:415893]
ENSGALG00000020989	PLA2G1B	15	9655323	9657040	1	protein_coding	troponin C1, slow skeletal and cardiac type [Source:NCBI gene;Acc:396032]
ENSGALG00000007153	DYL1	15	9563293	9565829	-1	protein_coding
ENSGALG00000007072	ACADS	15	9463306	9470871	-1	protein_coding
ENSGALG00000006838		15	9197732	9214453	-1	protein_coding
ENSGALG00000052648	PRR14L	15	9178623	9193024	1	protein_coding
ENSGALG00000006565		15	8663295	8688492	-1	protein_coding	membrane associated guanylate kinase, WW and PDZ domain containing 1 [Source:NCBI gene;Acc:416083]
ENSGALG00000006320		15	8345049	8354558	1	protein_coding	protein tyrosine phosphatase, receptor type G [Source:NCBI gene;Acc:374208]
ENSGALG00000005676	TTC28	15	7841495	7967456	-1	protein_coding	laminin, beta 2 (laminin S) [Source:NCBI gene;Acc:373980]
ENSGALG00000005595	HPS4	15	7434521	7445818	-1	protein_coding	podocalyxin like 2 [Source:NCBI gene;Acc:770690]
ENSGALG00000005122	MYO1H	15	7006773	7029577	1	protein_coding
ENSGALG00000035182	CMKLR1	15	6777719	6785231	-1	protein_coding	synaptopodin [Source:NCBI gene;Acc:770421]
ENSGALG00000004818	RPL6	15	6679247	6682601	-1	protein_coding	annexin A6 [Source:NCBI gene;Acc:395481]
ENSGALG00000043208	TRAFD1	15	6590284	6599691	1	protein_coding	leucyl-tRNA synthetase [Source:NCBI gene;Acc:416347]
ENSGALG00000004625	ATXN2	15	6419311	6462154	-1	protein_coding	glutaredoxin and cysteine rich domain containing 2 [Source:HGNC Symbol;Acc:HGNC:33862]
ENSGALG00000002964	DHX37	15	4787567	4803782	1	protein_coding	serine peptidase inhibitor, Kazal type 5 [Source:NCBI gene;Acc:416235]
ENSGALG00000002913	BRI3BP	15	4786518	4789593	1	protein_coding	cadherin related family member 2 [Source:NCBI gene;Acc:416223]
ENSGALG00000002487	SFSWAP	15	3081466	3120971	-1	protein_coding	hexokinase 3 (white cell) [Source:NCBI gene;Acc:768421]
ENSGALG00000002403	ULK1	15	2927966	2996889	-1	protein_coding	MAX dimerization protein 3 [Source:NCBI gene;Acc:427629]
ENSGALG00000001988	TXNRD2	15	1292445	1327211	-1	protein_coding	alpha-2B adrenergic receptor-like 2 [Source:NCBI gene;Acc:427631]
ENSGALG00000044598	Y-LEC1	16	2061906	2093520	1	protein_coding	growth differentiation factor 9 [Source:NCBI gene;Acc:404533]
ENSGALG00000050091		16	2025751	2139631	1	protein_coding	CREB3 regulatory factor [Source:NCBI gene;Acc:416206]
ENSGALG00000047380		16	2001694	2114403	1	protein_coding	neuralized E3 ubiquitin protein ligase 1B [Source:NCBI gene;Acc:427626]
ENSGALG00000043900		16	1459700	1461203	-1	protein_coding	Rho guanine nucleotide exchange factor 37 [Source:NCBI gene;Acc:416149]
ENSGALG00000048517		16	1314813	1317626	1	protein_coding
ENSGALG00000048938		16	972521	1505922	-1	protein_coding	E3 ubiquitin/ISG15 ligase TRIM25-like [Source:NCBI gene;Acc:416147]
ENSGALG00000051072		16	912011	976071	1	protein_coding	sulfate transporter-like [Source:NCBI gene;Acc:100859549]
ENSGALG00000050222		16	832940	1504564	-1	protein_coding	rho GTPase-activating protein 7-like [Source:NCBI gene;Acc:416169]
ENSGALG00000001333	MRRFP1	17	9045273	9056754	1	protein_coding	inhibitory synaptic factor family member 2B [Source:HGNC Symbol;Acc:HGNC:37271]
ENSGALG00000004881		17	5366372	5385378	1	protein_coding	meiotic kinetochore factor [Source:NCBI gene;Acc:771537]
ENSGALG00000004965	SLC27A4	17	5345787	5353651	-1	protein_coding	follistatin like 4 [Source:NCBI gene;Acc:395163]
ENSGALG00000001565	C5	17	8606511	8642257	-1	protein_coding	Gallus gallus protocadherin gamma subfamily A, 2 (PCDHGA2), mRNA. [Source:RefSeq mRNA;Acc:NM_001245037]
ENSGALG00000021553	B3GNTL	17	8569117	8571073	1	protein_coding
ENSGALG00000001645	KCNT1	17	8511817	8555334	-1	protein_coding	TBC1 domain family member 9B [Source:NCBI gene;Acc:416282]
ENSGALG00000001692	CAMSAP1	17	8478459	8506069	1	protein_coding	periplakin [Source:NCBI gene;Acc:408044]
ENSGALG00000043499	EGFL7	17	8044471	8059104	-1	protein_coding	WD repeat domain 90 [Source:NCBI gene;Acc:416407]
ENSGALG00000040773	C9orf116	17	8017252	8018376	-1	protein_coding	cilia and flagella associated protein 70 [Source:NCBI gene;Acc:769473]
ENSGALG00000039696	ENTPD2	17	765767	773576	1	protein_coding
ENSGALG00000038145	DPP7	17	672266	692114	1	protein_coding
ENSGALG00000042055	RXRA	17	7577223	7651643	1	protein_coding	ankyrin repeat and sterile alpha motif domain containing 3 [Source:NCBI gene;Acc:769431]
ENSGALG00000003197	RPL7A	17	7165127	7168878	1	protein_coding	vasorin [Source:NCBI gene;Acc:101749629]
ENSGALG00000038413	SURF6	17	7155688	7158407	-1	protein_coding	coronin 7 [Source:NCBI gene;Acc:416670]
ENSGALG00000054650		17	7138254	7154369	-1	protein_coding	Rho GDP dissociation inhibitor gamma [Source:NCBI gene;Acc:100858938]
ENSGALG00000041473	DDX31	17	6893819	6935800	-1	protein_coding	protein disulfide isomerase family A member 2 [Source:NCBI gene;Acc:100857897]
ENSGALG00000003661	SETX	17	6788839	6816609	-1	protein_coding	phosphomannomutase 2 [Source:NCBI gene;Acc:427679]
ENSGALG00000003683	MED27	17	6634913	6715908	-1	protein_coding
ENSGALG00000003712	RAPGEF1	17	6539667	6617270	-1	protein_coding	methyltransferase like 9 [Source:NCBI gene;Acc:416623]
ENSGALG00000003732	UCK1	17	6532711	6537248	-1	protein_coding	von Willebrand factor A domain containing 3A [Source:NCBI gene;Acc:416616]
ENSGALG00000041505	PRRC2B	17	6484730	6515927	1	protein_coding	centriolar coiled-coil protein 110 [Source:NCBI gene;Acc:416613]
ENSGALG00000003789		17	6438262	6443322	-1	protein_coding	xylosyltransferase 1 [Source:NCBI gene;Acc:414781]
ENSGALG00000023689	ASS1	17	6180976	6201571	1	protein_coding	brain protein I3 [Source:NCBI gene;Acc:427655]
ENSGALG00000001311	ARHGAP44	18	2212800	2231061	-1	protein_coding	golgi associated, gamma adaptin ear containing, ARF binding protein 2 [Source:NCBI gene;Acc:416577]
ENSGALG00000001238	STX8	18	2096001	2172093	-1	protein_coding	leucine carboxyl methyltransferase 1 [Source:NCBI gene;Acc:416565]
ENSGALG00000032889	RBFOX3	18	9716580	9743410	1	protein_coding	PMS1 homolog 2, mismatch repair system component [Source:NCBI gene;Acc:101752182]
ENSGALG00000050692	CBX8	18	9620206	9632778	1	protein_coding	BRICHOS domain containing 5 [Source:NCBI gene;Acc:107054618]
ENSGALG00000035911	CBX4	18	9601368	9605211	1	protein_coding	zinc finger protein 598 [Source:NCBI gene;Acc:416549]
ENSGALG00000033376	APOH	18	7441139	7448075	1	protein_coding	meiosis specific with OB domains [Source:NCBI gene;Acc:416539]
ENSGALG00000026091	CACNG4	18	7236970	7272838	-1	protein_coding	mesothelin [Source:NCBI gene;Acc:416534]
ENSGALG00000003540	CEP95	18	6895937	6909697	1	protein_coding	chromosome transmission fidelity factor 18 [Source:NCBI gene;Acc:416531]
ENSGALG00000003397	RHOT1	18	6650286	6673539	1	protein_coding
ENSGALG00000003294	ATAD5	18	6621921	6637172	1	protein_coding	solute carrier family 29 member 4 [Source:NCBI gene;Acc:425593]
ENSGALG00000003099	PCTP	18	6021507	6028831	1	protein_coding	adaptor related protein complex 5 zeta 1 subunit [Source:NCBI gene;Acc:416478]
ENSGALG00000003078	MMD	18	5945780	5973025	-1	protein_coding	forkhead box K1 [Source:NCBI gene;Acc:395463]
ENSGALG00000040896	FASN	18	4912089	4948124	1	protein_coding	integrin, alpha D [Source:NCBI gene;Acc:101748640]
ENSGALG00000002108		18	4557242	4573010	1	protein_coding	cyclin F [Source:NCBI gene;Acc:416749]
ENSGALG00000050965		18	4466293	4468795	1	protein_coding
ENSGALG00000050484		18	11257424	11261982	-1	protein_coding	uncharacterized LOC416755 [Source:NCBI gene;Acc:416755]
ENSGALG00000019736	MCHR1	18	10870598	10874997	1	protein_coding	telomere maintenance 2 [Source:NCBI gene;Acc:416757]
ENSGALG00000037018	USP36	18	9768623	9777344	1	protein_coding	intraflagellar transport 140 [Source:NCBI gene;Acc:416758]
ENSGALG00000003741	MYO18A	19	6077659	6104244	-1	protein_coding	cramped chromatin regulator homolog 1 [Source:NCBI gene;Acc:416762]
ENSGALG00000004009	DHRS13	19	6026937	6029799	-1	protein_coding	WAP, follistatin/kazal, immunoglobulin, kunitz and netrin domain containing 1 [Source:HGNC Symbol;Acc:HGNC:30912]
ENSGALG00000003995	ERAL1	19	6005974	6009998	-1	protein_coding	protein phosphatase 1 catalytic subunit gamma [Source:NCBI gene;Acc:416872]
ENSGALG00000003766	KIAA0100	19	5896970	5913837	-1	protein_coding	hydrogen voltage gated channel 1 [Source:NCBI gene;Acc:416871]
ENSGALG00000048771		19	5889837	5897107	-1	protein_coding	tectonic family member 1 [Source:NCBI gene;Acc:416870]
ENSGALG00000050176		19	5799449	5801482	1	protein_coding	RNA binding motif protein 19 [Source:NCBI gene;Acc:417029]
ENSGALG00000003595		19	5795706	5798772	1	protein_coding	replication factor C subunit 5 [Source:NCBI gene;Acc:100859719]
ENSGALG00000003155	SRR	19	5765094	5766811	1	protein_coding	RAS protein activator like 1 [Source:NCBI gene;Acc:771057]
ENSGALG00000044841		19	9717099	9722490	-1	protein_coding	neurofilament heavy polypeptide [Source:NCBI gene;Acc:417020]
ENSGALG00000002463	SUMF2	19	5042463	5047132	1	protein_coding	putative acyl-CoA dehydrogenase AidB-like [Source:NCBI gene;Acc:417013]
ENSGALG00000002312	TMEM132E	19	4900519	4918418	-1	protein_coding	TBC1 domain family member 10A [Source:NCBI gene;Acc:417011]
ENSGALG00000002288	LIG3	19	4651809	4667060	-1	protein_coding	coiled-coil domain containing 157 [Source:NCBI gene;Acc:417010]
ENSGALG00000005854	CLUH	19	9617661	9642214	-1	protein_coding	solute carrier family 35 member E4 [Source:HGNC Symbol;Acc:HGNC:17058]
ENSGALG00000005830	MNT	19	9522848	9547621	-1	protein_coding	reticulon 4 receptor [Source:NCBI gene;Acc:417001]
ENSGALG00000043302	LAT2	19	3007530	3016349	-1	protein_coding	scavenger receptor class F, member 2 [Source:NCBI gene;Acc:772263]
ENSGALG00000048401		19	2845763	2861219	-1	protein_coding	DNA polymerase epsilon, catalytic subunit [Source:NCBI gene;Acc:416997]
ENSGALG00000021665		19	2810151	2824405	-1	protein_coding	transmembrane protein 120B [Source:NCBI gene;Acc:416847]
ENSGALG00000001174	RCC1L	19	2786402	2799813	-1	protein_coding	cilia and flagella associated protein 73 [Source:NCBI gene;Acc:770540]
ENSGALG00000035185		19	979982	986427	1	protein_coding	lysine demethylase 2B [Source:HGNC Symbol;Acc:HGNC:13610]
ENSGALG00000005575	AKAP1	19	9121994	9144694	-1	protein_coding	heat shock protein family B (small) member 8 [Source:NCBI gene;Acc:416988]
ENSGALG00000005522	DYNLL2	19	8838677	8845322	-1	protein_coding	coiled-coil domain containing 60 [Source:NCBI gene;Acc:416987]
ENSGALG00000005489	DDX52	19	8778606	8785894	-1	protein_coding	GCN1, eIF2 alpha kinase activator homolog [Source:NCBI gene;Acc:416982]
ENSGALG00000005468	SYNRG	19	8744826	8779072	-1	protein_coding	transforming growth factor beta 1 induced transcript 1 [Source:NCBI gene;Acc:395832]
ENSGALG00000005374	MYO19	19	8273900	8290252	-1	protein_coding	phospholipase A2 group IB [Source:NCBI gene;Acc:416980]
ENSGALG00000005360	CA4	19	8243835	8262292	-1	protein_coding
ENSGALG00000005205	RNFT1	19	7544599	7550856	-1	protein_coding	dynein light chain 1 cytoplasmic [Source:NCBI gene;Acc:427708]
ENSGALG00000004799		19	7068712	7073816	-1	protein_coding	acyl-CoA dehydrogenase, C-2 to C-3 short chain [Source:NCBI gene;Acc:416969]
ENSGALG00000004669	ASPA	19	6849327	6858068	-1	protein_coding	melanotransferrin-like [Source:NCBI gene;Acc:416959]
ENSGALG00000011304	NGLY1	2	37862138	37881702	-1	protein_coding	proline rich 14-like [Source:NCBI gene;Acc:416957]
ENSGALG00000008985	SRI	2	20983100	20992378	-1	protein_coding	gamma-glutamyltransferase 2 [Source:NCBI gene;Acc:416945]
ENSGALG00000043833	OLAH	2	20623118	20628042	-1	protein_coding	solute carrier family 2, facilitated glucose transporter member 11-like [Source:NCBI gene;Acc:101751878]
ENSGALG00000040891	RSU1	2	19999990	20097489	1	protein_coding	tetratricopeptide repeat domain 28 [Source:NCBI gene;Acc:416914]
ENSGALG00000008677	VIM	2	19700327	19802856	-1	protein_coding	SRR1 domain containing [Source:NCBI gene;Acc:416908]
ENSGALG00000038364	CCN3	2	136482292	136487586	1	protein_coding	HPS4, biogenesis of lysosomal organelles complex 3 subunit 2 [Source:NCBI gene;Acc:416907]
ENSGALG00000028304	MMR1L4	2	19542337	19568271	-1	protein_coding	myosin XVIIIB [Source:NCBI gene;Acc:416905]
ENSGALG00000008638	MMR1L3	2	19497094	19526728	-1	protein_coding	KIAA1671 [Source:NCBI gene;Acc:768701]
ENSGALG00000028357		2	19428947	19462031	-1	protein_coding	myosin IH [Source:NCBI gene;Acc:768372]
ENSGALG00000048280		2	116386349	116428006	-1	protein_coding	chemerin chemokine-like receptor 1 [Source:NCBI gene;Acc:425507]
ENSGALG00000029842		2	116364952	116400250	-1	protein_coding	ribosomal protein L6 [Source:NCBI gene;Acc:373957]
ENSGALG00000031565	NEBL	2	18282264	18339795	1	protein_coding	TRAF-type zinc finger domain containing 1 [Source:NCBI gene;Acc:416884]
ENSGALG00000037769	NEBL	2	18124237	18368109	1	protein_coding	ataxin 2 like [Source:NCBI gene;Acc:416877]
ENSGALG00000031863		2	115267098	115271033	1	protein_coding	cut like homeobox 2 [Source:NCBI gene;Acc:416875]
ENSGALG00000034224	VXN	2	115110507	115125929	1	protein_coding	DEAH-box helicase 37 [Source:NCBI gene;Acc:416813]
ENSGALG00000007721	ARHGAP21	2	16795056	16932049	1	protein_coding	BRI3 binding protein [Source:NCBI gene;Acc:416812]
ENSGALG00000007647	MYO3A	2	16302527	16395715	-1	protein_coding	splicing factor SWAP homolog [Source:NCBI gene;Acc:416802]
ENSGALG00000012813	PRPF4B	2	65939197	65962215	-1	protein_coding	unc-51 like autophagy activating kinase 1 [Source:NCBI gene;Acc:416800]
ENSGALG00000012809	ECI2	2	65891427	65921040	1	protein_coding	thioredoxin reductase 2 [Source:NCBI gene;Acc:416782]
ENSGALG00000007519	ACBD5	2	15965524	15992654	-1	protein_coding
ENSGALG00000042481	FARS2	2	65202325	65441059	-1	protein_coding	MHC BF1 class I [Source:NCBI gene;Acc:693260]
ENSGALG00000048869		2	15866607	15871487	1	protein_coding	Gallus gallus C-type lectin (Y-LEC1), mRNA. [Source:RefSeq mRNA;Acc:NM_001031473]
ENSGALG00000053860		2	15842529	15889404	-1	protein_coding	C-type lectin domain family 2 member L-like [Source:NCBI gene;Acc:100858620]
ENSGALG00000012799	RREB1	2	64646985	64767538	-1	protein_coding	MHC class I polypeptide-related sequence A [Source:NCBI gene;Acc:417067]
ENSGALG00000011278	KAT2B	2	35794568	35834790	1	protein_coding
ENSGALG00000012782	BLOC1S5	2	64294321	64330903	1	protein_coding
ENSGALG00000031578	CSMD3	2	133608005	134026696	-1	protein_coding
ENSGALG00000040879	NUDCD1	2	132522302	132547557	-1	protein_coding
ENSGALG00000047797		2	60539426	60561762	-1	protein_coding
ENSGALG00000015254	ST18	2	109572158	109745154	-1	protein_coding
ENSGALG00000042469	PRKDC	2	107917056	108001222	-1	protein_coding
ENSGALG00000041404	SALL3	2	56919289	56938680	-1	protein_coding
ENSGALG00000006542	ESYT2	2	9553966	9621260	-1	protein_coding
ENSGALG00000006362	HTR5A	2	7796809	7798633	1	protein_coding
ENSGALG00000038265	CREB5	2	33231086	33475464	1	protein_coding
ENSGALG00000006173	XYLB	2	6172986	6255970	-1	protein_coding	scavenger receptor cysteine-rich domain-containing protein SCART1-like [Source:NCBI gene;Acc:107049613]
ENSGALG00000048524	SHARPIN	2	130680375	130713492	1	protein_coding	scavenger receptor cysteine-rich type 1 protein M130-like [Source:NCBI gene;Acc:112533560]
ENSGALG00000013149	MOCOS	2	84795137	85006306	-1	protein_coding	mitochondrial ribosome recycling factor pseudogene 1 [Source:NCBI gene;Acc:417110]
ENSGALG00000050406		2	5027215	5037083	-1	protein_coding	golgin A2 [Source:NCBI gene;Acc:427766]
ENSGALG00000054262	ITPRID1	2	48469044	48511407	-1	protein_coding	solute carrier family 27 member 4 [Source:NCBI gene;Acc:417220]
ENSGALG00000051698		2	148988592	148988888	1	protein_coding	centriolin [Source:NCBI gene;Acc:417121]
ENSGALG00000054643		2	148977797	148978093	1	protein_coding	collagen type XXVII alpha 1 chain [Source:NCBI gene;Acc:417231]
ENSGALG00000049723		2	148964049	148964883	1	protein_coding	complement component 5 [Source:NCBI gene;Acc:417122]
ENSGALG00000049247		2	148935161	148935457	1	protein_coding	UDP-GlcNAc:betaGal beta-1,3-N-acetylglucosaminyltransferase-like [Source:NCBI gene;Acc:417126]
ENSGALG00000047500		2	148927532	148927828	1	protein_coding	potassium sodium-activated channel subfamily T member 1 [Source:NCBI gene;Acc:395248]
ENSGALG00000005694	GARS	2	4427833	4450500	-1	protein_coding	transmembrane protein 268 [Source:NCBI gene;Acc:417248]
ENSGALG00000036792	TIGD5	2	148883622	148885622	1	protein_coding	calmodulin regulated spectrin associated protein 1 [Source:NCBI gene;Acc:417127]
ENSGALG00000040098	EEF1D	2	148865563	148883104	-1	protein_coding	centrosome-associated protein 350-like [Source:NCBI gene;Acc:417131]
ENSGALG00000051919	BAALC	2	129210045	129231537	1	protein_coding	small nuclear RNA activating complex polypeptide 4 [Source:NCBI gene;Acc:417133]
ENSGALG00000054223		2	98750108	98758304	-1	protein_coding	SEC16 homolog A, endoplasmic reticulum export factor [Source:NCBI gene;Acc:417136]
ENSGALG00000049622		2	98595195	98602179	-1	protein_coding	notch 1 [Source:NCBI gene;Acc:395655]
ENSGALG00000043240	ARPP21	2	45391067	45490043	1	protein_coding	EGF like domain multiple 7 [Source:NCBI gene;Acc:417137]
ENSGALG00000049185		2	2309489	2316006	-1	protein_coding	chromosome 9 open reading frame 116 [Source:NCBI gene;Acc:772106]
ENSGALG00000049315		2	81793357	81797922	-1	protein_coding	protein phosphatase 1 regulatory subunit 26 [Source:HGNC Symbol;Acc:HGNC:29089]
ENSGALG00000048026		1	73811476	73833269	-1	lncRNA	ectonucleoside triphosphate diphosphohydrolase 2 [Source:NCBI gene;Acc:395797]
ENSGALG00000005297	HHATL	2	2107464	2119611	-1	protein_coding	dipeptidyl peptidase 7 [Source:NCBI gene;Acc:417297]
ENSGALG00000044996	TMEM71	2	141675678	141686073	-1	protein_coding	retinoid X receptor alpha [Source:NCBI gene;Acc:417143]
ENSGALG00000042548	LRRC6	2	141638052	141668463	-1	protein_coding	ribosomal protein L7a [Source:NCBI gene;Acc:417158]
ENSGALG00000036309	LARS2	2	42834944	42919794	-1	protein_coding	surfeit 6 [Source:NCBI gene;Acc:417160]
ENSGALG00000035623	LIMD1	2	42801514	42824483	-1	protein_coding	coiled-coil domain-containing protein 180-like [Source:NCBI gene;Acc:112529956]
ENSGALG00000034461	TOPBP1	2	42590764	42613882	-1	protein_coding	DEAD-box helicase 31 [Source:NCBI gene;Acc:427759]
ENSGALG00000036412	TMEM108	2	42447408	42553652	1	protein_coding	senataxin [Source:NCBI gene;Acc:417170]
ENSGALG00000036171		2	41671431	41675062	-1	protein_coding	mediator complex subunit 27 [Source:NCBI gene;Acc:417172]
ENSGALG00000034340	ATP2C1	2	41622054	41669122	1	protein_coding	Rap guanine nucleotide exchange factor 1 [Source:NCBI gene;Acc:417173]
ENSGALG00000047663		2	41515331	41521079	1	protein_coding	uridine-cytidine kinase 1 [Source:NCBI gene;Acc:771901]
ENSGALG00000047341		2	41502573	41507421	1	protein_coding	proline rich coiled-coil 2B [Source:NCBI gene;Acc:417177]
ENSGALG00000038946	KLHL38	2	138114616	138119541	-1	protein_coding
ENSGALG00000040783		2	657524	768914	1	protein_coding	nucleoporin 214 [Source:NCBI gene;Acc:427760]
ENSGALG00000036870	ZNF767	2	565634	585108	1	protein_coding	argininosuccinate synthase 1 [Source:NCBI gene;Acc:417185]
ENSGALG00000044014		2	544726	552213	1	protein_coding	Rho GTPase activating protein 44 [Source:NCBI gene;Acc:427797]
ENSGALG00000011494	CNOT10	2	40442858	40472053	1	protein_coding	syntaxin 8 [Source:NCBI gene;Acc:417321]
ENSGALG00000030866	CPQ	2	126884462	127048750	1	protein_coding	RNA binding protein, fox-1 homolog 3 [Source:NCBI gene;Acc:100857589]
ENSGALG00000031424	SDC2	2	126817624	126874829	1	protein_coding	chromobox 8 [Source:NCBI gene;Acc:422084]
ENSGALG00000013033		2	78356447	78363091	1	protein_coding	chromobox 4 [Source:NCBI gene;Acc:395354]
ENSGALG00000010803		2	28390438	28452815	1	protein_coding	apoptosis associated tyrosine kinase [Source:NCBI gene;Acc:422076]
ENSGALG00000010792	AGMO	2	27838091	28021352	-1	protein_coding	ENTH domain containing 2 [Source:NCBI gene;Acc:422072]
ENSGALG00000034806		2	124192826	124215149	1	protein_coding	apolipoprotein H [Source:NCBI gene;Acc:417431]
ENSGALG00000010718		2	26286162	26491943	-1	protein_coding	calcium voltage-gated channel auxiliary subunit gamma 4 [Source:NCBI gene;Acc:373924]
ENSGALG00000010259	COL28A1	2	24710268	24768511	-1	protein_coding	centrosomal protein 95 [Source:NCBI gene;Acc:417419]
ENSGALG00000012903	PIGN	2	68316299	68448968	1	protein_coding	ras homolog family member T1 [Source:NCBI gene;Acc:417410]
ENSGALG00000036938	RALYL	2	122124955	122502774	1	protein_coding	ATPase family, AAA domain containing 5 [Source:NCBI gene;Acc:417408]
ENSGALG00000053306		2	122053840	122054865	-1	protein_coding	phosphatidylcholine transfer protein [Source:NCBI gene;Acc:417399]
ENSGALG00000006013	ZNF512B	20	9462229	9488060	1	protein_coding	monocyte to macrophage differentiation associated [Source:NCBI gene;Acc:417397]
ENSGALG00000005652	DIDO1	20	8379979	8427313	-1	protein_coding	syntaxin binding protein 4 [Source:NCBI gene;Acc:417393]
ENSGALG00000045938	RBBP8NL	20	7962306	7972833	-1	protein_coding	fatty acid synthase [Source:NCBI gene;Acc:396061]
ENSGALG00000005321	LAMA5	20	7832322	7910579	-1	protein_coding	envoplakin [Source:NCBI gene;Acc:427805]
ENSGALG00000045232		20	6834330	6844857	-1	protein_coding
ENSGALG00000004498	SLC2A10	20	5583217	5590855	1	protein_coding
ENSGALG00000030012		20	4974113	4980108	-1	protein_coding	melanin-concentrating hormone receptor 1 [Source:NCBI gene;Acc:100859572]
ENSGALG00000003559	ACTR5	20	3738686	3748958	1	protein_coding	ubiquitin specific peptidase 36 [Source:NCBI gene;Acc:426457]
ENSGALG00000002968	ZNF341	20	2146538	2166147	-1	protein_coding	nuclear speckle splicing regulatory protein 1 [Source:NCBI gene;Acc:417588]
ENSGALG00000040856	CPNE1	20	1079706	1122140	1	protein_coding	EF-hand calcium binding domain 5 [Source:NCBI gene;Acc:417587]
ENSGALG00000001062	GGT7	20	500509	515885	1	protein_coding	myosin XVIIIA [Source:NCBI gene;Acc:417581]
ENSGALG00000006992	MMP9	20	10572557	10576665	1	protein_coding	dehydrogenase/reductase 13 [Source:NCBI gene;Acc:100858939]
ENSGALG00000006791	TTI1	20	10401918	10413974	1	protein_coding	Era like 12S mitochondrial rRNA chaperone 1 [Source:NCBI gene;Acc:374084]
ENSGALG00000006775	TGM2	20	10367592	10377566	1	protein_coding	KIAA0100 [Source:NCBI gene;Acc:417573]
ENSGALG00000006479	CCM2L	20	10101688	10104791	1	protein_coding	sperm associated antigen 5 [Source:NCBI gene;Acc:771702]
ENSGALG00000006460	TTLL9	20	10075293	10086559	1	protein_coding
ENSGALG00000006207	HM13	20	9989963	10003069	1	protein_coding
ENSGALG00000049530		1	56556230	56598087	-1	lncRNA	kinesin family member 12 [Source:NCBI gene;Acc:427829]
ENSGALG00000023542	ALPL	21	6603424	6609227	-1	protein_coding	serine racemase [Source:NCBI gene;Acc:771635]
ENSGALG00000023708	UBXN10	21	4848886	4856154	1	protein_coding	tapasin-related protein-like [Source:NCBI gene;Acc:100857331]
ENSGALG00000030647	MFAP2	21	4415210	4419343	-1	protein_coding	sulfatase modifying factor 2 [Source:NCBI gene;Acc:417542]
ENSGALG00000003016	MASP2	21	4078712	4105097	-1	protein_coding	transmembrane protein 132E [Source:NCBI gene;Acc:771389]
ENSGALG00000002616	LZIC	21	3576339	3587213	-1	protein_coding	DNA ligase 3 [Source:NCBI gene;Acc:417530]
ENSGALG00000037241	KCNAB2	21	673711	691341	-1	protein_coding	clustered mitochondria homolog [Source:NCBI gene;Acc:417675]
ENSGALG00000050086	RNF207	21	637226	642463	-1	protein_coding	serine/threonine/tyrosine interacting like 1 [Source:NCBI gene;Acc:417518]
ENSGALG00000026499	TNFRSF25	21	604215	606588	1	protein_coding	zinc finger ZZ-type and EF-hand domain containing 1 [Source:HGNC Symbol;Acc:HGNC:29027]
ENSGALG00000046030		21	581592	583460	-1	protein_coding	MAX network transcriptional repressor [Source:NCBI gene;Acc:427840]
ENSGALG00000028148	PHF13	21	559614	564059	-1	protein_coding	ankyrin repeat and FYVE domain containing 1 [Source:NCBI gene;Acc:417494]
ENSGALG00000047857		21	345426	477250	-1	protein_coding	linker for activation of T-cells family member 2 [Source:NCBI gene;Acc:417489]
ENSGALG00000039525		21	319229	343648	-1	protein_coding
ENSGALG00000000573	PER3	21	291189	310409	-1	protein_coding
ENSGALG00000050621	MRPS16	21	211285	214800	1	protein_coding	RCC1 like [Source:NCBI gene;Acc:417484]
ENSGALG00000047720	KLHDC7A	21	44841	47072	-1	protein_coding	septin 4 [Source:NCBI gene;Acc:770762]
ENSGALG00000042739	TACC1	22	2694182	2712580	1	protein_coding	A-kinase anchoring protein 1 [Source:NCBI gene;Acc:417668]
ENSGALG00000053321	DOK2	22	1692013	1697453	1	protein_coding	dynein light chain LC8-type 2 [Source:NCBI gene;Acc:417663]
ENSGALG00000052016	ADRA2B	22	5334110	5335714	1	protein_coding	DExD-box helicase 52 [Source:NCBI gene;Acc:417660]
ENSGALG00000036175	CAPG	22	5281520	5284629	1	protein_coding	synergin gamma [Source:NCBI gene;Acc:417658]
ENSGALG00000052840		22	1550046	1553924	-1	protein_coding	myosin XIX [Source:NCBI gene;Acc:417649]
ENSGALG00000000469	ADRA1A	22	5083582	5098900	1	protein_coding	carbonic anhydrase 4 [Source:NCBI gene;Acc:417647]
ENSGALG00000002304	ADPRHL2	23	4288423	4294399	-1	protein_coding	ubiquitin specific peptidase 6 [Source:NCBI gene;Acc:417646]
ENSGALG00000021634	MAP7D1	23	4225505	4234046	-1	protein_coding	BRCA1 interacting protein C-terminal helicase 1 [Source:NCBI gene;Acc:417642]
ENSGALG00000021658	PAFAH2	23	3379579	3385804	1	protein_coding	ring finger protein, transmembrane 1 [Source:NCBI gene;Acc:417638]
ENSGALG00000038748	RSRP1	23	2551024	2555961	1	protein_coding
ENSGALG00000040279	RHCE	23	2538276	2544293	1	protein_coding	spermatogenesis associated 22 [Source:NCBI gene;Acc:771958]
ENSGALG00000030097	RCC1	23	2306659	2310531	1	protein_coding	aspartoacylase [Source:NCBI gene;Acc:417609]
ENSGALG00000025858	LUZP1	23	1789086	1797759	1	protein_coding	N-glycanase 1 [Source:NCBI gene;Acc:420655]
ENSGALG00000000720		23	1516302	1523141	1	protein_coding	sorcin [Source:NCBI gene;Acc:420538]
ENSGALG00000031183	CRYBG2	23	304549	312669	1	protein_coding	oleoyl-ACP hydrolase [Source:NCBI gene;Acc:420532]
ENSGALG00000003879	MFSD2A	23	5688384	5696791	1	protein_coding	integrin subunit alpha 8 [Source:NCBI gene;Acc:396225]
ENSGALG00000003614	AZIN2	23	5476662	5483514	1	protein_coding	Ras suppressor protein 1 [Source:NCBI gene;Acc:420524]
ENSGALG00000003529	SYNC	23	5383539	5388690	-1	protein_coding	cubilin [Source:NCBI gene;Acc:420523]
ENSGALG00000003517		23	5371267	5376872	-1	protein_coding	ST8 alpha-N-acetyl-neuraminide alpha-2,8-sialyltransferase 6 [Source:NCBI gene;Acc:414335]
ENSGALG00000043209	ADGRB2	23	5139803	5162948	-1	protein_coding	vimentin [Source:NCBI gene;Acc:420519]
ENSGALG00000054289	GJB5	23	4606524	4607414	-1	protein_coding	nephroblastoma overexpressed [Source:NCBI gene;Acc:396204]
ENSGALG00000007794	DRD2	24	5740654	5762035	1	protein_coding	macrophage mannose receptor 1-like 4 [Source:NCBI gene;Acc:771888]
ENSGALG00000007109	APOA4	24	5136775	5138258	-1	protein_coding	macrophage mannose receptor 1-like 3 [Source:NCBI gene;Acc:420515]
ENSGALG00000025882	BUD13	24	5105623	5130006	-1	protein_coding	macrophage mannose receptor 1-like [Source:NCBI gene;Acc:428421]
ENSGALG00000035980	REXO2	24	4595093	4602005	1	protein_coding
ENSGALG00000007017	RBM7	24	4592248	4595673	1	protein_coding	solute carrier organic anion transporter family member 5A1 [Source:NCBI gene;Acc:420174]
ENSGALG00000006490	SCN3B	24	2897357	2925022	1	protein_coding	sulfatase 1 [Source:NCBI gene;Acc:426312]
ENSGALG00000001425	SNX19	24	1807038	1825266	-1	protein_coding	chromosome 2 open reading frame, human C8orf34 [Source:NCBI gene;Acc:768864]
ENSGALG00000001370	ADAMTS8	24	1687768	1698988	-1	protein_coding	nebulette [Source:NCBI gene;Acc:395148]
ENSGALG00000029747	ST3GAL4	24	473593	483311	1	protein_coding	nebulette [Source:NCBI gene;Acc:395148]
ENSGALG00000021443	PANX3	24	334541	338653	-1	protein_coding
ENSGALG00000009147	NCSTN	25	2407633	2418982	1	protein_coding	chromosome 2 open reading frame, human C8orf46 [Source:NCBI gene;Acc:426416]
ENSGALG00000050454		25	494021	496498	-1	protein_coding	solute carrier family 30 member 8 [Source:NCBI gene;Acc:420285]
ENSGALG00000050459	DUSP23	25	3863683	3866845	1	protein_coding	Rho GTPase activating protein 21 [Source:NCBI gene;Acc:420500]
ENSGALG00000053884		25	3746136	3747039	1	protein_coding	myosin IIIA [Source:NCBI gene;Acc:420494]
ENSGALG00000019794	MSTO1	25	3611935	3614394	1	protein_coding	pre-mRNA processing factor 4B [Source:NCBI gene;Acc:420879]
ENSGALG00000002707	CHRNB2	25	2949573	2954364	1	protein_coding	enoyl-CoA delta isomerase 2 [Source:NCBI gene;Acc:420878]
ENSGALG00000024094	UBAP2L	25	2888965	2910642	1	protein_coding	acyl-CoA binding domain containing 5 [Source:NCBI gene;Acc:420488]
ENSGALG00000045469	BCAN	25	2658942	2671332	1	protein_coding	phenylalanyl-tRNA synthetase 2, mitochondrial [Source:NCBI gene;Acc:428482]
ENSGALG00000032750	CELSR2	26	1165982	1185894	1	protein_coding	patched domain containing 3 [Source:NCBI gene;Acc:428417]
ENSGALG00000000094	ADIPOR1	26	1106026	1112697	1	protein_coding	patched domain-containing protein 3-like [Source:NCBI gene;Acc:101750175]
ENSGALG00000036491	DRAM2	26	1067102	1075345	1	protein_coding	mycocerosic acid synthase-like [Source:NCBI gene;Acc:420486]
ENSGALG00000000225	MGAT4C	26	915271	920488	-1	protein_coding	ras responsive element binding protein 1 [Source:NCBI gene;Acc:395920]
ENSGALG00000000295		26	870577	887343	-1	protein_coding	lysine acetyltransferase 2B [Source:NCBI gene;Acc:428441]
ENSGALG00000000299	PKP1	26	827967	854048	-1	protein_coding	eukaryotic translation elongation factor 1 epsilon 1 [Source:NCBI gene;Acc:420865]
ENSGALG00000003212	TSPO2	26	4698648	4703751	1	protein_coding	CUB and Sushi multiple domains 3 [Source:NCBI gene;Acc:420279]
ENSGALG00000002870	LEMD2	26	4584396	4595231	1	protein_coding	zinc finger protein 438 [Source:NCBI gene;Acc:420474]
ENSGALG00000002550	TSHB	26	3979543	3982439	1	protein_coding	retinitis pigmentosa 1 (autosomal dominant) [Source:NCBI gene;Acc:421123]
ENSGALG00000002082	AMPD1	26	3892490	3902220	-1	protein_coding	NudC domain containing 1 [Source:NCBI gene;Acc:428379]
ENSGALG00000002038	DENND2C	26	3872602	3887081	-1	protein_coding
ENSGALG00000053784		26	3769231	3770506	-1	protein_coding	ST18, C2H2C-type zinc finger [Source:NCBI gene;Acc:421115]
ENSGALG00000035295	AP4B1	26	3763945	3770521	-1	protein_coding	nucleolar protein 7 [Source:NCBI gene;Acc:420835]
ENSGALG00000001860	RSBN1	26	3732468	3746581	-1	protein_coding	protein kinase, DNA-activated, catalytic polypeptide [Source:NCBI gene;Acc:395376]
ENSGALG00000001845	PHTF1	26	3719029	3730042	-1	protein_coding	spalt like transcription factor 3 [Source:NCBI gene;Acc:395359]
ENSGALG00000001733	LRIG2	26	3637430	3652647	1	protein_coding	extended synaptotagmin 2 [Source:NCBI gene;Acc:420451]
ENSGALG00000001538	ST7L	26	3512831	3533199	-1	protein_coding	5-hydroxytryptamine receptor 5A [Source:NCBI gene;Acc:428409]
ENSGALG00000001504	DDX20	26	3285259	3291572	1	protein_coding	cAMP responsive element binding protein 5 [Source:NCBI gene;Acc:428435]
ENSGALG00000001480	INKA2	26	3267357	3277876	-1	protein_coding	xylulokinase [Source:NCBI gene;Acc:420432]
ENSGALG00000001462	ADORA3	26	3223957	3226298	-1	protein_coding	maestro heat-like repeat-containing protein family member 1-like [Source:NCBI gene;Acc:101749352]
ENSGALG00000001343	LAMB3	26	3114989	3135255	-1	protein_coding	putative uncharacterized protein FLJ22184-like [Source:NCBI gene;Acc:101751687]
ENSGALG00000001264	PLXNA2	26	2758582	2845137	-1	protein_coding	molybdenum cofactor sulfurase [Source:NCBI gene;Acc:420964]
ENSGALG00000001177	CD34	26	2726911	2737426	-1	protein_coding
ENSGALG00000000892	IL10	26	2562702	2564995	-1	protein_coding	deleted in lung and esophageal cancer 1 [Source:NCBI gene;Acc:420418]
ENSGALG00000000745	SLC26A9	26	2324250	2343007	-1	protein_coding	coiled-coil domain containing 129 [Source:NCBI gene;Acc:101751288]
ENSGALG00000000703	SLC45A3	26	2224414	2246628	-1	protein_coding	feather keratin 1-like [Source:NCBI gene;Acc:107052813]
ENSGALG00000000692	CDK18	26	2156870	2171973	1	protein_coding	feather keratin 1-like [Source:NCBI gene;Acc:107052810]
ENSGALG00000036616	NUAK2	26	2075202	2083441	-1	protein_coding	feather keratin 1-like [Source:NCBI gene;Acc:100857698]
ENSGALG00000000607	GPR37L1	26	349399	353524	1	protein_coding	Gallus gallus feather keratin 1-like (LOC769491), mRNA. [Source:RefSeq mRNA;Acc:NM_001277760]
ENSGALG00000000653	CNTN2	26	1979695	2003254	1	protein_coding	feather keratin 1-like [Source:NCBI gene;Acc:100857348]
ENSGALG00000000636	MDM4	26	1813731	1832064	1	protein_coding	glycyl-tRNA synthetase [Source:NCBI gene;Acc:428403]
ENSGALG00000028318	CDKN1A	26	1599230	1602396	1	protein_coding	tigger transposable element derived 5 [Source:NCBI gene;Acc:101749031]
ENSGALG00000047404		27	3182744	3183049	1	protein_coding	eukaryotic translation elongation factor 1 delta [Source:NCBI gene;Acc:107049004]
ENSGALG00000051095		27	3224553	3224858	1	protein_coding	NAC alpha domain containing [Source:NCBI gene;Acc:420409]
ENSGALG00000054001		27	3319917	3320222	1	protein_coding	brain and acute leukemia, cytoplasmic [Source:NCBI gene;Acc:420261]
ENSGALG00000046692		27	3435998	3436312	1	protein_coding
ENSGALG00000001107	GOSR2	27	3463125	3475238	-1	protein_coding
ENSGALG00000000988	EFTUD2	27	3673094	3690321	-1	protein_coding	cAMP regulated phosphoprotein 21 [Source:NCBI gene;Acc:428459]
ENSGALG00000000914	FAM187A	27	3695485	3696729	1	protein_coding	transmembrane channel like 2 [Source:NCBI gene;Acc:428456]
ENSGALG00000031553	KIF18B	27	3703173	3711099	-1	protein_coding
ENSGALG00000000870	DCAKD	27	3718449	3728829	-1	protein_coding	SUN domain-containing protein 3-like [Source:NCBI gene;Acc:770839]
ENSGALG00000000857	NMT1	27	3728837	3739621	1	protein_coding
ENSGALG00000045212	PLCD3	27	3740029	3749198	-1	protein_coding
ENSGALG00000032658	FMNL1	27	3775310	3882647	1	protein_coding	hedgehog acyltransferase-like [Source:NCBI gene;Acc:420391]
ENSGALG00000000685	MAP3K14	27	3794520	3809775	-1	protein_coding	transmembrane protein 71 [Source:NCBI gene;Acc:101749956]
ENSGALG00000000674	MYO1D	27	3817962	3888947	1	protein_coding	natural killer cell triggering receptor [Source:NCBI gene;Acc:420388]
ENSGALG00000041556	GPATCH8	27	3911372	3976990	1	protein_coding	leucine rich repeat containing 6 [Source:NCBI gene;Acc:420324]
ENSGALG00000047800		27	3964384	3967217	1	protein_coding	leucyl-tRNA synthetase 2, mitochondrial [Source:NCBI gene;Acc:420702]
ENSGALG00000044230	ARHGAP27	27	3988882	4003494	-1	protein_coding	LIM domains containing 1 [Source:NCBI gene;Acc:420701]
ENSGALG00000000201	PLEKHM1	27	4004619	4020058	-1	protein_coding	topoisomerase (DNA) II binding protein 1 [Source:NCBI gene;Acc:420694]
ENSGALG00000047878		27	4020588	4026798	-1	protein_coding	transmembrane protein 108 [Source:NCBI gene;Acc:420692]
ENSGALG00000000243	RDM1	27	4030006	4034840	-1	protein_coding	asteroid homolog 1 (Drosophila) [Source:NCBI gene;Acc:420684]
ENSGALG00000000249	GH	27	4034905	4038410	-1	protein_coding	ATPase secretory pathway Ca2+ transporting 1 [Source:NCBI gene;Acc:428450]
ENSGALG00000000251	CD79B	27	4040247	4045220	-1	protein_coding
ENSGALG00000034427	SCN4A	27	4047358	4076818	-1	protein_coding
ENSGALG00000000274		27	4079597	4087573	-1	protein_coding	kelch like family member 38 [Source:HGNC Symbol;Acc:HGNC:34435]
ENSGALG00000054531		27	4090383	4093483	1	protein_coding	microtubule associated protein 4 [Source:NCBI gene;Acc:396097]
ENSGALG00000000293		27	4101688	4112295	1	protein_coding	zinc finger family member 767 [Source:NCBI gene;Acc:420372]
ENSGALG00000032993	FTSJ3	27	4112494	4119316	-1	protein_coding	zinc finger protein 212 [Source:NCBI gene;Acc:420369]
ENSGALG00000000461	MRC2	27	4832151	4845337	1	protein_coding	CCR4-NOT transcription complex subunit 10 [Source:NCBI gene;Acc:420669]
ENSGALG00000000505	KCNH6	27	5090432	5118510	1	protein_coding	family with sequence similarity 221 member A [Source:NCBI gene;Acc:420620]
ENSGALG00000000525	MAP3K3	27	5141419	5180131	1	protein_coding	matrilin 2 [Source:NCBI gene;Acc:426584]
ENSGALG00000000581	DDX42	27	5225378	5241792	1	protein_coding	carboxypeptidase Q [Source:NCBI gene;Acc:420238]
ENSGALG00000000740	APBA3	28	1081503	1087781	1	protein_coding	syndecan 2 [Source:NCBI gene;Acc:374102]
ENSGALG00000039708		28	1003379	1008537	1	protein_coding	carboxymethylenebutenolidase homolog [Source:NCBI gene;Acc:420928]
ENSGALG00000027742		28	883669	888721	-1	protein_coding	leucine rich repeat containing 72 [Source:NCBI gene;Acc:420592]
ENSGALG00000047550		28	258372	260465	-1	protein_coding	alkylglycerol monooxygenase [Source:NCBI gene;Acc:772374]
ENSGALG00000037011	CILP2	28	3540874	3544871	-1	protein_coding	solute carrier family 7 member 7 [Source:NCBI gene;Acc:420216]
ENSGALG00000034615	ANO8	28	3514797	3523166	-1	protein_coding	thrombospondin type 1 domain containing 7A [Source:HGNC Symbol;Acc:HGNC:22207]
ENSGALG00000037526		28	3481883	3484882	-1	protein_coding	collagen type XXVIII alpha 1 chain [Source:NCBI gene;Acc:420576]
ENSGALG00000048444		2	120943017	120970971	-1	lncRNA	phosphatidylinositol glycan anchor biosynthesis class N [Source:NCBI gene;Acc:420908]
ENSGALG00000043544		28	3402915	3403596	1	protein_coding	RALY RNA binding protein-like [Source:NCBI gene;Acc:420203]
ENSGALG00000049579		28	3367069	3396325	1	protein_coding
ENSGALG00000024298	ADAMTSL5	28	3331413	3336022	-1	protein_coding	zinc finger protein 512B [Source:NCBI gene;Acc:771616]
ENSGALG00000040182		28	3270292	3274542	-1	protein_coding	collagen type XX alpha 1 chain [Source:NCBI gene;Acc:419243]
ENSGALG00000046825		28	3007153	3010419	-1	protein_coding	death inducer-obliterator 1 [Source:HGNC Symbol;Acc:HGNC:2680]
ENSGALG00000001978	MED16	28	2931429	2940550	-1	protein_coding	RBBP8 N-terminal like [Source:NCBI gene;Acc:101747728]
ENSGALG00000001252	CREB3L3	28	2707242	2712155	-1	protein_coding	laminin subunit alpha 5 [Source:NCBI gene;Acc:428148]
ENSGALG00000001235	ANKRD24	28	2692405	2698634	-1	protein_coding
ENSGALG00000027587		28	2646870	2647955	-1	protein_coding	solute carrier family 2 member 10 [Source:NCBI gene;Acc:419206]
ENSGALG00000001146	UBXN6	28	2621315	2626103	-1	protein_coding	elastin microfibril interfacer 3 [Source:NCBI gene;Acc:428137]
ENSGALG00000001121	SH3GL1	28	2578636	2605473	-1	protein_coding	ARP5 actin-related protein 5 homolog [Source:NCBI gene;Acc:419169]
ENSGALG00000001108	MIER2	28	2559679	2576547	-1	protein_coding	zinc finger protein 341 [Source:NCBI gene;Acc:419152]
ENSGALG00000025907	ZBTB7A	28	1514344	1527534	1	protein_coding	copine 1 [Source:NCBI gene;Acc:419134]
ENSGALG00000053152	FSD1	28	1480803	1495020	-1	protein_coding	gamma-glutamyltransferase 7 [Source:NCBI gene;Acc:419121]
ENSGALG00000026834	PLPP2	28	1305150	1308975	1	protein_coding	matrix metallopeptidase 9 [Source:NCBI gene;Acc:395387]
ENSGALG00000016536	HADHA	3	104913067	104937303	-1	protein_coding	TELO2 interacting protein 1 [Source:NCBI gene;Acc:419296]
ENSGALG00000019961	SLC18B1	3	56867709	56881574	1	protein_coding	transglutaminase 2 [Source:NCBI gene;Acc:396432]
ENSGALG00000011169	PDCD2	3	40770761	40792143	1	protein_coding	KIAA1755 ortholog [Source:NCBI gene;Acc:101750666]
ENSGALG00000016531	ASXL2	3	104750809	104834649	-1	protein_coding	CCM2 like scaffolding protein [Source:NCBI gene;Acc:419279]
ENSGALG00000011065	SPRTN	3	39844405	39848234	-1	protein_coding	tubulin tyrosine ligase like 9 [Source:NCBI gene;Acc:771843]
ENSGALG00000049034	MAP10	3	39158155	39160875	-1	protein_coding	histocompatibility minor 13 [Source:NCBI gene;Acc:100859573]
ENSGALG00000011008	MAP3K21	3	38887936	38927053	-1	protein_coding	helicase with zinc finger 2 [Source:NCBI gene;Acc:419265]
ENSGALG00000031763	EDARADD	3	37838822	37857318	-1	protein_coding
ENSGALG00000008386	KIZ	3	3599016	3639744	-1	protein_coding	eukaryotic translation initiation factor 4 gamma 3 [Source:NCBI gene;Acc:425544]
ENSGALG00000008166	TLR15	3	3021579	3025935	-1	protein_coding	alkaline phosphatase, liver/bone/kidney [Source:NCBI gene;Acc:396317]
ENSGALG00000010733	CEP170	3	35325057	35413252	1	protein_coding	agmatinase [Source:NCBI gene;Acc:373942]
ENSGALG00000016297	HCRTR2	3	87590272	87623808	-1	protein_coding	PTEN induced kinase 1 [Source:HGNC Symbol;Acc:HGNC:14581]
ENSGALG00000010635		3	33929665	33952049	1	protein_coding	UBX domain protein 10 [Source:NCBI gene;Acc:771670]
ENSGALG00000016283	BEND6	3	86821519	86843295	-1	protein_coding	microfibril associated protein 2 [Source:HGNC Symbol;Acc:HGNC:7033]
ENSGALG00000042005		3	104522770	104531481	-1	protein_coding	mannan binding lectin serine peptidase 2 [Source:NCBI gene;Acc:407089]
ENSGALG00000016267	PHF3	3	85591557	85628914	-1	protein_coding	leucine zipper and CTNNBIP1 domain containing [Source:NCBI gene;Acc:419445]
ENSGALG00000026239	MPV17	3	104502120	104506358	1	protein_coding	potassium voltage-gated channel subfamily A regulatory beta subunit 2 [Source:NCBI gene;Acc:396068]
ENSGALG00000031262		3	85506342	85591057	1	protein_coding	ring finger protein 207 [Source:NCBI gene;Acc:419374]
ENSGALG00000030810		3	209984	233725	-1	protein_coding	TNF receptor superfamily member 25 [Source:NCBI gene;Acc:425564]
ENSGALG00000050178		3	104484251	104486240	1	protein_coding	pleckstrin homology and RhoGEF domain containing G5 [Source:NCBI gene;Acc:426013]
ENSGALG00000019967	MTFR2	3	55321006	55331784	1	protein_coding
ENSGALG00000015878	LCA5	3	79409441	79421209	1	protein_coding	kelch like family member 21 [Source:NCBI gene;Acc:428175]
ENSGALG00000015858	DOP1A	3	77936596	77992089	-1	protein_coding	PHD finger protein 13 [Source:NCBI gene;Acc:101750144]
ENSGALG00000016514		3	104421057	104426261	-1	protein_coding
ENSGALG00000013935	BCLAF1	3	55290293	55506996	1	protein_coding	calmodulin binding transcription activator 1 [Source:NCBI gene;Acc:419369]
ENSGALG00000010032		3	27415048	27479318	-1	protein_coding	period circadian clock 3 [Source:NCBI gene;Acc:419366]
ENSGALG00000016509	IFT172	3	104340995	104374512	1	protein_coding	mitochondrial ribosomal protein S16 [Source:NCBI gene;Acc:769996]
ENSGALG00000015838	MRAP2	3	77520011	77538966	-1	protein_coding	kelch domain containing 7A [Source:NCBI gene;Acc:428170]
ENSGALG00000010016	SOCS5	3	26898348	26956262	1	protein_coding	transforming acidic coiled-coil containing protein 1 [Source:NCBI gene;Acc:431253]
ENSGALG00000035800	CAMKMT	3	25620462	25819300	1	protein_coding	docking protein 2 [Source:NCBI gene;Acc:100857332]
ENSGALG00000009973	SLC3A1	3	25588912	25603301	1	protein_coding	adrenoceptor alpha 2B [Source:NCBI gene;Acc:101751513]
ENSGALG00000015812	SMIM8	3	76505605	76508146	-1	protein_coding	capping actin protein, gelsolin like [Source:NCBI gene;Acc:431244]
ENSGALG00000009016	SLX4IP	3	13641962	13716976	-1	protein_coding	calcium/calmodulin dependent protein kinase II beta [Source:NCBI gene;Acc:374174]
ENSGALG00000015810		3	76468737	76481009	-1	protein_coding
ENSGALG00000009958	ABCG8	3	25344295	25359387	1	protein_coding	adrenoceptor alpha 1A [Source:NCBI gene;Acc:428203]
ENSGALG00000015806	RARS2	3	76418282	76450684	1	protein_coding	non-SMC condensin I complex subunit H [Source:NCBI gene;Acc:425304]
ENSGALG00000015787	RNGTT	3	75847300	76033360	1	protein_coding	ADP-ribosylhydrolase like 2 [Source:NCBI gene;Acc:419626]
ENSGALG00000015611	CASP8AP2	3	75427685	75445754	-1	protein_coding	MAP7 domain containing 1 [Source:NCBI gene;Acc:419624]
ENSGALG00000015606	GJA10	3	75416832	75418427	-1	protein_coding	platelet activating factor acetylhydrolase 2 [Source:NCBI gene;Acc:769963]
ENSGALG00000015580	UFL1	3	72810901	72832528	-1	protein_coding	arginine and serine rich protein 1 [Source:NCBI gene;Acc:419592]
ENSGALG00000013869	IL20RA	3	54956242	54977305	1	protein_coding	Rh blood group CcEe antigens [Source:NCBI gene;Acc:395121]
ENSGALG00000015434	GRIK2	3	70157498	70521359	-1	protein_coding	regulator of chromosome condensation 1 [Source:NCBI gene;Acc:429810]
ENSGALG00000015410	BVES	3	68858596	68885270	1	protein_coding	leucine zipper protein 1 [Source:NCBI gene;Acc:428210]
ENSGALG00000009627	GPATCH2	3	19838367	19941802	1	protein_coding	guanylate binding protein 1 [Source:NCBI gene;Acc:419563]
ENSGALG00000015289	ARMC2	3	67151293	67212997	-1	protein_coding	absent in melanoma 1-like [Source:NCBI gene;Acc:419544]
ENSGALG00000016719	TNFRSF21	3	109933981	109966590	-1	protein_coding	major facilitator superfamily domain containing 2A [Source:NCBI gene;Acc:419679]
ENSGALG00000013768	PHACTR2	3	52409174	52528843	-1	protein_coding	microtubule-actin crosslinking factor 1 [Source:NCBI gene;Acc:419671]
ENSGALG00000052819		3	65390788	65392215	-1	protein_coding	arginine decarboxylase [Source:NCBI gene;Acc:428228]
ENSGALG00000014925	GPRC6A	3	63761182	63771757	1	protein_coding	KIAA1522 [Source:NCBI gene;Acc:419665]
ENSGALG00000014900		3	63284010	63293892	1	protein_coding	syncoilin, intermediate filament protein [Source:NCBI gene;Acc:419664]
ENSGALG00000041296		3	106816449	106818809	-1	protein_coding	RB binding protein 4, chromatin remodeling factor [Source:NCBI gene;Acc:395658]
ENSGALG00000016642		3	106689077	106707066	1	protein_coding	zinc finger and BTB domain containing 8 opposite strand [Source:NCBI gene;Acc:419663]
ENSGALG00000049882	SMPDL3A	3	61267336	61280317	-1	protein_coding	adhesion G protein-coupled receptor B2 [Source:NCBI gene;Acc:426163]
ENSGALG00000014853	CLVS2	3	61157421	61206950	-1	protein_coding	gap junction protein beta 5 [Source:NCBI gene;Acc:428225]
ENSGALG00000044342	HINT3	3	59825963	59831811	-1	protein_coding	dopamine receptor D2 [Source:NCBI gene;Acc:428252]
ENSGALG00000016617	NCOA1	3	105475190	105630321	-1	protein_coding	coiled-coil domain containing 84 [Source:NCBI gene;Acc:419787]
ENSGALG00000016605	EFR3B	3	105391119	105427984	-1	protein_coding	centrosomal protein 164 [Source:NCBI gene;Acc:419769]
ENSGALG00000013659	NOX3	3	50725203	50762452	-1	protein_coding	apolipoprotein A4 [Source:NCBI gene;Acc:395780]
ENSGALG00000047280	CLDN20	3	50685551	50690563	1	protein_coding	BUD13 homolog [Source:NCBI gene;Acc:428248]
ENSGALG00000016583	ESCO2	3	105120537	105133840	-1	protein_coding	RNA exonuclease 2 [Source:NCBI gene;Acc:419761]
ENSGALG00000036005	TIAM2	3	50592818	50678098	1	protein_coding	RNA binding motif protein 7 [Source:NCBI gene;Acc:419760]
ENSGALG00000016556		3	104955256	104962557	-1	protein_coding
ENSGALG00000012040	TAAR2	3	56926882	56927910	1	protein_coding	sodium voltage-gated channel beta subunit 3 [Source:NCBI gene;Acc:419744]
ENSGALG00000013609	MTRF1L	3	49705239	49719357	-1	protein_coding	sorting nexin 19 [Source:NCBI gene;Acc:419734]
ENSGALG00000036240	AKAP12	3	48927875	48943197	1	protein_coding	ADAM metallopeptidase with thrombospondin type 1 motif, 8 [Source:NCBI gene;Acc:769222]
ENSGALG00000012412	MTHFD1L	3	48743410	48879114	1	protein_coding	chromosome 20 open reading frame 173 [Source:NCBI gene;Acc:419718]
ENSGALG00000038495	TAF1B	3	96396186	96484432	1	protein_coding	TIR domain containing adaptor protein [Source:NCBI gene;Acc:419715]
ENSGALG00000008979	TRMT61B	3	9237777	9243926	1	protein_coding	pannexin 3 [Source:NCBI gene;Acc:768736]
ENSGALG00000012336	STXBP5	3	47205516	47305776	1	protein_coding	nicastrin [Source:NCBI gene;Acc:426905]
ENSGALG00000048886		3	4987766	5175191	1	protein_coding	myotubularin related protein 11 [Source:NCBI gene;Acc:100857251]
ENSGALG00000016361	FAM110C	3	91782224	91783324	-1	protein_coding	tetratricopeptide repeat domain 24 [Source:NCBI gene;Acc:101747902]
ENSGALG00000031021	ERICH1	3	91475852	91541508	1	protein_coding
ENSGALG00000011189	DYNLT2	3	41213958	41220324	1	protein_coding	NADH:ubiquinone oxidoreductase core subunit S2 [Source:NCBI gene;Acc:100857596]
ENSGALG00000016105	DYSF	4	90633304	90698669	-1	protein_coding	dual specificity phosphatase 23 [Source:NCBI gene;Acc:100858873]
ENSGALG00000016086	EGR4	4	89672386	89673546	1	protein_coding
ENSGALG00000015960	RPIA	4	86172874	86187864	1	protein_coding	misato 1, mitochondrial distribution and morphology regulator [Source:NCBI gene;Acc:425066]
ENSGALG00000015939	THNSL2	4	85994262	86001997	1	protein_coding	cholinergic receptor nicotinic beta 2 subunit [Source:NCBI gene;Acc:395605]
ENSGALG00000047967		4	85802999	85852655	-1	protein_coding	ubiquitin associated protein 2 like [Source:NCBI gene;Acc:426147]
ENSGALG00000051050	CD8A	4	85759892	85807858	-1	protein_coding	brevican [Source:NCBI gene;Acc:425976]
ENSGALG00000047372		4	85745342	85878554	-1	protein_coding	cadherin EGF LAG seven-pass G-type receptor 2 [Source:NCBI gene;Acc:430126]
ENSGALG00000052476		4	85722927	85813859	-1	protein_coding	KIAA1324 [Source:NCBI gene;Acc:429496]
ENSGALG00000048572		4	85722927	85900720	-1	protein_coding	leiomodin 1 [Source:NCBI gene;Acc:771476]
ENSGALG00000015705		4	83217917	83228766	-1	protein_coding	adiponectin receptor 1 [Source:NCBI gene;Acc:421148]
ENSGALG00000015635	HTT	4	82134637	82208291	-1	protein_coding	DNA damage regulated autophagy modulator 2 [Source:NCBI gene;Acc:421151]
ENSGALG00000054081		4	82046469	82061471	-1	protein_coding	mannosyl (alpha-1,3-)-glycoprotein beta-1,4-N-acetylglucosaminyltransferase, isozyme C (putative) [Source:NCBI gene;Acc:395415]
ENSGALG00000015626		4	81997699	82036497	-1	protein_coding	immunoglobulin-like and fibronectin type III domain containing 1 [Source:NCBI gene;Acc:771410]
ENSGALG00000035219	ALB	4	50822578	50848867	1	protein_coding	plakophilin 1 [Source:NCBI gene;Acc:421158]
ENSGALG00000015556	AFAP1	4	80530710	80589183	-1	protein_coding	translocator protein 2 [Source:NCBI gene;Acc:419914]
ENSGALG00000052932	SHROOM3	4	49738482	49832032	-1	protein_coding	LEM domain containing 2 [Source:NCBI gene;Acc:419907]
ENSGALG00000047064		4	24742548	24743756	1	protein_coding	thyroid stimulating hormone beta [Source:NCBI gene;Acc:395937]
ENSGALG00000011395	SARAF	4	49230286	49237907	-1	protein_coding	adenosine monophosphate deaminase 1 [Source:NCBI gene;Acc:772125]
ENSGALG00000007493	NSDHL	4	11273078	11283634	-1	protein_coding	DENN domain containing 2C [Source:NCBI gene;Acc:100858235]
ENSGALG00000052786		4	11216793	11249616	-1	protein_coding
ENSGALG00000043669	WDFY3	4	46876386	47053196	1	protein_coding	adaptor related protein complex 4 beta 1 subunit [Source:NCBI gene;Acc:419879]
ENSGALG00000007282	CNGA2	4	10908948	10917481	-1	protein_coding	round spermatid basic protein 1 [Source:HGNC Symbol;Acc:HGNC:25642]
ENSGALG00000015029	EVC2	4	79084298	79147207	-1	protein_coding	putative homeodomain transcription factor 1 [Source:NCBI gene;Acc:419878]
ENSGALG00000007240	TRAIL-LIKE	4	9589706	9595509	-1	protein_coding	leucine rich repeats and immunoglobulin like domains 2 [Source:NCBI gene;Acc:100857856]
ENSGALG00000015000	LYAR	4	78530750	78538243	-1	protein_coding	suppression of tumorigenicity 7 like [Source:NCBI gene;Acc:395331]
ENSGALG00000007151		4	9426824	9460455	1	protein_coding	DEAD-box helicase 20 [Source:NCBI gene;Acc:419869]
ENSGALG00000014931	RAB28	4	77442948	77504384	1	protein_coding	family with sequence similarity 212, member B [Source:NCBI gene;Acc:419868]
ENSGALG00000044141	THAP9	4	46320491	46324671	-1	protein_coding	adenosine A3 receptor [Source:NCBI gene;Acc:373956]
ENSGALG00000043935	AFF1	4	45745690	45795932	-1	protein_coding	guanylate cyclase activator 1B [Source:NCBI gene;Acc:419864]
ENSGALG00000006822	PCDH19	4	5208408	5259929	1	protein_coding	TRAF3 interacting protein 3 [Source:NCBI gene;Acc:419862]
ENSGALG00000010909	PRKG2	4	45615049	45636930	1	protein_coding	hydroxysteroid (11-beta) dehydrogenase 1a [Source:NCBI gene;Acc:771930]
ENSGALG00000054271	MED28	4	75967753	75970779	-1	protein_coding	laminin subunit beta 3 [Source:NCBI gene;Acc:428268]
ENSGALG00000010822	SPATA4	4	44348398	44355142	-1	protein_coding	plexin A2 [Source:NCBI gene;Acc:419857]
ENSGALG00000014425	NCAPG	4	75726455	75920712	-1	protein_coding	CD34 molecule [Source:NCBI gene;Acc:419856]
ENSGALG00000014406	PACRGL	4	74946865	74962574	-1	protein_coding	complement C3b/C4b receptor 1 like [Source:NCBI gene;Acc:419853]
ENSGALG00000052557	C4orf46	4	21926876	21929479	-1	protein_coding	complement component 4 binding protein, alpha chain [Source:NCBI gene;Acc:419851]
ENSGALG00000036621	ZCCHC4	4	73496003	73506423	-1	protein_coding	interleukin 10 [Source:NCBI gene;Acc:428264]
ENSGALG00000014378	ANAPC4	4	73479748	73495834	-1	protein_coding	solute carrier family 26 member 9 [Source:NCBI gene;Acc:428262]
ENSGALG00000042411	GASK1B	4	21769983	21785966	-1	protein_coding	protein tyrosine phosphatase, receptor type, V, pseudogene [Source:NCBI gene;Acc:421174]
ENSGALG00000010661	CDKN2AIP	4	39828633	39831534	-1	protein_coding	solute carrier family 45 member 3 [Source:NCBI gene;Acc:771751]
ENSGALG00000030801	CCKAR	4	73203371	73210227	1	protein_coding	cyclin dependent kinase 18 [Source:NCBI gene;Acc:771736]
ENSGALG00000005842	GDPD2	4	2531208	2539175	-1	protein_coding	NUAK family kinase 2 [Source:NCBI gene;Acc:419828]
ENSGALG00000017485	TLR1A	4	69518863	69524197	1	protein_coding	transmembrane and coiled-coil domain family 2 [Source:NCBI gene;Acc:419827]
ENSGALG00000035207	TDO2	4	20868112	20906890	1	protein_coding	G protein-coupled receptor 37 like 1 [Source:NCBI gene;Acc:421176]
ENSGALG00000005493	ITGB1BP2	4	2258265	2264371	-1	protein_coding	contactin 2 [Source:NCBI gene;Acc:419825]
ENSGALG00000049929	LIAS	4	69277313	69289274	-1	protein_coding	MDM4, p53 regulator [Source:NCBI gene;Acc:419823]
ENSGALG00000029585	FUNDC2	4	2168523	2173452	1	protein_coding	RAB44, member RAS oncogene family [Source:NCBI gene;Acc:100859805]
ENSGALG00000005077	F8	4	2144014	2164240	-1	protein_coding	cyclin dependent kinase inhibitor 1A [Source:NCBI gene;Acc:378914]
ENSGALG00000005052		4	2111228	2112286	-1	protein_coding	feather keratin Cos1-1/Cos1-3/Cos2-1-like [Source:NCBI gene;Acc:770639]
ENSGALG00000034383	TRMT2B	4	2102457	2109268	-1	protein_coding	feather keratin Cos1-2-like [Source:NCBI gene;Acc:107055263]
ENSGALG00000054138		4	37348731	37502820	1	protein_coding
ENSGALG00000025851	GPRIN3	4	35245520	35247760	-1	protein_coding	feather keratin 2-like [Source:NCBI gene;Acc:771021]
ENSGALG00000004832	RBM41	4	1893812	1898775	-1	protein_coding	golgi SNAP receptor complex member 2 [Source:NCBI gene;Acc:419973]
ENSGALG00000010324	MRPL1	4	34930600	34949275	-1	protein_coding	elongation factor Tu GTP binding domain containing 2 [Source:NCBI gene;Acc:428281]
ENSGALG00000033953	SHROOM4	4	1850541	1858865	-1	protein_coding	elongation factor Tu GTP binding domain containing 2 [Source:NCBI gene;Acc:428281]
ENSGALG00000014144	CORIN	4	66638161	66758374	1	protein_coding	family with sequence similarity 187 member A [Source:NCBI gene;Acc:101747521]
ENSGALG00000003841		4	1834265	1850149	-1	protein_coding	kinesin family member 18B [Source:NCBI gene;Acc:419968]
ENSGALG00000010316		4	34756078	34919149	-1	protein_coding	dephospho-CoA kinase domain containing [Source:NCBI gene;Acc:419967]
ENSGALG00000009230	TMEM131L	4	19928294	19998920	1	protein_coding	N-myristoyltransferase 1 [Source:NCBI gene;Acc:419966]
ENSGALG00000003920		4	1648817	1669836	-1	protein_coding	phospholipase C delta 3 [Source:NCBI gene;Acc:428279]
ENSGALG00000025935	XPNPEP2	4	1638475	1643187	-1	protein_coding	phospholipase C delta 3 [Source:NCBI gene;Acc:428279]
ENSGALG00000004019	MARS2	4	1573612	1576698	-1	protein_coding	formin like 1 [Source:NCBI gene;Acc:419965]
ENSGALG00000010136	HGSNAT	4	34148243	34157856	-1	protein_coding	formin like 1 [Source:NCBI gene;Acc:419965]
ENSGALG00000055035		4	18701837	18702761	1	protein_coding	mitogen-activated protein kinase kinase kinase 14 [Source:NCBI gene;Acc:419964]
ENSGALG00000010061	LRBA	4	32846926	33218988	-1	protein_coding	myosin ID [Source:NCBI gene;Acc:419963]
ENSGALG00000004475		4	1195803	1199520	1	protein_coding	G-patch domain containing 8 [Source:NCBI gene;Acc:426522]
ENSGALG00000009098	MAMLD1	4	17794159	17870027	-1	protein_coding
ENSGALG00000010022	PRMT9	4	31942105	31984326	-1	protein_coding	Rho GTPase activating protein 27 [Source:NCBI gene;Acc:770740]
ENSGALG00000010009	TTC29	4	31586087	31704957	-1	protein_coding	pleckstrin homology and RUN domain containing M1 [Source:NCBI gene;Acc:419939]
ENSGALG00000009982	ZNF827	4	31214218	31320627	-1	protein_coding	pleckstrin homology and RUN domain containing M1 [Source:NCBI gene;Acc:419939]
ENSGALG00000009065	VMA21	4	17503248	17509318	-1	protein_coding	leucine-rich repeat-containing protein 37A-like [Source:NCBI gene;Acc:101748951]
ENSGALG00000009774	ELF2	4	29204108	29232394	-1	protein_coding	leucine-rich repeat-containing protein 37A-like [Source:NCBI gene;Acc:101748951]
ENSGALG00000048743		4	27504578	27506362	1	protein_coding	RAD52 motif containing 1 [Source:NCBI gene;Acc:395228]
ENSGALG00000008888	IL1RAPL2	4	16845799	17180206	1	protein_coding	growth hormone [Source:NCBI gene;Acc:378781]
ENSGALG00000049840		4	16055630	16056673	-1	protein_coding	CD79b molecule [Source:NCBI gene;Acc:419940]
ENSGALG00000049119	ZNF638	4	91173719	91216430	-1	protein_coding	sodium voltage-gated channel alpha subunit 4 [Source:NCBI gene;Acc:771297]
ENSGALG00000007972	TRPC5	4	13079135	13140422	1	protein_coding	sodium voltage-gated channel alpha subunit 4 [Source:NCBI gene;Acc:771297]
ENSGALG00000007863	COX7B	4	12902246	12904721	1	protein_coding	growth hormone releasing hormone receptor [Source:NCBI gene;Acc:771308]
ENSGALG00000007843	ATRX	4	12808926	12883679	-1	protein_coding	proline rich 29 [Source:NCBI gene;Acc:419941]
ENSGALG00000052784	BBS12	4	53628227	53630560	-1	protein_coding	alpha-2-macroglobulin-like 4 [Source:NCBI gene;Acc:100858010]
ENSGALG00000007657	CDX4	4	12107176	12115777	1	protein_coding	alpha-2-macroglobulin-like 4 [Source:NCBI gene;Acc:100858010]
ENSGALG00000011833	SPATA5	4	53381734	53566168	-1	protein_coding	FtsJ homolog 3 [Source:NCBI gene;Acc:419943]
ENSGALG00000012103		5	5779258	5836920	-1	protein_coding	FtsJ homolog 3 [Source:NCBI gene;Acc:419943]
ENSGALG00000011861	SYT16	5	54047342	54104268	-1	protein_coding	mannose receptor C type 2 [Source:NCBI gene;Acc:419950]
ENSGALG00000011811	SYNE2	5	53231805	53388473	-1	protein_coding	potassium voltage-gated channel subfamily H member 6 [Source:NCBI gene;Acc:414871]
ENSGALG00000011244	DLK1	5	49134545	49144769	1	protein_coding	mitogen-activated protein kinase kinase kinase 3 [Source:NCBI gene;Acc:419954]
ENSGALG00000011225	SLC25A47	5	48749877	48755650	1	protein_coding	DEAD-box helicase 42 [Source:NCBI gene;Acc:419959]
ENSGALG00000020386	BDKRB1	5	46575153	46577714	1	protein_coding
ENSGALG00000010665	FOXN3	5	43597000	43779806	-1	protein_coding	amyloid beta (A4) precursor protein-binding, family A, member 3 [Source:NCBI gene;Acc:420069]
ENSGALG00000010616	PTPN21	5	43288734	43321236	-1	protein_coding	PML-RARA regulated adaptor molecule 1 [Source:NCBI gene;Acc:420067]
ENSGALG00000010593	GALC	5	43061946	43109368	-1	protein_coding	kelch like family member 33 [Source:NCBI gene;Acc:101750992]
ENSGALG00000010504	ADCK1	5	39583740	39664776	1	protein_coding
ENSGALG00000010229	ABCD4	5	38063993	38077282	-1	protein_coding	major vault protein [Source:NCBI gene;Acc:420049]
ENSGALG00000010202	ENTPD5	5	37909770	37930631	-1	protein_coding	cartilage intermediate layer protein 2 [Source:HGNC Symbol;Acc:HGNC:24213]
ENSGALG00000010118	MIPOL1	5	37181549	37355992	1	protein_coding	anoctamin 8 [Source:NCBI gene;Acc:429912]
ENSGALG00000051226	OR1052	5	1262807	1264050	1	protein_coding	ankyrin repeat and LEM domain containing 1 [Source:NCBI gene;Acc:100857739]
ENSGALG00000034264		5	36329806	36367941	1	protein_coding	BRISC and BRCA1 A complex member 1 [Source:NCBI gene;Acc:776677]
ENSGALG00000006300	LDHA	5	12754029	12780561	1	protein_coding	USH1 protein network component harmonin binding protein 1 [Source:NCBI gene;Acc:427088]
ENSGALG00000040754	CYP1C1	5	1183120	1184856	1	protein_coding
ENSGALG00000009920	COCH	5	34450679	34467653	1	protein_coding	cocaine- and amphetamine-regulated transcript protein-like [Source:NCBI gene;Acc:100859819]
ENSGALG00000006050	CYP2R1	5	10781249	10791201	-1	protein_coding	microtubule associated protein 1S [Source:NCBI gene;Acc:429847]
ENSGALG00000006015	COPB1	5	10651664	10668952	-1	protein_coding
ENSGALG00000009838	AQR	5	32415013	32461731	1	protein_coding	ADAMTS like 5 [Source:NCBI gene;Acc:427264]
ENSGALG00000005618	CTR9	5	9037142	9055364	-1	protein_coding	guanidinoacetate N-methyltransferase [Source:NCBI gene;Acc:770737]
ENSGALG00000036892	BUB1B	5	824101	848390	1	protein_coding	ATP synthase, H+ transporting, mitochondrial F1 complex, delta subunit [Source:NCBI gene;Acc:771478]
ENSGALG00000005540	MICAL2	5	8242174	8358807	-1	protein_coding
ENSGALG00000009619	GPR176	5	29722191	29753143	1	protein_coding	glutamate ionotropic receptor NMDA type subunit 3B [Source:NCBI gene;Acc:429171]
ENSGALG00000041449	EXD1	5	24740037	24756678	-1	protein_coding	WD repeat domain 18 [Source:NCBI gene;Acc:420100]
ENSGALG00000012032	PRRG4	5	5842994	5851053	1	protein_coding	mediator complex subunit 16 [Source:NCBI gene;Acc:420099]
ENSGALG00000027874	CHAC1	5	24667321	24669438	1	protein_coding	mucosal vascular addressin cell adhesion molecule 1 [Source:NCBI gene;Acc:100858236]
ENSGALG00000008469		5	24476138	24491757	1	protein_coding	cAMP responsive element binding protein 3 like 3 [Source:NCBI gene;Acc:428333]
ENSGALG00000008403	PHF21A	5	24007735	24135509	1	protein_coding	ankyrin repeat domain 24 [Source:NCBI gene;Acc:428331]
ENSGALG00000031966	TIMM9	5	55398603	55405966	1	protein_coding
ENSGALG00000012006	RTN1	5	54870149	54966041	1	protein_coding	leucine rich alpha-2-glycoprotein 1 [Source:NCBI gene;Acc:100858066]
ENSGALG00000032584	ALX4	5	22046823	22071211	-1	protein_coding	UBX domain protein 6 [Source:NCBI gene;Acc:428329]
ENSGALG00000017378	CRTAC1	6	23234581	23244586	1	protein_coding	SH3 domain containing GRB2 like 1, endophilin A2 [Source:NCBI gene;Acc:395202]
ENSGALG00000013090	LOXL4	6	23213501	23218830	1	protein_coding	MIER family member 2 [Source:NCBI gene;Acc:770192]
ENSGALG00000007508	HPSE2	6	23116734	23202994	1	protein_coding	zinc finger and BTB domain containing 7A [Source:NCBI gene;Acc:395411]
ENSGALG00000006351	FAS	6	20087175	20099497	1	protein_coding	fibronectin type III and SPRY domain-containing protein 1-like [Source:NCBI gene;Acc:107051263]
ENSGALG00000005088	CAMK2G	6	16404371	16525081	1	protein_coding	phospholipid phosphatase 2 [Source:NCBI gene;Acc:100858471]
ENSGALG00000009336	FAM45A	6	30953846	30963313	1	protein_coding	hydroxyacyl-CoA dehydrogenase/3-ketoacyl-CoA thiolase/enoyl-CoA hydratase (trifunctional protein), alpha subunit [Source:NCBI gene;Acc:395929]
ENSGALG00000005017	DUSP13	6	15764580	15786536	1	protein_coding	solute carrier family 18 member B1 [Source:NCBI gene;Acc:421699]
ENSGALG00000030276	SHTN1	6	29935052	29990736	-1	protein_coding	glyceronephosphate O-acyltransferase [Source:NCBI gene;Acc:421548]
ENSGALG00000045249		6	29762371	29774828	1	protein_coding	calpain 9 [Source:NCBI gene;Acc:421544]
ENSGALG00000004465	PALD1	6	12239480	12253050	1	protein_coding	additional sex combs like 2, transcriptional regulator [Source:NCBI gene;Acc:421993]
ENSGALG00000009048	ABLIM1	6	28775575	28948158	-1	protein_coding	SprT-like N-terminal domain [Source:NCBI gene;Acc:421530]
ENSGALG00000008999	AFAP1L2	6	28705869	28759542	-1	protein_coding	microtubule associated protein 10 [Source:NCBI gene;Acc:101747480]
ENSGALG00000004144		6	11485483	11498075	1	protein_coding	mixed lineage kinase 4 [Source:NCBI gene;Acc:428586]
ENSGALG00000046180	TDRD1	6	28664613	28683067	1	protein_coding	EDAR associated death domain [Source:NCBI gene;Acc:497625]
ENSGALG00000008938	DCLRE1A	6	28504700	28518725	-1	protein_coding	kizuna centrosomal protein [Source:NCBI gene;Acc:421237]
ENSGALG00000020679	PLEKHS1	6	28482182	28494460	1	protein_coding	Gallus gallus toll-like receptor 15 (TLR15), mRNA. [Source:RefSeq mRNA;Acc:NM_001037835]
ENSGALG00000008914	NRAP	6	28407511	28452857	-1	protein_coding	phospholipase D family member 5 [Source:NCBI gene;Acc:421501]
ENSGALG00000002959	NRBF2	6	8670653	8685139	-1	protein_coding	centrosomal protein 170 [Source:NCBI gene;Acc:421499]
ENSGALG00000002686	ECD	6	5904366	5912683	-1	protein_coding	hypocretin receptor 2 [Source:NCBI gene;Acc:428644]
ENSGALG00000043826	ANXA11	6	5877972	5897241	-1	protein_coding
ENSGALG00000055026		6	27058502	27064906	1	protein_coding	kinesin family member 28, pseudogene [Source:NCBI gene;Acc:101748750]
ENSGALG00000008585	SMC3	6	26948857	26997494	1	protein_coding	dystonin [Source:NCBI gene;Acc:421884]
ENSGALG00000028439	SHLD2	6	3395934	3435087	1	protein_coding	AT-hook containing transcription factor 1 [Source:NCBI gene;Acc:421484]
ENSGALG00000038396		6	32278486	32298582	1	protein_coding	BEN domain containing 6 [Source:NCBI gene;Acc:775985]
ENSGALG00000053215		6	2282853	2284631	-1	protein_coding	uridine-cytidine kinase-like 1-like [Source:NCBI gene;Acc:776992]
ENSGALG00000008523	XPNPEP1	6	26634513	26664552	-1	protein_coding	PHD finger protein 3 [Source:NCBI gene;Acc:428641]
ENSGALG00000036896		6	25152751	25192289	-1	protein_coding	MPV17, mitochondrial inner membrane protein [Source:NCBI gene;Acc:100857465]
ENSGALG00000008293	SH3PXD2A	6	24766109	24990507	-1	protein_coding
ENSGALG00000008271	CALHM1	6	24598313	24600153	-1	protein_coding
ENSGALG00000008025	SLF2	6	24063674	24088541	-1	protein_coding	protein phosphatase 4 regulatory subunit 3B [Source:NCBI gene;Acc:426680]
ENSGALG00000020726	PDZD7	6	24027735	24031075	1	protein_coding	all-trans retinoic acid induced differentiation factor [Source:NCBI gene;Acc:776812]
ENSGALG00000048448		6	24029743	24033408	1	protein_coding	mitochondrial fission regulator 2 [Source:NCBI gene;Acc:421691]
ENSGALG00000007753	POLL	6	23706735	23775916	1	protein_coding	leucine rich repeat neuronal 4 [Source:NCBI gene;Acc:427686]
ENSGALG00000053408		7	35272587	35278103	-1	protein_coding	LCA5, lebercilin [Source:NCBI gene;Acc:421852]
ENSGALG00000002594	TFPI	7	999492	1117976	1	protein_coding	dopey family member 2 [Source:NCBI gene;Acc:421842]
ENSGALG00000008226	NIF3L1	7	11313253	11318562	1	protein_coding	E3 ubiquitin-protein ligase RNF19A-like [Source:NCBI gene;Acc:421988]
ENSGALG00000011596	PTPN4	7	25353898	25421281	1	protein_coding	BCL2-associated transcription factor 1 [Source:NCBI gene;Acc:100858086]
ENSGALG00000027768	CTDSP1	7	22542856	22545509	-1	protein_coding
ENSGALG00000011141	ITGB6	7	21793549	21822090	1	protein_coding	intraflagellar transport 172 [Source:NCBI gene;Acc:421983]
ENSGALG00000008185	AOX1	7	11196756	11233011	1	protein_coding	melanocortin 2 receptor accessory protein 2 [Source:NCBI gene;Acc:421836]
ENSGALG00000007924	STK17B	7	9781864	9800618	-1	protein_coding	centrosomal protein 162 [Source:NCBI gene;Acc:421835]
ENSGALG00000037678		7	9690707	9694285	1	protein_coding	suppressor of cytokine signaling 5 [Source:NCBI gene;Acc:428570]
ENSGALG00000035237		7	17346163	17429748	-1	protein_coding	calmodulin-lysine N-methyltransferase [Source:NCBI gene;Acc:421406]
ENSGALG00000031751	SCRN3	7	16906084	16914700	-1	protein_coding	zinc finger protein 512 [Source:NCBI gene;Acc:769868]
ENSGALG00000009149		7	15401946	15406358	1	protein_coding	solute carrier family 3 member 1 [Source:NCBI gene;Acc:428569]
ENSGALG00000054939	RAPH1	7	13545067	13589651	1	protein_coding	small integral membrane protein 8 [Source:NCBI gene;Acc:421827]
ENSGALG00000007021	PCNT	7	7050186	7147718	-1	protein_coding	SLX4 interacting protein [Source:NCBI gene;Acc:416738]
ENSGALG00000053997		7	12513999	12546721	-1	protein_coding	cilia and flagella associated protein 206 [Source:NCBI gene;Acc:421824]
ENSGALG00000004228	USP40	7	5903680	5932487	1	protein_coding	ATP binding cassette subfamily G member 8 [Source:NCBI gene;Acc:421402]
ENSGALG00000005257		8	12271795	12279181	1	protein_coding	arginyl-tRNA synthetase 2, mitochondrial [Source:NCBI gene;Acc:421823]
ENSGALG00000005248	CDC14A	8	12174912	12231784	1	protein_coding	RNA guanylyltransferase and 5'-phosphatase [Source:NCBI gene;Acc:421819]
ENSGALG00000020884		8	12080882	12112204	-1	protein_coding	Ras-related GTP binding D [Source:NCBI gene;Acc:107053109]
ENSGALG00000005147	AMY1A	8	11450029	11467906	-1	protein_coding	midasin AAA ATPase 1 [Source:NCBI gene;Acc:421811]
ENSGALG00000010293	RBP	8	21595383	21606407	-1	protein_coding	caspase 8 associated protein 2 [Source:NCBI gene;Acc:421810]
ENSGALG00000005105	TPR	8	10837334	10878877	1	protein_coding	gap junction protein, alpha 10, 62kDa [Source:NCBI gene;Acc:771878]
ENSGALG00000005065	PLA2G4A	8	10608778	10684950	-1	protein_coding	UFM1 specific ligase 1 [Source:NCBI gene;Acc:421804]
ENSGALG00000051866		8	9924597	9925637	-1	protein_coding	interleukin 20 receptor subunit alpha [Source:NCBI gene;Acc:421686]
ENSGALG00000051305		8	9866179	9867288	1	protein_coding
ENSGALG00000010243	PRDX1	8	21501345	21528251	-1	protein_coding	glutamate ionotropic receptor kainate type subunit 2 [Source:NCBI gene;Acc:428628]
ENSGALG00000004812	FAM129A	8	8332878	8393131	-1	protein_coding	blood vessel epicardial substance [Source:NCBI gene;Acc:408032]
ENSGALG00000004782	TSEN15	8	8144138	8153180	1	protein_coding	tudor domain containing 15 [Source:NCBI gene;Acc:101751663]
ENSGALG00000010203		8	21270375	21276714	-1	protein_coding	G-patch domain containing 2 [Source:NCBI gene;Acc:421355]
ENSGALG00000040432	PAPPA2	8	7158790	7231728	-1	protein_coding	armadillo repeat containing 2 [Source:NCBI gene;Acc:421767]
ENSGALG00000004448	BRINP2	8	7100994	7106165	-1	protein_coding	TNF receptor superfamily member 21 [Source:NCBI gene;Acc:422062]
ENSGALG00000030357	ABL2	8	6586590	6619960	1	protein_coding	tudor domain containing 6 [Source:NCBI gene;Acc:428669]
ENSGALG00000011356		8	29930523	29974805	-1	protein_coding	phosphatase and actin regulator 2 [Source:NCBI gene;Acc:421667]
ENSGALG00000011275	DEPDC1	8	29133310	29143643	-1	protein_coding
ENSGALG00000047760		8	28928364	28929663	-1	protein_coding
ENSGALG00000045792		8	28922179	28927259	-1	protein_coding
ENSGALG00000032173	TADA1	8	4701721	4719776	1	protein_coding	zinc finger with UFM1 specific peptidase domain [Source:NCBI gene;Acc:421739]
ENSGALG00000010978	ANGPTL3	8	27897264	27905006	1	protein_coding	G protein-coupled receptor class C group 6 member A [Source:NCBI gene;Acc:428620]
ENSGALG00000036783		8	4645426	4658534	1	protein_coding
ENSGALG00000010967	DOCK7	8	27852461	27939873	-1	protein_coding	TBC1 domain family member 32 [Source:NCBI gene;Acc:421725]
ENSGALG00000052302		8	4640720	4671348	1	protein_coding	SRY-box 7 [Source:NCBI gene;Acc:771337]
ENSGALG00000010957	USP1	8	27839632	27850114	1	protein_coding	protease, serine 55 [Source:NCBI gene;Acc:428663]
ENSGALG00000010934	PATJ	8	27673703	27808047	1	protein_coding	sphingomyelin phosphodiesterase acid like 3A [Source:NCBI gene;Acc:776223]
ENSGALG00000039322	DDR2	8	4193000	4199382	-1	protein_coding	clavesin 2 [Source:NCBI gene;Acc:428616]
ENSGALG00000002564	RGS4	8	4066661	4072187	1	protein_coding	histidine triad nucleotide binding protein 3 [Source:NCBI gene;Acc:769579]
ENSGALG00000002549	RGS1	8	3999641	4003821	-1	protein_coding	nuclear receptor coactivator 1 [Source:NCBI gene;Acc:422016]
ENSGALG00000051274	B3GALT2	8	3820106	3828000	1	protein_coding	EFR3 homolog B [Source:NCBI gene;Acc:422012]
ENSGALG00000043245		8	26693973	26696468	-1	protein_coding	NADPH oxidase 3 [Source:NCBI gene;Acc:428609]
ENSGALG00000010869	MYSM1	8	26680432	26692538	-1	protein_coding	claudin 20 [Source:NCBI gene;Acc:769340]
ENSGALG00000010805	USP24	8	25639131	25696695	-1	protein_coding	establishment of sister chromatid cohesion N-acetyltransferase 2 [Source:NCBI gene;Acc:422004]
ENSGALG00000010789	PARS2	8	25599268	25601076	-1	protein_coding	T-cell lymphoma invasion and metastasis 2 [Source:NCBI gene;Acc:421648]
ENSGALG00000051885	TTC4	8	25593422	25598867	-1	protein_coding	GTPase, very large interferon inducible pseudogene 1 [Source:NCBI gene;Acc:428660]
ENSGALG00000010749	TCEANC2	8	25489529	25493551	1	protein_coding	trace amine associated receptor 2 [Source:NCBI gene;Acc:100859322]
ENSGALG00000010736	DIO1	8	25457804	25462021	1	protein_coding	mitochondrial translational release factor 1 like [Source:NCBI gene;Acc:421643]
ENSGALG00000008890	ADGRL4	8	18695737	18954195	1	protein_coding	hippocalcin like 1 [Source:NCBI gene;Acc:396161]
ENSGALG00000006031	BRDT	8	14698872	14714760	-1	protein_coding	A-kinase anchoring protein 12 [Source:NCBI gene;Acc:421634]
ENSGALG00000005977	BTBD8	8	14636254	14671765	-1	protein_coding	methylenetetrahydrofolate dehydrogenase (NADP+ dependent) 1 like [Source:NCBI gene;Acc:421633]
ENSGALG00000034507	CHST2	9	10824480	10825763	1	protein_coding	TATA-box binding protein associated factor, RNA polymerase I subunit B [Source:NCBI gene;Acc:421933]
ENSGALG00000027591	TSC22D2	9	23808872	23832717	-1	protein_coding	tRNA methyltransferase 61B [Source:NCBI gene;Acc:101748994]
ENSGALG00000039432	P2RY13	9	23681494	23683248	1	protein_coding	syntaxin binding protein 5 [Source:NCBI gene;Acc:421620]
ENSGALG00000041501	AMER3	9	2695875	2698820	-1	protein_coding	MACRO domain containing 2 [Source:NCBI gene;Acc:421259]
ENSGALG00000026293	C3orf33	9	23117488	23121392	1	protein_coding
ENSGALG00000020626		9	22834860	22846130	-1	protein_coding	family with sequence similarity 110 member C [Source:NCBI gene;Acc:100859913]
ENSGALG00000009511		9	21316359	21355592	1	protein_coding	glutamate rich 1 [Source:NCBI gene;Acc:421904]
ENSGALG00000023670	NAALADL2	9	18476287	18824985	-1	protein_coding	t-complex-associated-testis-expressed 3 [Source:NCBI gene;Acc:421555]
ENSGALG00000037467	NEU2	9	1255143	1289866	1	protein_coding	dysferlin [Source:NCBI gene;Acc:425353]
ENSGALG00000026332	EEF1AKMT4	9	16024419	16027799	1	protein_coding	RAB11 family interacting protein 5 [Source:NCBI gene;Acc:422952]
ENSGALG00000008503	ALG3	9	16021901	16024265	-1	protein_coding	early growth response 4 [Source:HGNC Symbol;Acc:HGNC:3241]
ENSGALG00000030420	ECEL1	9	15727596	15733606	-1	protein_coding	ribose 5-phosphate isomerase A [Source:NCBI gene;Acc:422931]
ENSGALG00000007767	DIS3L2	9	15555615	15719509	1	protein_coding	threonine synthase like 2 [Source:NCBI gene;Acc:422927]
ENSGALG00000051882		9	15142821	15152169	-1	protein_coding
ENSGALG00000046559		9	15045849	15050281	-1	protein_coding	Gallus gallus CD8a molecule (CD8A), mRNA. [Source:RefSeq mRNA;Acc:NM_001048080]
ENSGALG00000048624	SGPP2	9	8124373	8146246	1	protein_coding
ENSGALG00000050919		9	13298124	13302585	1	protein_coding
ENSGALG00000047316		9	5476509	5480346	1	protein_coding	T-cell surface glycoprotein CD8 alpha chain-like [Source:NCBI gene;Acc:771880]
ENSGALG00000005631	TRPM2	9	5367515	5380854	-1	protein_coding	kallikrein B1 [Source:NCBI gene;Acc:422723]
ENSGALG00000020943	AGXT	9	5044890	5048399	1	protein_coding
ENSGALG00000006253	ILKAP	9	5001443	5010056	-1	protein_coding	huntingtin [Source:NCBI gene;Acc:422878]
ENSGALG00000039535	D2HGDH	9	4934110	4943942	-1	protein_coding
ENSGALG00000006405	CEP19	9	4851073	4855829	1	protein_coding	regulator of G-protein signaling 12 [Source:NCBI gene;Acc:395619]
ENSGALG00000006436	AQP12A	9	4800305	4802155	-1	protein_coding	albumin [Source:NCBI gene;Acc:396197]
ENSGALG00000006453	TF	9	4765436	4777129	-1	protein_coding	tRNA methyltransferase 44 homolog (S. cerevisiae) [Source:NCBI gene;Acc:422871]
ENSGALG00000033195	IGF2BP2	9	4590676	4607425	1	protein_coding	actin filament associated protein 1 [Source:NCBI gene;Acc:374034]
ENSGALG00000045030		9	3564851	3565963	1	protein_coding	shroom family member 3 [Source:NCBI gene;Acc:422636]
ENSGALG00000043556		Z	59778403	59879799	-1	protein_coding
ENSGALG00000050727		Z	29432826	29434268	-1	protein_coding	KIAA0232 [Source:NCBI gene;Acc:422860]
ENSGALG00000044037	FAM81B	Z	57677180	57710787	-1	protein_coding	store-operated calcium entry associated regulatory factor [Source:NCBI gene;Acc:422624]
ENSGALG00000014673	RFESD	Z	57610727	57613816	-1	protein_coding	NAD(P) dependent steroid dehydrogenase-like [Source:NCBI gene;Acc:422302]
ENSGALG00000014691	PHAX	Z	56385484	56394437	1	protein_coding	zinc finger protein 185-like [Source:NCBI gene;Acc:422301]
ENSGALG00000052688		Z	55078512	55079720	-1	protein_coding	EvC ciliary complex subunit 1 [Source:NCBI gene;Acc:422851]
ENSGALG00000015050	KIAA2026	Z	27824458	27886360	-1	protein_coding	WD repeat and FYVE domain containing 3 [Source:NCBI gene;Acc:422613]
ENSGALG00000000438	ERMP1	Z	27771796	27786843	-1	protein_coding	cyclic nucleotide gated channel alpha 2 [Source:NCBI gene;Acc:771609]
ENSGALG00000015422	NRG1	Z	54043441	54141518	-1	protein_coding	EvC ciliary complex subunit 2 [Source:NCBI gene;Acc:770095]
ENSGALG00000051021		Z	49966952	49972278	1	protein_coding	TNF-related apoptosis inducing ligand-like [Source:NCBI gene;Acc:395283]
ENSGALG00000000244	CAMK4	Z	46616371	46782893	-1	protein_coding	Ly1 antibody reactive [Source:NCBI gene;Acc:422846]
ENSGALG00000052198		Z	27025300	27026808	-1	protein_coding	bromodomain and WD repeat domain containing 3 [Source:NCBI gene;Acc:422281]
ENSGALG00000010179	RFX3	Z	26672598	26796711	-1	protein_coding	RAB28, member RAS oncogene family [Source:NCBI gene;Acc:422839]
ENSGALG00000045636		Z	7621689	7637215	-1	protein_coding	biorientation of chromosomes in cell division 1 like 1 [Source:NCBI gene;Acc:422838]
ENSGALG00000046064		Z	3343007	3344026	-1	protein_coding	SEC31 homolog A, COPII coat complex component [Source:NCBI gene;Acc:422597]
ENSGALG00000041882	KATNAL2	Z	1766202	1782160	-1	protein_coding	THAP domain containing 6 [Source:NCBI gene;Acc:422596]
ENSGALG00000035912		Z	1281331	1371901	-1	protein_coding	CHM, Rab escort protein 1 [Source:NCBI gene;Acc:422266]
ENSGALG00000014999	MAP1B	Z	25324362	25392656	-1	protein_coding	AF4/FMR2 family member 1 [Source:NCBI gene;Acc:422590]
ENSGALG00000054655	ALPK2	Z	765431	807123	-1	protein_coding	protocadherin 19 [Source:NCBI gene;Acc:422263]
ENSGALG00000038260	PTCD2	Z	25250237	25266771	-1	protein_coding	protein kinase, cGMP-dependent, type II [Source:NCBI gene;Acc:428753]
ENSGALG00000015156	NMRK1	Z	36846475	36855645	-1	protein_coding	mediator complex subunit 28 [Source:NCBI gene;Acc:425350]
ENSGALG00000002227	DMXL1	Z	71872238	71944766	-1	protein_coding	spermatogenesis associated 4 [Source:NCBI gene;Acc:422571]
ENSGALG00000014939	GFM2	Z	24207082	24224343	1	protein_coding	non-SMC condensin I complex subunit G [Source:NCBI gene;Acc:422822]
ENSGALG00000028142	HACD4	Z	34263630	34278183	-1	protein_coding	PARK2 co-regulated like [Source:NCBI gene;Acc:422818]
ENSGALG00000015083	DENND4C	Z	33679379	33729221	1	protein_coding	chromosome 4 open reading frame, human C4orf46 [Source:NCBI gene;Acc:107053203]
ENSGALG00000015105	PSIP1	Z	31937116	31971222	-1	protein_coding	transmembrane protein 144 [Source:NCBI gene;Acc:422414]
ENSGALG00000052213		Z	66714069	66715631	-1	protein_coding	zinc finger CCHC-type containing 4 [Source:NCBI gene;Acc:422806]
ENSGALG00000015624	VCAN	Z	62855240	62961099	-1	protein_coding	anaphase promoting complex subunit 4 [Source:NCBI gene;Acc:422805]
ENSGALG00000053557		3	54961268	54991142	-1	lncRNA	family with sequence similarity 198 member B [Source:NCBI gene;Acc:422413]
ENSGALG00000026767	gga-mir-6683	5	30371139	30371248	1	miRNA	CDKN2A interacting protein [Source:NCBI gene;Acc:769372]
ENSGALG00000016728	RP2	1	131504408	131522595	-1	protein_coding	cholecystokinin A receptor [Source:NCBI gene;Acc:422801]
ENSGALG00000016716	STAG3	1	131301183	131358996	-1	protein_coding	glycerophosphodiester phosphodiesterase domain containing 2 [Source:NCBI gene;Acc:422217]
ENSGALG00000016686	AKAP17A	1	130342617	130350924	-1	protein_coding	toll-like receptor 1 family member A [Source:NCBI gene;Acc:426274]
ENSGALG00000052489		1	129058820	129060055	-1	protein_coding	tryptophan 2,3-dioxygenase [Source:NCBI gene;Acc:422409]
ENSGALG00000050043		1	127650836	127652071	-1	protein_coding	toll-like receptor 1 family member B [Source:NCBI gene;Acc:771173]
ENSGALG00000034834	WWC3	1	126239162	126334970	-1	protein_coding	integrin subunit beta 1 binding protein 2 [Source:NCBI gene;Acc:422208]
ENSGALG00000050404		1	80899778	80916366	-1	protein_coding	lipoic acid synthetase [Source:NCBI gene;Acc:422791]
ENSGALG00000052402		1	17131263	17132486	-1	protein_coding	FUN14 domain containing 2 [Source:NCBI gene;Acc:422200]
ENSGALG00000048309		1	142895982	142899302	-1	protein_coding	coagulation factor VIII [Source:NCBI gene;Acc:422199]
ENSGALG00000017122	SGCG	1	178989722	179102539	-1	protein_coding	probable G-protein coupled receptor 34-like [Source:NCBI gene;Acc:100858944]
ENSGALG00000007917	LAMB4	1	15053471	15105407	-1	protein_coding	tRNA (uracil-5-)-methyltransferase homolog [Source:NCBI gene;Acc:100858909]
ENSGALG00000007959	SLC26A3	1	14959701	14973287	-1	protein_coding
ENSGALG00000014754		1	78777330	78971694	-1	protein_coding	GPRIN family member 3 [Source:NCBI gene;Acc:428740]
ENSGALG00000014749	EPHB6	1	78678054	78732359	-1	protein_coding	RNA binding motif protein 41 [Source:NCBI gene;Acc:428698]
ENSGALG00000051033		1	78447443	78456946	-1	protein_coding	mitochondrial ribosomal protein L1 [Source:NCBI gene;Acc:422507]
ENSGALG00000015453	STYXL2	1	93210808	93219627	-1	protein_coding	shroom family member 4 [Source:NCBI gene;Acc:777072]
ENSGALG00000014688	ZYX	1	78201045	78212460	-1	protein_coding	corin, serine peptidase [Source:NCBI gene;Acc:100857733]
ENSGALG00000014680		1	78087297	78096282	-1	protein_coding	diacylglycerol kinase kappa [Source:NCBI gene;Acc:422129]
ENSGALG00000050486		1	141537737	141538173	-1	protein_coding	Fraser extracellular matrix complex subunit 1 [Source:NCBI gene;Acc:422506]
ENSGALG00000036964		1	60970968	61033953	-1	protein_coding	KIAA0922 [Source:NCBI gene;Acc:422400]
ENSGALG00000008222	SLC26A5	1	13143618	13176986	-1	protein_coding	Werner syndrome RecQ like helicase [Source:NCBI gene;Acc:422505]
ENSGALG00000008309		1	12885040	12935312	-1	protein_coding	OCRL, inositol polyphosphate-5-phosphatase [Source:NCBI gene;Acc:422136]
ENSGALG00000046379		1	12862932	12874644	-1	protein_coding	jade family PHD finger 1 [Source:NCBI gene;Acc:422502]
ENSGALG00000017064	RFC3	1	175226091	175239903	-1	protein_coding	X-prolyl aminopeptidase (aminopeptidase P) 2, membrane-bound [Source:NCBI gene;Acc:422137]
ENSGALG00000000830		1	195145039	195161469	-1	protein_coding	methionyl-tRNA synthetase 2, mitochondrial [Source:NCBI gene;Acc:428689]
ENSGALG00000016847	CARS2	1	140506977	140546009	-1	protein_coding	heparan-alpha-glucosaminide N-acetyltransferase [Source:NCBI gene;Acc:422490]
ENSGALG00000013565		1	77661403	77673356	-1	protein_coding	leucine rich repeat containing 66 [Source:NCBI gene;Acc:422761]
ENSGALG00000046776		1	77658563	77661179	-1	protein_coding
ENSGALG00000041564	MAN1A2	1	77147561	77281468	-1	protein_coding
[truncated: 842 more rows]
