# Supplementary material for: Large-Scale Whole Genome Sequencing Study Reveals Genetic Architecture and Key Variants for Breast Muscle Weight in Native Chickens
Source: Genes (Basel). 2021 Dec 21;13(1):3. doi: 10.3390/genes13010003 (PMC8774586; doi:10.3390/genes13010003)
Supplement: Supplementary file 1 [file genes-13-00003-s001.zip › Supplement Table S4.xlsx]

## Sheet: Sheet1
Supplement Table S4. Pathways enrichment analysis based on genes with frequency difference missense SNPs.
ID	Description	Gene number	Background Gene	Pvalue	geneID
gga00531	Glycosaminoglycan degradation	9	19	0.00046149	422081/107055308/100859903/422490/423834/105667218/415908/426739/373981
gga04512	ECM-receptor interaction	22	84	0.00193593	373980/396225/428524/374016/429806/101750889/396478/418893/419031/415560/428148/428268/422506/424191/396076/396440/395935/395210/422535/373987/424435/427355
gga03440	Homologous recombination	12	38	0.00402515	419053/395555/416145/416329/417528/417642/421071/776677/420694/395401/415577/374246
gga00061	Fatty acid biosynthesis	7	17	0.00533244	427561/420656/422345/396061/420532/427934/416324
gga00450	Selenocompound metabolism	6	15	0.0115815	418082/416782/428689/417202/423678/424739
gga00970	Aminoacyl-tRNA biosynthesis	12	43	0.0118239	415532/415957/416347/428482/428403/420702/421823/428689/424659/418757/416168/770407
gga03460	Fanconi anemia pathway	13	50	0.0164769	417642/418703/415770/415949/101752182/416757/424685/415577/415935/416400/416665/100857997/424777
gga00563	Glycosylphosphatidylinositol (GPI)-anchor biosynthesis	7	23	0.031844	770171/417650/417600/420819/420908/100858627/100858021
gga00280	Valine, leucine and isoleucine degradation	11	44	0.0345886	427561/417039/424072/429115/424380/424962/418193/416969/395929/424071/424405
gga04514	Cell adhesion molecules	24	127	0.0686462	768858/395362/396092/395822/107054331/693260/396225/100858236/422292/395485/417067/374102/419856/419825/770074/769340/100858172/424467/424913/395565/427974/430189/403158/429135
gga03450	Non-homologous end-joining	4	12	0.073162	395555/416329/395376/423853
gga00350	Tyrosine metabolism	8	33	0.0775975	100857436/395775/417039/395549/420015/424072/373971/424071
gga04216	Ferroptosis	8	34	0.0897201	428135/421784/422345/423615/771940/396191/396241/416324
gga00511	Other glycan degradation	5	18	0.0932446	422859/107049056/770994/430102/422712
gga02010	ABC transporters	9	40	0.0938887	418468/421402/423349/417444/395712/420534/428242/421401/424011
gga03410	Base excision repair	7	29	0.097429	419053/395510/416997/417530/423853/418958/771158
gga00760	Nicotinate and nicotinamide metabolism	8	35	0.102873	101748948/428332/424072/424071/427257/419675/100858798/422828
gga04510	Focal adhesion	33	191	0.104611	417840/374100/415748/373980/396225/428524/374016/396356/416734/422316/396478/395941/374128/419031/396134/374012/415560/416872/395832/417173/428148/428268/424191/396076/418300/416874/396440/395935/422592/395210/408035/373987/424435
gga03430	Mismatch repair	5	20	0.134065	419053/101752182/100859719/418907/100859200
gga00410	beta-Alanine metabolism	6	27	0.162822	420015/416969/395929/421013/422869/424405
gga00565	Ether lipid metabolism	9	45	0.164195	416980/769963/100858471/396394/415716/426748/395816/423226/424135
gga00562	Inositol phosphate metabolism	13	70	0.16652	416048/416767/419609/421656/422731/101751177/425030/428279/422136/419822/428692/423421/100857877
gga00071	Fatty acid degradation	7	34	0.184639	422345/416969/420878/395929/416324/422869/424405
gga01212	Fatty acid metabolism	10	53	0.193458	427561/420656/422345/416969/396061/395929/427232/427934/416324/422869
gga04146	Peroxisome	14	79	0.201028	771808/422345/418311/426601/420878/421548/100857465/423349/424598/770344/416324/421669/422869/424135
gga00670	One carbon pool by folate	4	17	0.202686	415532/427977/421633/395315
gga04142	Lysosome	20	119	0.210587	419077/416577/422081/771433/107055308/414800/424961/100859903/419879/422490/423394/101752092/105667218/100859261/415908/426739/421076/395817/422712/422410
gga00330	Arginine and proline metabolism	8	42	0.221143	373942/419057/428228/770737/416326/420293/421013/424405
gga04261	Adrenergic signaling in cardiomyocytes	21	127	0.225921	374174/771145/422933/101750705/424733/396367/396032/416872/373924/428435/428203/777366/428333/423737/416874/417319/769202/395350/421543/423090/374259
gga00640	Propanoate metabolism	6	30	0.23082	769021/423347/416969/395929/396221/422869
gga00650	Butanoate metabolism	5	24	0.233887	424380/424892/416969/395929/426991
gga00600	Sphingolipid metabolism	9	49	0.234037	419077/423714/423679/100858471/423394/107049056/424813/426249/420050
gga00380	Tryptophan metabolism	7	37	0.248298	417039/424072/395929/422409/424071/417202/424405
gga04070	Phosphatidylinositol signaling system	15	89	0.248959	416048/416767/419609/421656/422731/101751177/428279/422129/422136/419822/428692/423421/423197/424839/100857877
gga03030	DNA replication	6	31	0.25525	419053/422043/100859719/416997/418907/421878
gga00592	alpha-Linolenic acid metabolism	5	25	0.261575	416980/396394/426748/422869/423226
gga00730	Thiamine metabolism	3	13	0.266652	424697/396317/430522
gga04920	Adipocytokine signaling pathway	11	64	0.270723	422011/422815/422345/374223/417143/421148/427535/416324/396458/422592/427017
gga04672	Intestinal immune network for IgA production	7	38	0.270881	100858236/395485/428264/770074/430189/419964/395180
gga00010	Glycolysis / Gluconeogenesis	9	52	0.292296	428411/395833/423347/424599/768421/396221/396458/396017/424405
gga00340	Histidine metabolism	4	20	0.299325	417609/378924/421013/424405
gga04060	Cytokine-cytokine receptor interaction	31	202	0.302003	395362/395664/415651/404533/427620/100859797/419620/771058/428655/422581/395485/395199/396308/424705/374223/101747500/418502/425564/428264/421686/422062/395274/374270/416307/378930/395090/395196/378781/101748931/395111/395180
gga00561	Glycerolipid metabolism	10	60	0.319079	427577/420826/419941/424599/100858471/422129/771362/423197/424405/424839
gga04115	p53 signaling pathway	11	67	0.324462	417926/422211/429072/419823/378914/395274/395236/395401/417644/373987/424777
gga00250	Alanine, aspartate and glutamate metabolism	6	34	0.331941	418255/417039/417185/417609/770344/417545
gga04340	Hedgehog signaling pathway	8	48	0.348332	418375/422851/420391/770095/418361/416473/395615/419710
gga00051	Fructose and mannose metabolism	6	35	0.358188	428411/768421/427679/419040/769765/420292
gga00591	Linoleic acid metabolism	5	29	0.377426	416980/396394/426748/423226/424677
gga03320	PPAR signaling pathway	10	63	0.377776	373928/422345/424380/417220/417143/416324/396458/395479/769087/422869
gga00601	Glycosphingolipid biosynthesis - lacto and neolacto series	4	23	0.400009	395138/112530425/419718/769122
gga00260	Glycine, serine and threonine metabolism	6	37	0.410932	427577/771808/420015/771635/770737/770344
gga00430	Taurine and hypotaurine metabolism	2	10	0.414861	416945/419121
gga03008	Ribosome biogenesis in eukaryotes	11	72	0.417938	420876/419614/421811/415467/415897/419761/422665/416276/421295/423633/423985
gga00620	Pyruvate metabolism	6	38	0.437192	423347/424599/396221/420969/396458/424405
gga04080	Neuroactive ligand-receptor interaction	49	343	0.441149	771154/373933/428093/395368/427631/772096/769106/374212/395937/429171/428610/422011/428593/422933/428759/396256/101750705/395608/374223/429151/424940/418333/418226/417122/100859572/428409/101751513/428203/428252/395605/419914/373956/428644/428628/100859322/422801/772372/107049027/100857983/427517/427545/416280/771308/378781/421543/428547/395607/378784/395581
gga04020	Calcium signaling pathway	32	225	0.474172	374100/768907/373933/415748/396135/396356/374174/419859/422933/422181/422316/101750705/429091/395941/374128/396134/396032/428409/428203/428279/770074/422801/772372/423737/723973/427573/421142/408035/396111/396259/395671/395581
gga03015	mRNA surveillance pathway	11	75	0.474403	419021/417212/427266/423338/424733/419100/416872/421819/101750600/425473/424889
gga04210	Apoptosis	18	125	0.475308	417926/418166/374234/396223/374012/770762/395274/768589/395236/395401/418958/771158/417123/419964/422930/422592/422591/422410
gga00900	Terpenoid backbone biosynthesis	3	19	0.504133	421777/424380/420459
gga04912	GnRH signaling pathway	12	84	0.507679	395368/373931/374174/771145/419954/427144/423737/396394/427517/421579/422592/423226
gga00513	Various types of N-glycan biosynthesis	6	41	0.514259	395415/424952/418265/770994/100857165/422738
gga04260	Cardiac muscle contraction	10	70	0.515726	418676/396032/373924/777366/771947/416874/395350/421142/421392/374259
gga00310	Lysine degradation	8	56	0.525732	417712/771808/417757/395929/421406/414897/424447/424405
gga00520	Amino sugar and nucleotide sugar metabolism	7	49	0.53185	418220/768421/427679/769765/420292/395072/419931
gga00590	Arachidonic acid metabolism	7	49	0.53185	418512/416980/416945/396394/426748/423226/424677
gga03013	Nucleocytoplasmic transport	13	93	0.537768	101751988/417212/427760/420614/421484/423338/419100/415977/424457/427124/426146/421738/424889
gga00360	Phenylalanine metabolism	2	13	0.557573	417039/420015
gga00790	Folate biosynthesis	4	28	0.55923	418512/395270/420964/396317
gga04136	Autophagy - other	4	28	0.55923	417614/421784/428449/100857877
gga00270	Cysteine and methionine metabolism	6	43	0.563335	416675/417039/428135/418193/396221/417202
gga01230	Biosynthesis of amino acids	8	59	0.588224	428411/395833/418193/417185/422931/417545/420293/396017
gga00983	Drug metabolism - other enzymes	8	60	0.608162	770916/769866/415787/769339/771901/776992/769704/417467
gga04010	MAPK signaling pathway	35	260	0.612119	417840/100858422/374100/768907/420420/771145/419954/422316/424876/427144/395941/374128/771985/396134/415557/373924/777366/395274/424149/396394/396085/771550/395196/100858193/770905/419964/421579/422592/408035/423226/423202/396259/374259/395671/771961
gga04530	Tight junction	21	157	0.61281	418524/426867/418166/422292/374119/427144/415405/416083/770421/408032/769340/424682/427974/428091/101751943/416564/416874/420070/422592/427017/429135
gga01200	Carbon metabolism	13	99	0.633274	427577/428411/426429/395833/423347/418311/768421/416969/422931/770344/420969/396017/422869
gga01240	Biosynthesis of cofactors	17	129	0.634471	416975/420656/428135/101748948/395270/421797/423342/424599/424697/418193/427679/396317/421633/422409/422791/769765/430522
gga00053	Ascorbate and aldarate metabolism	2	15	0.63803	424599/424405
gga00120	Primary bile acid biosynthesis	2	15	0.63803	418107/422058
gga04270	Vascular smooth muscle contraction	16	122	0.640791	417852/415748/396356/396084/422933/396256/416872/416980/428203/396394/426748/419752/421543/423226/423787/101748596
gga00630	Glyoxylate and dicarboxylate metabolism	4	31	0.642975	427577/423347/418311/770344
gga04145	Phagosome	18	138	0.654152	418166/693260/419950/414800/404304/396191/417067/771888/420515/428421/426274/418979/417467/771876/430189/373987/776720/100857877
gga04012	ErbB signaling pathway	10	78	0.659503	374174/416734/378914/423737/395410/373906/395556/422592/408035/395671
gga04621	NOD-like receptor signaling pathway	17	131	0.660536	395664/417603/420420/430480/771145/421784/772164/374012/419563/428620/424835/415349/416998/395196/419755/422592/423463
gga00534	Glycosaminoglycan biosynthesis - heparan sulfate / heparin	3	24	0.668303	414781/416274/100859367
gga00510	N-Glycan biosynthesis	6	48	0.674317	395078/395415/424952/418265/100857165/422738
gga04137	Mitophagy - animal	8	64	0.682584	418163/416896/421784/415451/416800/417410/422930/422592
gga00564	Glycerophospholipid metabolism	12	95	0.686022	420826/419941/416980/100858471/421548/422129/396394/415716/426748/423226/423197/424839
gga04110	Cell cycle	15	118	0.687741	421226/422043/386582/395376/378914/422805/378922/395188/424466/418671/395401/415749/416158/420824/424777
gga00512	Mucin type O-glycan biosynthesis	4	33	0.69264	422075/112530425/423034/427260
gga00480	Glutathione metabolism	6	49	0.694196	420676/428135/770916/416945/419121/423209
gga00030	Pentose phosphate pathway	3	25	0.695899	427577/428411/422931
gga04622	RIG-I-like receptor signaling pathway	7	57	0.696705	430480/771145/421784/427144/100858653/419755/422592
gga00220	Arginine biosynthesis	2	17	0.706529	417185/417545
gga00910	Nitrogen metabolism	2	17	0.706529	417647/415791
gga00860	Porphyrin and chlorophyll metabolism	3	26	0.721722	771940/418998/416663
gga00100	Steroid biosynthesis	2	18	0.736523	422302/423065
gga00982	Drug metabolism - cytochrome P450	4	35	0.737182	770916/424072/424071/424393
gga04540	Gap junction	10	84	0.749464	373933/418166/101750705/374128/415557/396367/428252/428753/408035/395581
gga04620	Toll-like receptor signaling pathway	10	84	0.749464	395664/420420/419715/430480/771145/771173/426274/395196/422592/395210
gga00140	Steroid hormone biosynthesis	4	36	0.757548	100857436/419861/771930/418107
gga00980	Metabolism of xenobiotics by cytochrome P450	4	36	0.757548	418512/419861/771930/770916
gga03050	Proteasome	4	36	0.757548	421218/395804/425294/424926
gga04371	Apelin signaling pathway	15	124	0.759639	415748/373931/396356/422815/396367/723973/416874/417319/769202/428449/395210/396111/423787/427017/100857877
gga00532	Glycosaminoglycan biosynthesis - chondroitin sulfate / dermatan sulfate	2	19	0.763863	414781/422488
gga00020	Citrate cycle (TCA cycle)	3	28	0.768193	426429/420969/396458
gga01250	Biosynthesis of nucleotide sugars	4	37	0.776672	768421/427679/769765/420292
gga03420	Nucleotide excision repair	4	38	0.794585	419053/100859719/416997/418907
gga04217	Necroptosis	15	128	0.800945	395664/419077/374174/418502/374012/395274/423737/396394/395236/101749275/395196/395556/422592/423463/423226
gga05168	Herpes simplex virus 1 infection	18	152	0.804592	417926/395664/693260/420420/430480/421864/424948/418502/374012/416872/417067/417122/420372/395274/395236/395196/430189/422930
gga04141	Protein processing in endoplasmic reticulum	18	155	0.829769	417456/420508/395528/421973/422597/423707/424757/420655/428329/418265/415522/416313/100857165/421880/422930/422592/422738/423463
gga00040	Pentose and glucuronate interconversions	2	22	0.831562	424599/420432
gga00515	Mannose type O-glycan biosynthesis	2	23	0.849909	417175/422491
gga04744	Phototransduction	2	23	0.849909	419089/419864
gga00500	Starch and sucrose metabolism	3	33	0.857061	768421/414139/425007
gga01210	2-Oxocarboxylic acid metabolism	1	13	0.857512	418193
gga00230	Purine metabolism	14	128	0.86883	419089/430103/424697/427977/769866/395797/772125/423343/395315/430522/419675/422587/423678/427645
gga04625	C-type lectin receptor signaling pathway	9	87	0.872261	427839/430480/771145/428264/396384/395196/419752/419964/422592
gga04623	Cytosolic DNA-sensing pathway	4	44	0.879002	430480/421864/395196/769675
gga00062	Fatty acid elongation	2	25	0.881247	395929/427232
gga05164	Influenza A	15	139	0.887813	395313/417926/395664/420420/430480/428593/418528/418502/395274/395236/395196/430189/419755/769675/421738
gga00052	Galactose metabolism	3	36	0.894708	428411/768421/425007
gga04916	Melanogenesis	9	91	0.902766	395775/374174/422011/100170842/373971/396367/428333/423737/373885
gga00533	Glycosaminoglycan biosynthesis - keratan sulfate	1	16	0.909185	429123
gga00770	Pantothenate and CoA biosynthesis	1	16	0.909185	418193
gga04114	Oocyte meiosis	10	101	0.911678	374174/771145/421226/423878/416872/422805/423737/395188/416158/420650
gga04218	Cellular senescence	15	144	0.915695	395555/416329/693260/395658/419880/419844/771145/386582/416872/417067/378914/395401/420824/374246/424777
gga00240	Pyrimidine metabolism	5	58	0.921179	430103/771901/776992/423343/419675
gga04130	SNARE interactions in vesicular transport	2	29	0.926565	417321/419973
gga04310	Wnt signaling pathway	15	147	0.929479	418983/374174/429784/422531/100170842/417831/423737/771427/373885/395479/421715/422592/422234/423532/424437
gga04140	Autophagy - animal	13	131	0.933536	100857587/416048/417635/417614/107053109/421784/414800/416800/423656/428449/422930/422592/100857877
gga01040	Biosynthesis of unsaturated fatty acids	2	30	0.935024	427232/422869
gga04914	Progesterone-mediated oocyte maturation	7	80	0.941702	416204/771145/421226/396367/422805/422592/423463
gga00514	Other types of O-glycan biosynthesis	3	43	0.950252	417175/423034/424447
gga04330	Notch signaling pathway	4	55	0.958526	395655/428441/426905/431243
gga04910	Insulin signaling pathway	11	122	0.962933	422815/422181/768421/416872/417173/396061/396458/422592/428692/771961/427017
gga04370	VEGF signaling pathway	4	58	0.969587	771145/395832/396394/423226
gga03018	RNA degradation	5	69	0.97197	428411/422508/420669/396017/428595
gga03022	Basal transcription factors	2	38	0.976208	419929/428778
gga05132	Salmonella infection	23	234	0.977842	418166/415672/420420/428453/419715/771145/374012/427708/417663/419939/426274/416700/418979/100859081/416874/395196/419822/421660/422592/771257/423463/776720/100857877
gga04350	TGF-beta signaling pathway	7	92	0.97935	395822/771058/428655/396308/373992/395281/373987
gga04810	Regulation of actin cytoskeleton	18	195	0.982934	768907/415748/396225/396356/416734/374128/415560/416872/395832/772372/424191/416874/419752/101749531/408035/396259/395180/424108
gga00830	Retinol metabolism	2	41	0.983835	424072/424071
gga00190	Oxidative phosphorylation	9	117	0.987482	419039/418541/100857596/419866/771478/771947/419743/421392/424032
gga04120	Ubiquitin mediated proteolysis	10	135	0.99395	418682/415367/395528/429072/374119/427144/374012/422805/101748328/421463
gga03010	Ribosome	8	121	0.996525	418723/421121/418016/373957/417158/769996/422507/426666
gga04068	FoxO signaling pathway	8	122	0.996847	771145/428264/378914/395401/396458/422592/408035/427017
gga04150	mTOR signaling pathway	10	143	0.997054	770898/417614/107053109/100170842/416757/416800/419296/427642/395784/373885
gga04520	Adherens junction	3	71	0.998224	395330/417853/396134
gga04144	Endocytosis	18	232	0.998913	693260/420634/422952/395199/424698/396191/426797/374119/418883/396265/415451/417067/395202/396449/418077/395817/396259/424633
gga03040	Spliceosome	4	114	0.99996	419959/428281/420402/424889
