# Supplementary material for: Large-Scale Whole Genome Sequencing Study Reveals Genetic Architecture and Key Variants for Breast Muscle Weight in Native Chickens
Source: Genes (Basel). 2021 Dec 21;13(1):3. doi: 10.3390/genes13010003 (PMC8774586; doi:10.3390/genes13010003)
Supplement: Supplementary file 1 [file genes-13-00003-s001.zip › Supplement Table S5.xlsx]

## Sheet: Sheet1
Supplement Table S5. Statistics for conservation score and frequency difference of high-impact SNPs.
Chromosome	Position	Minor allele	Major allele	PhastCons score	Fisher's exact test pvalue
1	346376	T	C	0.982	6.00934e-07
1	1098280	T	C	0.998	1.59416e-17
1	1400921	G	A	1	1.80777e-07
1	2457491	A	C	1	1.24751e-06
1	4810094	T	C	1	1.06794e-13
1	8914649	T	A	1	2.17482e-14
1	8914661	G	A	1	3.13212e-14
1	10046726	T	C	1	3.83727e-07
1	10852398	A	G	1	7.90114e-07
1	12440865	A	G	1	8.99004e-07
1	12556413	A	G	1	7.24685e-08
1	12857482	T	C	0.987	1.61443e-08
1	12866749	T	C	1	4.86712e-07
1	12983275	T	A	1	4.99407e-15
1	13016949	G	A	1	3.39504e-11
1	13042419	T	G	0.997	4.42452e-26
1	13056837	A	G	1	5.30513e-08
1	13057795	G	C	1	1.81884e-08
1	15096771	A	G	1	7.25115e-10
1	16328180	T	C	1	5.0233e-09
1	20214501	T	C	1	7.56969e-07
1	20492986	G	C	0.999	1.90505e-09
1	20498716	G	A	1	6.71986e-07
1	21032129	A	G	0.995	2.58225e-24
1	23016214	A	G	1	1.86839e-07
1	23078288	C	G	1	7.02596e-07
1	23078403	C	G	1	9.83193e-08
1	23424384	C	T	1	8.00395e-08
1	23495054	A	G	1	7.42701e-08
1	25094271	C	T	0.997	1.41479e-12
1	33648360	G	A	1	1.19755e-13
1	34009766	G	T	1	6.18874e-22
1	34010955	T	C	1	2.88446e-21
1	35237961	T	A	0.991	3.9387e-13
1	35250340	G	T	1	1.40816e-11
1	35389513	C	G	1	4.70056e-13
1	35948446	T	C	1	2.98755e-20
1	35985471	T	C	1	7.23193e-15
1	35997252	G	A	0.998	1.13907e-12
1	36155580	C	T	1	1.37416e-19
1	36911108	C	G	1	6.1727e-16
1	37836275	G	C	1	4.31834e-14
1	37845122	G	T	1	4.3696e-10
1	38033447	A	C	1	3.27022e-08
1	39845602	A	C	1	7.261e-10
1	39904407	A	G	1	6.00934e-07
1	39904413	A	G	1	8.72011e-07
1	46686733	C	T	1	5.13038e-10
1	51071296	T	G	1	6.02222e-07
1	54261510	T	G	1	2.64667e-10
1	54701594	C	G	1	8.46826e-15
1	56238874	G	A	0.999	3.93508e-09
1	56580695	A	G	1	1.14838e-07
1	56867833	T	G	0.986	1.31137e-07
1	60287088	G	C	1	1.26336e-08
1	61835674	A	G	1	6.59592e-10
1	62062491	A	G	1	6.15712e-13
1	62063682	T	A	1	5.07908e-14
1	62093060	G	C	1	1.15164e-08
1	68518837	A	G	1	1.74912e-07
1	71281159	A	C	0.998	2.53824e-12
1	71287286	C	T	1	1.39121e-10
1	71303279	G	C	1	6.50557e-08
1	71981222	T	C	1	9.88565e-08
1	73398808	C	T	1	1.6086e-09
1	73693154	G	A	1	2.48162e-09
1	73708982	G	A	1	8.45626e-14
1	74605559	T	C	1	6.7011e-10
1	75722594	G	A	1	9.43736e-10
1	75804297	A	G	0.993	1.696e-09
1	75804315	G	A	1	1.60774e-13
1	75810557	A	G	1	3.04951e-12
1	76390401	T	A	0.998	1.5235e-12
1	77244100	C	T	1	1.17732e-07
1	78564033	A	G	1	4.83284e-07
1	79335763	T	C	1	4.78288e-10
1	79859161	T	C	0.988	4.63134e-10
1	80148154	A	G	1	4.59495e-07
1	80207923	C	G	1	1.71232e-07
1	80724830	A	G	1	3.75645e-08
1	80725124	T	G	1	1.32625e-07
1	81355205	A	G	1	1.16017e-06
1	84367969	G	A	1	9.73319e-11
1	84406819	T	G	1	1.57426e-08
1	84409742	A	G	0.99	3.9769e-07
1	84675445	C	G	0.998	5.67031e-07
1	85251125	T	C	1	2.20193e-12
1	85362013	C	G	1	2.39396e-13
1	85954855	G	A	1	3.02937e-10
1	86100174	G	A	1	2.22703e-09
1	86429009	G	A	1	9.53931e-11
1	88398893	T	C	1	2.57093e-12
1	88837484	C	T	1	4.00978e-17
1	89795640	T	C	0.998	7.18801e-14
1	91185569	G	C	1	6.3423e-10
1	91200315	C	T	1	1.57286e-12
1	92969286	C	T	0.995	1.85593e-13
1	93211442	C	T	1	1.11614e-10
1	93798557	A	G	1	1.03468e-17
1	97935538	A	G	1	1.79073e-15
1	99438038	G	A	1	3.39218e-22
1	99446503	C	G	0.995	9.09426e-17
1	99447393	T	G	1	1.36713e-16
1	106026171	A	G	1	3.88613e-11
1	106265422	G	C	1	4.43341e-14
1	106265433	C	T	1	2.24906e-13
1	106683203	T	C	0.986	5.65295e-08
1	107913685	T	G	1	2.62959e-12
1	108005085	A	G	0.997	2.58021e-08
1	108005904	A	G	1	7.69974e-10
1	108190411	G	A	0.996	6.48465e-11
1	108387638	C	T	0.995	1.05744e-08
1	109268092	A	T	0.98	3.80156e-16
1	109285243	C	T	1	7.56423e-11
1	110246422	A	G	1	1.84247e-11
1	110269272	C	T	1	1.76514e-10
1	110269277	T	C	1	2.10748e-12
1	110407108	A	G	1	7.60545e-15
1	110594190	T	C	1	4.24557e-17
1	110762265	C	T	1	2.32745e-17
1	111310687	C	T	1	4.21795e-10
1	124851110	G	A	0.987	1.15562e-08
1	124851128	A	G	0.995	2.61934e-08
1	130086940	G	C	1	7.39337e-07
1	130461951	G	C	0.999	5.86111e-10
1	131514711	T	C	1	1.2671e-10
1	131887513	A	G	1	7.9633e-09
1	132018045	G	A	1	2.41714e-08
1	141537766	A	G	1	5.23212e-07
1	144281225	C	A	1	1.53049e-14
1	146171813	G	A	1	1.26699e-10
1	147910405	C	G	0.997	4.81108e-14
1	155725160	T	G	1	1.38119e-13
1	155752540	A	C	1	4.87201e-08
1	155838210	A	C	0.996	7.34139e-07
1	155850055	G	A	0.993	8.65842e-07
1	164780571	G	A	0.998	8.99004e-07
1	170697807	G	A	1	1.44994e-14
1	171399122	G	A	1	1.2062e-10
1	172592823	T	G	0.994	3.4843e-07
1	172771058	C	T	0.999	6.24088e-12
1	172771332	C	T	0.992	5.85653e-13
1	172774988	A	G	0.997	5.17032e-13
1	173545631	C	T	0.986	7.22639e-20
1	174273801	G	A	1	2.47556e-07
1	175228030	G	A	1	3.40303e-09
1	175551499	A	G	1	5.14206e-12
1	175567999	G	C	1	1.36659e-08
1	177260978	G	A	0.999	5.22675e-18
1	181559837	G	A	0.998	7.97018e-08
1	181630851	G	C	0.985	3.39001e-07
1	182978526	C	G	1	6.4098e-13
1	186762029	C	A	1	5.34814e-11
1	187007989	A	T	1	5.07035e-08
1	187086172	G	A	1	4.10145e-09
1	187131235	A	C	0.998	7.41672e-24
1	187160696	C	T	1	1.01719e-08
1	187163359	A	G	0.994	3.45101e-09
1	187242937	A	T	1	8.67111e-23
1	187719246	T	C	0.986	2.95797e-10
1	188913595	C	T	0.999	7.7049e-07
1	188915413	C	T	1	1.32645e-17
1	189476490	C	A	0.999	3.89844e-16
1	190300078	T	C	1	9.54438e-08
1	190328217	T	G	1	5.54056e-12
1	191563408	T	C	1	1.36226e-14
1	191660916	C	T	1	1.00769e-12
1	195153493	C	G	1	4.3696e-10
1	195632384	A	G	1	5.49899e-17
1	196074778	G	C	1	2.71569e-07
2	1992781	A	G	1	4.46944e-08
2	2052672	G	A	0.997	3.00892e-19
2	2116741	C	A	1	2.58279e-20
2	4417354	A	C	0.982	9.95428e-09
2	4417826	A	G	0.996	5.43226e-09
2	4672188	T	C	0.99	9.09152e-10
2	4771172	A	C	0.996	8.04338e-08
2	4782647	C	T	0.994	8.24243e-08
2	4899629	C	T	1	5.00878e-10
2	6247529	A	G	0.998	1.07734e-15
2	6288825	C	T	1	1.91894e-12
2	6293151	A	G	0.999	3.64623e-07
2	8166334	T	C	0.994	2.53902e-07
2	9570829	C	T	1	1.69391e-13
2	9630197	C	G	1	5.02407e-13
2	9639632	A	G	1	9.69203e-09
2	10527770	T	C	0.986	1.25304e-07
2	12861712	T	G	1	5.82364e-11
2	14629361	A	G	1	3.30744e-10
2	15919411	A	G	0.987	7.76142e-18
2	15973435	T	C	0.987	2.95618e-18
2	16851242	A	C	1	2.72376e-07
2	18290973	C	A	1	1.11358e-06
2	19430738	A	G	0.988	2.25758e-07
2	19434573	T	C	0.998	5.59686e-11
2	19449471	T	C	0.999	7.70543e-07
2	19451816	A	C	1	2.35338e-08
2	19503966	C	G	1	9.90599e-08
2	19516059	C	T	1	9.96434e-07
2	19517316	C	T	1	3.72069e-17
2	19756723	G	T	1	4.59495e-07
2	19938049	G	A	0.981	6.5374e-10
2	20025311	T	C	1	1.0755e-07
2	20380934	G	C	1	2.44752e-14
2	20985463	T	A	0.999	5.06739e-12
2	28403373	T	A	1	2.2073e-08
2	31134699	A	G	1	1.79159e-08
2	31136713	A	G	0.998	9.17993e-13
2	31331378	A	G	1	1.29483e-11
2	33231574	G	A	1	1.73074e-07
2	35807927	C	G	1	7.46261e-08
2	37887599	T	A	0.99	1.79812e-08
2	40467771	A	C	1	3.25871e-08
2	41548214	C	G	0.998	8.0933e-11
2	41773645	G	A	1	1.00294e-16
2	42215236	T	A	0.998	9.67362e-09
2	42598811	T	A	1	1.3824e-14
2	42599552	G	T	0.999	2.94701e-17
2	42599810	T	C	1	5.02733e-08
2	42607944	T	C	1	8.94693e-07
2	42713902	T	C	1	3.9297e-10
2	45399004	A	G	0.994	2.98365e-07
2	48500292	C	G	0.998	1.20536e-12
2	55866477	A	G	1	2.00531e-08
2	57857871	A	G	0.998	1.55888e-07
2	59411117	T	C	0.998	2.52707e-08
2	60273257	T	C	0.989	4.66251e-09
2	63575904	A	G	1	1.31851e-08
2	64652718	A	T	0.998	2.73463e-10
2	64668073	A	G	1	5.1378e-20
2	65280142	A	G	0.98	2.75734e-22
2	65919552	G	A	1	3.90051e-08
2	66435045	T	C	0.997	2.5606e-16
2	84843430	T	C	0.996	1.08023e-12
2	88421185	C	T	1	2.57468e-10
2	93770931	A	G	1	1.60566e-08
2	98516962	G	A	1	5.35705e-13
2	99553066	A	G	1	9.43658e-11
2	99611689	G	C	1	1.80292e-12
2	102645868	A	G	1	1.32552e-16
2	102846736	A	G	0.998	1.26112e-14
2	103064058	C	T	0.992	4.57057e-10
2	103158715	A	G	0.999	1.39817e-18
2	103158746	A	G	0.993	9.78919e-18
2	103402256	A	G	0.989	3.04721e-23
2	105946016	T	G	0.997	1.57246e-07
2	107925158	A	T	1	2.51876e-13
2	107990758	C	T	0.997	3.79566e-11
2	110616646	A	G	0.992	1.46603e-07
2	110619441	T	C	1	1.45236e-06
2	115667508	A	G	1	1.62363e-14
2	115864225	G	A	1	1.60855e-08
2	115889109	G	C	1	9.16521e-07
2	122471705	T	C	1	6.84807e-07
2	122586268	G	A	0.999	6.10802e-16
2	122593198	C	G	1	1.19002e-14
2	124212571	G	C	1	5.41402e-07
2	124719364	C	A	1	7.94241e-10
2	126863103	C	T	1	6.89206e-08
2	126904781	G	T	1	2.68664e-08
2	132216377	C	T	0.983	6.57936e-07
2	135661605	T	C	0.996	1.58206e-08
2	137927461	C	A	0.985	3.36067e-14
2	137933828	T	C	1	4.8659e-13
2	138114713	C	T	0.982	1.41348e-15
2	141658600	T	C	1	6.57408e-14
2	148413698	T	C	1	7.4321e-07
3	77968	G	T	1	5.51208e-09
3	89523	G	A	0.99	1.32112e-10
3	3295671	C	T	0.994	1.15937e-08
3	5415599	G	A	0.993	1.93471e-09
3	9228348	T	C	1	2.49397e-08
3	9242429	C	T	1	6.52417e-08
3	15422891	A	G	0.983	2.79721e-09
3	16508523	A	G	0.995	4.87127e-07
3	16509637	T	G	1	2.15397e-07
3	16694652	G	A	0.998	1.65937e-09
3	24009021	A	C	1	8.65615e-11
3	25342958	C	T	1	3.00087e-07
3	25624531	G	A	0.988	3.06816e-07
3	26953684	C	T	1	3.05484e-07
3	27418119	A	C	1	3.0802e-07
3	28837229	G	A	1	3.6459e-14
3	31691693	C	T	0.998	7.23443e-08
3	33639662	C	G	1	2.06721e-08
3	33941746	A	G	0.993	8.33653e-07
3	39846904	A	G	1	4.63756e-21
3	40549570	C	T	0.989	1.3224e-06
3	40610662	A	G	0.991	1.45204e-07
3	40791740	T	C	0.995	3.73648e-08
3	45400007	T	A	1	2.85808e-09
3	45485297	A	C	1	8.10321e-10
3	45490406	A	G	0.991	1.11906e-09
3	45678736	C	T	0.999	3.27222e-08
3	47299245	T	C	1	1.14882e-06
3	47340121	A	C	1	2.59995e-09
3	50675987	A	G	1	3.51142e-08
3	51962993	A	T	1	5.26941e-07
3	52396482	G	A	1	7.59958e-08
3	53153147	G	A	1	1.8289e-08
3	58135103	G	A	1	1.67782e-09
3	58264317	T	C	1	7.264e-08
3	59302789	A	G	0.998	5.35223e-10
3	59341264	T	C	1	1.56959e-07
3	59830695	T	C	0.993	6.43734e-17
3	59883469	A	G	0.987	6.78869e-07
3	61274441	T	G	0.998	1.65449e-12
3	61915198	A	G	0.998	1.94662e-07
3	61933557	T	A	1	4.87653e-08
3	61934704	G	A	1	5.19571e-10
3	61943086	A	G	1	2.58382e-11
3	61964675	G	A	1	5.49294e-07
3	62787973	A	C	1	4.21562e-10
3	63129205	C	T	1	4.69744e-10
3	63137690	T	A	0.983	1.34178e-07
3	63250510	T	C	0.997	7.74834e-07
3	63712681	A	C	1	1.14539e-10
3	63712711	T	G	1	1.91879e-10
3	63770744	T	G	1	1.76542e-07
3	65817342	G	A	1	3.23202e-10
3	67055864	A	G	1	1.44381e-06
3	67059500	T	C	1	4.49006e-07
3	67738457	T	C	0.991	4.29285e-08
3	67945955	A	G	1	1.03846e-10
3	68146293	T	C	1	1.95147e-08
3	70689985	G	C	1	3.77714e-16
3	71519687	G	T	1	1.24699e-12
3	72452074	T	C	1	5.63909e-11
3	72506161	C	T	0.997	4.16167e-26
3	72508419	T	C	1	3.11891e-32
3	75431082	A	G	1	1.09431e-09
3	75436868	G	T	0.986	4.30412e-13
3	75441468	T	C	0.996	1.51868e-10
3	75494935	T	G	1	1.81835e-12
3	75504717	A	G	0.998	5.57452e-07
3	75505886	A	G	1	4.89758e-14
3	75514905	G	A	1	7.85841e-08
3	76437351	A	C	0.996	3.09108e-07
3	76473253	C	G	1	6.94883e-13
3	76478761	C	G	0.995	1.42292e-18
3	76506101	T	C	1	1.5763e-28
3	77492866	G	C	0.999	7.72436e-11
3	77497307	T	C	1	1.29735e-13
3	77503352	G	A	1	6.38122e-11
3	77978400	A	C	1	7.6087e-12
3	78013735	A	G	1	5.89922e-17
3	79416649	A	G	1	7.35348e-08
3	79937441	T	C	0.995	5.16652e-11
3	80819829	T	G	1	6.5059e-16
3	81538189	C	G	1	2.78103e-07
3	85554180	A	G	1	2.15401e-07
3	85628586	G	A	1	3.45356e-12
3	86823404	C	T	1	1.43693e-06
3	87021148	G	C	1	6.21363e-12
3	87033985	T	C	0.995	3.35926e-18
3	87291493	G	A	0.985	1.37684e-15
3	102227023	A	G	1	8.76025e-07
3	102281385	A	T	0.999	1.32998e-07
3	104236798	G	A	0.995	2.21066e-10
3	104318186	A	G	1	2.58326e-08
3	104329648	A	G	0.998	2.27802e-10
3	104374153	C	G	1	3.87973e-07
3	104505761	C	T	0.99	4.84584e-07
3	104509878	G	C	1	1.57813e-07
3	105031167	A	G	1	4.01768e-07
3	105122834	C	T	0.999	1.41277e-16
3	105403078	G	C	1	4.47977e-15
3	107482902	A	G	1	2.92751e-10
3	107548031	A	G	1	9.92549e-11
3	109823396	A	G	1	5.66986e-07
3	109823970	C	A	0.999	7.24407e-09
3	109839442	A	G	1	4.66599e-09
3	109945013	T	C	1	1.25334e-19
4	1232268	A	T	1	3.32796e-08
4	1232271	T	G	1	5.14983e-08
4	1651602	T	C	1	2.04851e-20
4	1841515	T	C	1	2.04225e-17
4	1874873	T	C	0.997	9.92889e-12
4	2434305	T	G	0.997	3.8663e-12
4	2461966	G	A	1	7.27595e-12
4	2536179	C	T	0.998	4.1291e-12
4	5160648	T	G	0.981	5.27354e-21
4	5210338	G	A	1	8.16988e-07
4	8578042	C	T	0.985	2.0936e-08
4	8611204	A	G	1	1.26937e-12
4	8680430	T	A	1	1.05802e-07
4	9296395	C	T	1	1.49825e-09
4	11238090	T	C	1	2.73029e-08
4	11277228	C	T	1	2.98966e-12
4	11364937	A	G	0.999	2.86076e-11
4	12008992	C	T	1	2.74016e-12
4	12107525	A	G	1	4.95068e-07
4	12901087	A	G	0.988	5.09642e-09
4	13519995	G	T	1	6.72763e-12
4	13790698	C	T	1	4.11676e-09
4	17161420	A	G	1	5.18726e-08
4	17824911	C	T	1	1.29993e-17
4	18702350	A	G	1	2.78103e-07
4	19987126	A	T	1	3.54196e-07
4	20902657	A	G	0.993	1.28861e-06
4	21776184	A	G	1	1.34377e-18
4	21800469	G	A	1	7.96385e-08
4	31700628	T	C	0.997	1.43573e-12
4	31967745	A	G	1	6.42737e-20
4	31979671	T	C	1	1.03438e-15
4	33148273	A	C	0.988	8.77626e-18
4	33391865	G	T	1	1.91948e-08
4	34152698	A	G	1	2.66177e-14
4	34559400	A	G	1	1.13489e-09
4	34593112	C	T	1	3.40678e-07
4	34778303	G	A	1	1.78059e-07
4	34820609	G	C	0.995	6.39304e-07
4	38209785	A	G	1	6.76439e-11
4	39335793	C	T	1	7.20846e-12
4	39335804	A	G	1	2.61712e-12
4	39342766	C	T	0.998	1.45082e-10
4	44355084	A	G	0.992	7.69656e-13
4	44361026	T	C	1	1.32652e-09
4	45466818	G	A	0.989	2.71055e-16
4	45647907	T	G	1	6.9399e-09
4	45657068	T	C	0.984	1.60521e-07
4	45975897	T	A	1	1.66762e-07
4	46880380	T	G	1	3.24816e-08
4	46942934	G	A	1	1.22184e-06
4	46945916	G	A	1	6.50557e-08
4	47005965	T	C	1	1.36899e-07
4	48319547	A	G	1	6.29788e-13
4	53555499	G	A	1	6.19755e-07
4	53628554	T	C	0.996	8.4892e-08
4	53629411	T	C	0.999	1.15164e-08
4	53630155	G	T	0.991	2.02444e-08
4	56744355	C	T	0.985	6.96165e-07
4	57859055	C	T	0.998	2.83823e-07
4	60854225	A	C	1	6.89655e-07
4	62802418	G	A	0.985	7.53477e-13
4	62969891	A	G	1	1.29585e-06
4	63693402	A	G	1	6.98085e-11
4	64385140	A	G	1	8.79975e-11
4	64386010	T	C	0.984	4.33542e-11
4	64721471	C	T	0.98	7.02493e-12
4	65838214	C	T	1	4.14327e-11
4	66698865	T	A	0.998	1.62893e-07
4	66765619	G	A	0.997	3.66389e-09
4	69311709	C	G	0.996	1.45087e-09
4	69489499	C	T	0.999	4.24398e-07
4	69919663	C	T	1	9.10709e-07
4	73492281	T	C	1	2.63174e-13
4	74073527	G	A	1	1.10972e-22
4	74097303	G	A	0.998	4.5772e-22
4	74960612	T	C	0.999	8.90585e-13
4	75913385	C	T	0.994	4.9236e-17
4	75969300	T	C	0.991	1.00625e-15
4	79085083	T	C	1	1.3589e-15
4	79115631	T	C	1	1.37625e-14
4	79718623	A	G	1	7.11205e-14
4	79729735	G	T	0.996	9.17942e-13
4	79836160	T	G	1	6.36989e-07
4	79850560	A	G	1	7.57682e-13
4	80541172	T	C	1	3.1819e-17
4	80818206	G	A	1	1.78435e-12
4	80981168	A	G	1	6.66599e-08
4	82006710	A	G	1	1.36839e-14
4	82046609	C	G	1	1.98585e-16
4	82181249	T	C	1	3.77511e-13
4	82264199	C	T	1	2.31099e-10
4	83219251	A	G	1	1.90182e-17
4	83333073	G	A	1	2.54244e-10
4	89092867	C	G	1	2.61012e-08
4	89619083	G	A	1	1.52348e-07
4	89626347	T	C	0.991	2.12456e-11
4	89673535	A	G	0.989	5.08021e-07
4	89738675	T	A	1	1.14791e-08
5	966227	C	G	0.994	1.12102e-09
5	5786394	G	C	0.985	4.70609e-07
5	5818830	T	A	0.994	1.64477e-11
5	5849277	A	G	1	4.31402e-07
5	8567006	A	C	1	5.25614e-08
5	8681299	C	G	1	4.50098e-17
5	9799873	T	G	1	4.43028e-13
5	9907744	G	A	1	1.69034e-10
5	10658055	T	G	1	3.23803e-25
5	11455276	C	T	1	2.62635e-10
5	12396215	C	T	1	2.53175e-20
5	22051560	T	C	1	6.44919e-07
5	24127948	T	A	1	1.39088e-07
5	24168538	T	C	1	1.35134e-06
5	25555266	C	T	1	2.84493e-07
5	29752106	C	T	1	7.24542e-07
5	29842772	T	C	1	7.58485e-10
5	30407863	C	G	1	2.68884e-09
5	30453220	G	A	1	3.33121e-09
5	30471681	A	C	1	3.6398e-10
5	34388097	G	A	0.997	1.49586e-09
5	34413979	A	G	1	5.00112e-09
5	34656157	A	C	1	4.31206e-08
5	37355252	A	G	1	7.31322e-08
5	37832989	A	G	1	3.45992e-09
5	37848757	T	A	1	6.94972e-18
5	38065754	A	G	0.996	7.72286e-12
5	43070201	C	T	1	7.10767e-12
5	43298398	T	C	1	2.02923e-14
5	44016440	G	A	1	1.06959e-09
5	45276104	C	A	1	2.99399e-07
5	45666874	C	G	1	2.10019e-09
5	45705248	T	A	1	1.67645e-08
5	46215749	C	T	0.989	2.43585e-08
5	46217812	G	A	1	4.04411e-08
5	53079487	T	C	0.985	5.08182e-08
5	53237415	G	A	1	1.23709e-07
5	53269205	G	A	0.993	5.58984e-09
5	53272470	C	T	1	1.25902e-15
5	53304391	C	T	1	8.38748e-09
5	53304424	C	T	1	1.24779e-07
5	53340461	A	C	0.987	7.57652e-07
5	54157721	C	T	1	1.42964e-06
5	55402105	A	G	1	1.15906e-06
5	56078906	A	C	1	2.05022e-07
5	56080150	C	T	0.999	6.24797e-07
5	58070721	A	G	0.994	2.17083e-09
5	58884804	A	G	0.998	4.3402e-07
6	3299142	A	G	1	1.91283e-09
6	3441358	G	C	1	3.47321e-07
6	5798717	G	A	0.999	1.87276e-08
6	5887823	T	G	1	1.24191e-16
6	5889579	A	G	1	9.01507e-11
6	5919608	G	C	1	6.54159e-17
6	7299221	T	A	1	5.8897e-12
6	7346785	A	T	0.996	3.19739e-13
6	8671613	C	G	1	2.41341e-12
6	8930983	A	G	0.986	8.64293e-12
6	8948916	T	G	1	4.31633e-07
6	8949305	A	G	1	6.57968e-08
6	9722234	A	C	1	2.53351e-12
6	10302805	A	G	1	2.66693e-07
6	10463491	A	C	1	4.62351e-14
6	11420548	A	G	0.982	1.82785e-09
6	11508723	A	G	0.994	1.6693e-10
6	12235019	G	A	0.994	9.09566e-07
6	12247979	G	A	0.991	6.19526e-08
6	12493882	A	T	1	8.38748e-09
6	12498857	T	C	0.99	2.1951e-17
6	12612286	T	C	1	8.52597e-13
6	17042376	A	T	0.996	1.82589e-09
6	18594315	T	C	1	4.91967e-09
6	18600269	A	G	1	2.83823e-07
6	20092907	A	G	1	3.41728e-07
6	23116959	T	C	1	1.20737e-06
6	23117004	C	G	1	3.44477e-07
6	24571205	G	A	1	1.53607e-10
6	24787182	C	T	1	2.8581e-20
6	25118527	C	T	1	2.52939e-08
6	25150129	A	G	1	6.40555e-13
6	26652588	A	G	1	2.98986e-15
6	26748165	C	T	1	6.8193e-08
6	28402643	G	A	0.994	1.46333e-06
6	28407561	T	C	1	1.85489e-08
6	28429787	T	C	1	5.89062e-15
6	28689166	T	G	1	3.18942e-07
6	28697473	A	C	0.999	3.72545e-12
6	28697702	C	G	1	9.61539e-07
6	28785126	A	G	0.989	6.04139e-12
6	31906784	G	A	1	6.89415e-07
6	32363371	G	T	0.992	4.31263e-07
6	36271017	C	G	0.994	8.12143e-09
7	440156	C	T	1	2.44184e-07
7	4818670	T	G	0.987	2.96148e-11
7	5115209	T	C	1	6.0165e-10
7	5203779	T	C	1	1.5803e-08
7	5920083	G	T	0.999	2.2162e-07
7	7069372	C	G	0.998	1.6662e-12
7	9690112	C	T	0.992	9.19047e-11
7	9793442	A	G	1	7.16224e-14
7	11147375	G	C	1	9.01507e-11
7	14310131	T	C	1	1.12466e-06
7	15345244	G	C	1	9.4006e-13
7	15389789	A	G	1	3.93159e-08
7	15404166	G	T	1	1.07626e-06
7	15749910	C	G	1	6.94918e-08
7	17839365	A	G	1	2.51501e-07
7	17934573	C	A	1	6.45962e-10
7	18128852	T	C	1	1.26206e-11
7	18171151	A	G	0.999	4.21031e-09
7	20177543	A	G	1	1.43573e-12
7	21855568	G	A	1	2.17173e-09
7	31589347	G	A	0.996	2.51829e-09
7	33131572	T	C	0.998	3.62509e-07
7	35166877	G	A	0.998	3.39911e-16
8	1699857	T	A	1	5.21892e-09
8	1701294	C	T	0.998	1.40974e-06
8	1701401	G	A	0.995	1.84321e-07
8	2937674	T	G	1	4.2386e-07
8	4195707	C	T	1	2.48337e-18
8	4648366	G	C	1	4.1894e-08
8	4713537	G	T	1	6.81238e-08
8	5861839	C	T	0.995	2.91591e-08
8	6609785	A	G	1	9.12887e-08
8	6845932	G	C	0.983	7.90383e-07
8	6845933	C	T	1	1.23611e-06
8	7375858	T	A	0.996	4.29217e-10
8	7471163	A	G	0.996	1.61177e-08
8	12107938	A	G	1	1.64728e-12
8	12437100	T	C	1	1.12406e-07
8	14707710	T	G	1	2.05664e-12
8	16773385	G	A	1	8.08159e-10
8	16928090	T	C	0.991	1.34669e-11
8	21536709	T	G	1	1.39895e-09
8	21582076	T	C	1	6.66756e-08
8	24140421	C	G	1	1.51635e-08
8	24430756	C	A	1	1.45317e-06
8	25286853	C	T	1	3.14923e-08
8	25490537	C	G	1	5.30513e-08
8	25595430	A	G	1	1.32225e-24
8	25597078	A	G	1	1.97652e-33
8	25597164	G	T	1	3.8113e-13
8	25632105	G	C	0.996	2.10023e-15
8	25633979	A	G	0.997	6.49606e-07
8	25659595	C	G	1	7.19056e-33
8	25659596	T	A	1	7.19056e-33
8	26683773	T	C	1	5.82311e-10
8	26688810	T	A	1	1.31178e-08
8	26695263	T	G	1	5.10964e-10
8	27013563	A	G	1	1.8595e-12
8	27843448	C	G	1	1.53335e-06
8	28548595	A	G	0.994	1.75686e-07
8	28622784	A	G	1	4.84827e-14
8	28660880	T	C	1	2.15652e-13
8	28923943	G	C	1	1.00609e-14
8	29122638	G	A	0.998	2.77891e-10
8	29136430	A	T	1	2.48228e-14
8	29265811	T	G	1	1.33485e-12
9	666583	A	C	1	1.3154e-12
9	3565718	T	G	1	9.05952e-08
9	3821920	G	A	1	8.66177e-07
9	4287665	A	C	1	2.07674e-09
9	4304270	C	T	1	1.67557e-07
9	4526682	T	C	1	1.37628e-08
9	4775205	C	T	0.981	4.59507e-12
9	4801890	T	G	1	4.7486e-15
9	4852549	A	G	1	4.80489e-08
9	5313925	A	G	0.997	1.46921e-08
9	5376075	A	G	1	3.71473e-15
9	6043968	C	A	1	7.38482e-09
9	6069006	G	A	1	1.50782e-08
9	10825402	G	A	1	9.32566e-07
9	12626941	A	G	1	5.39101e-08
9	13075307	G	A	1	1.97162e-14
9	15138821	A	G	0.991	1.60476e-07
9	15313132	G	A	1	1.60328e-10
9	15389773	G	A	1	1.89609e-09
9	15573353	A	G	1	4.40946e-07
9	15759471	A	G	1	6.06808e-12
9	16015794	A	G	0.998	1.25972e-13
9	16022673	C	T	0.98	3.75142e-13
9	16027612	T	C	1	2.49127e-07
9	16046119	T	A	1	1.29175e-19
9	16124097	T	C	1	1.98001e-11
9	16559213	A	G	0.994	1.24426e-08
9	18492032	T	C	1	3.15934e-12
9	21128618	G	A	0.991	1.181e-09
9	23601211	A	G	0.998	5.767e-07
9	23682813	G	A	0.989	8.09223e-07
9	23800856	C	G	0.998	9.11202e-07
9	23831268	G	T	1	6.28091e-07
9	24066804	A	C	1	2.65633e-09
10	2856556	T	G	1	4.63222e-07
10	3611217	C	T	1	4.11287e-08
10	3821663	C	G	0.984	1.70617e-13
10	4302709	A	G	1	5.45185e-08
10	4343756	A	G	0.996	5.5045e-09
10	4606057	G	A	0.996	7.8785e-11
10	8065430	A	C	1	4.8856e-18
10	8111158	C	G	1	3.23413e-17
10	8774535	G	A	0.998	1.89599e-09
10	11113937	T	C	1	2.55263e-10
10	11288715	T	C	1	1.50369e-14
10	12112754	G	A	1	4.91381e-07
10	12692586	C	T	0.98	7.97873e-09
10	12694839	C	T	1	3.37386e-08
10	14423967	G	T	1	1.9766e-09
10	18224676	A	G	1	5.37502e-10
10	18237589	A	G	0.993	9.75626e-09
10	18260970	T	C	1	1.85843e-10
10	18356517	T	C	0.992	3.61997e-15
10	18380994	T	G	1	7.41385e-14
10	19603816	A	G	1	1.79992e-08
10	19770098	T	C	1	8.08776e-09
10	20181051	G	A	0.994	8.30988e-07
11	1053593	T	A	0.992	2.9854e-11
11	1142899	A	C	1	1.52519e-15
11	1169320	G	A	0.994	5.82455e-12
11	1353790	T	C	1	3.40303e-09
11	1636898	G	A	0.988	4.73336e-09
11	2465144	C	T	0.997	4.71533e-07
11	3666022	T	C	1	2.39776e-07
11	5049861	G	T	1	3.94308e-10
11	5336124	T	C	1	2.93626e-10
11	7826208	C	G	0.986	2.61956e-09
11	7853252	C	T	1	7.74121e-07
11	7853288	T	C	1	7.80131e-07
11	8389687	G	A	1	1.82622e-26
11	9226793	A	G	1	1.32225e-19
11	9862361	A	C	1	2.16814e-13
11	9933518	G	C	1	1.45295e-08
11	9962554	T	C	1	1.83134e-07
11	10079624	A	G	1	1.23018e-07
11	10319640	C	T	1	1.95814e-09
11	10319647	T	G	1	1.95814e-09
11	11110047	A	G	0.998	3.21462e-13
11	11145556	C	T	0.995	2.58528e-10
12	469457	C	T	1	6.33735e-33
12	491643	A	C	0.997	3.75401e-29
12	492702	A	G	1	2.38313e-07
12	498285	A	T	0.989	5.37577e-24
12	1198530	T	C	1	3.20336e-14
12	1222251	G	A	1	1.72897e-10
12	2176274	G	A	1	5.18051e-07
12	3189507	T	C	0.991	9.40195e-08
12	3545208	A	G	0.995	3.14318e-15
12	3695039	G	C	1	3.89047e-19
12	3700098	G	T	1	1.80223e-09
12	3973430	G	A	1	1.51337e-10
12	5001373	T	C	1	1.93315e-12
12	5168582	C	G	1	3.21847e-10
12	5269016	C	G	0.999	3.38559e-10
12	5327353	G	C	0.999	1.79658e-09
12	5617502	T	C	0.999	9.13023e-16
12	6049248	A	G	0.997	4.24583e-08
12	6120752	G	A	1	9.07921e-09
12	9000449	A	G	1	5.2793e-07
12	10299642	T	C	1	8.58126e-09
12	11962607	A	G	1	1.51647e-08
12	14033980	A	G	0.996	1.49199e-06
12	14137899	T	C	1	8.30526e-08
12	14405176	T	G	1	4.00533e-12
12	18484541	T	C	1	9.61866e-17
13	4185661	C	T	1	3.02226e-07
13	4185693	G	A	1	5.67988e-07
13	4890113	T	C	0.982	7.28262e-09
13	4954491	C	A	0.999	6.20771e-09
13	5487050	A	C	1	4.38336e-08
13	5498049	A	G	1	9.51209e-08
13	8471441	G	A	0.993	1.19868e-13
13	8590198	A	T	1	1.62331e-11
13	9046869	T	C	0.995	1.05111e-13
13	9883512	C	G	1	1.64968e-19
13	11077815	C	T	1	5.2083e-15
13	12004527	A	G	1	1.78727e-07
13	12004528	C	T	1	1.01325e-07
13	12004743	A	G	1	4.43384e-07
13	12053672	A	G	0.992	6.80795e-11
13	12053707	T	C	0.987	3.5251e-10
13	12726774	T	C	1	6.79874e-09
13	12733803	A	C	1	1.46226e-09
13	14033424	T	C	0.996	8.51181e-11
13	14150566	G	A	1	3.43972e-08
13	14982445	C	T	1	1.31781e-10
13	17040428	A	G	0.996	1.42449e-12
13	17123928	C	A	1	3.33033e-07
13	17295461	C	T	0.998	2.83747e-08
13	18478460	A	G	1	7.25925e-16
13	18513710	G	T	0.995	3.60803e-17
13	18514981	T	C	0.989	8.66278e-16
13	18544866	T	G	1	6.79537e-09
13	18887510	A	G	0.988	1.96184e-08
13	18951947	T	G	1	4.21795e-10
14	1516082	T	C	1	3.91135e-07
14	3733809	T	C	1	1.27976e-08
14	4413878	G	C	1	2.56033e-09
14	4482013	C	T	1	1.10252e-07
14	6267857	A	G	1	1.72377e-13
14	6406535	T	C	0.997	1.59149e-14
14	6452559	T	C	0.986	6.29212e-15
14	6602947	A	G	1	2.72703e-18
14	6905226	G	C	1	8.25377e-07
14	6981446	A	G	1	1.58614e-07
14	8922295	T	G	1	1.68976e-10
14	8922296	G	C	1	1.68976e-10
14	9060407	G	A	1	3.13032e-14
14	9544385	T	C	0.997	3.2542e-23
14	12335897	T	A	0.998	3.02203e-08
14	12363961	C	G	0.999	1.34669e-11
14	13095778	A	G	1	1.74894e-16
14	13242493	T	C	0.995	3.56287e-16
14	13495684	G	A	1	7.42802e-07
14	13497581	A	G	0.989	1.20895e-17
14	13499361	A	G	1	2.64684e-09
14	13504679	A	G	1	7.30226e-17
14	13663971	C	T	1	6.33177e-12
14	13899120	A	G	1	1.74894e-16
14	13902803	C	G	1	8.57461e-17
14	13902808	A	G	1	8.57461e-17
14	14044625	G	C	0.998	1.05254e-11
14	14044705	T	G	0.981	1.49525e-10
14	14055252	C	T	0.99	5.1362e-08
14	14058075	C	T	1	2.26414e-11
14	14439674	A	G	1	4.23793e-09
14	14439845	T	C	1	1.66756e-08
14	14611005	G	A	1	2.03065e-07
14	14618125	G	A	1	5.3058e-11
14	14618155	T	A	1	1.36216e-08
14	14618157	G	A	1	1.37092e-11
14	14618160	C	T	1	1.65487e-11
14	14619070	C	A	1	1.2103e-06
14	14619395	C	A	1	2.66508e-09
14	14619425	G	A	1	1.80024e-09
14	14619428	G	C	1	2.77804e-09
14	14619492	C	A	1	8.2096e-11
14	14619507	C	A	1	3.07807e-09
14	14620068	G	C	0.998	2.86328e-07
14	14620089	G	A	0.998	8.36714e-09
14	14628372	T	G	1	8.8873e-09
14	14637346	C	A	1	9.50208e-07
14	14637365	T	C	0.995	1.05485e-07
14	14637389	C	T	0.996	2.25241e-07
14	14637400	A	C	0.982	2.25241e-07
14	14637410	G	A	1	7.71161e-09
14	15223265	C	T	0.999	3.77925e-08
15	431035	G	C	1	3.13097e-09
15	1315828	A	G	1	1.40594e-13
15	1743893	C	T	0.999	1.05581e-06
15	1758702	C	A	1	1.36899e-07
15	2921358	A	G	1	1.38529e-08
15	3107326	G	T	1	1.9647e-18
15	4788471	A	G	1	4.45419e-07
15	5195996	T	C	0.997	7.7046e-07
15	5777140	C	G	1	2.13162e-14
15	6279229	G	A	0.999	1.1625e-07
15	6387584	T	C	1	8.84131e-23
15	6939943	A	G	0.98	4.16904e-09
15	6975440	T	C	0.998	3.6388e-09
15	7017721	A	G	0.999	2.44184e-07
15	7065484	T	C	1	9.38406e-08
15	7181190	A	G	1	1.58807e-08
15	7195209	G	C	0.998	1.6693e-10
15	7246102	G	A	0.988	1.70226e-14
15	7342626	A	G	0.998	8.13295e-20
15	7434578	C	T	1	6.86571e-08
15	7436172	G	A	1	3.82501e-10
15	7442807	T	C	0.986	1.89533e-08
15	7446083	G	A	1	1.00061e-08
15	7842929	T	C	0.998	3.74358e-14
15	8667489	A	T	1	7.33871e-12
15	9204575	C	T	1	1.94846e-12
15	9470496	G	C	1	6.98155e-13
15	9563884	G	A	1	2.57246e-13
15	9573183	G	A	0.999	3.15511e-11
15	9573201	G	A	1	8.33458e-07
15	9729965	C	T	1	3.37813e-07
15	10184740	A	G	0.998	2.43914e-09
15	10298235	A	G	0.98	3.54196e-07
15	10300890	T	C	1	4.37433e-07
15	11493561	T	C	1	3.55789e-12
15	11723722	A	G	1	8.79535e-11
16	781562	A	G	0.991	2.06826e-09
16	852093	T	C	1	1.92912e-08
16	852186	C	G	1	4.49832e-09
16	852211	A	G	1	2.57546e-08
16	975134	G	T	1	3.50191e-07
16	1650711	A	G	1	6.02222e-07
16	1707011	G	A	0.997	1.903e-08
16	1915152	A	G	1	8.79364e-08
17	4947946	C	T	0.994	1.06606e-06
17	5045195	A	T	1	4.49832e-09
17	5063816	A	T	1	1.93205e-09
17	5596114	T	C	0.995	1.97162e-14
17	5760046	G	A	1	2.43921e-09
17	6183538	G	A	1	1.71232e-07
17	6192501	G	A	0.991	9.38979e-08
17	6491467	T	G	1	1.44418e-07
17	6555808	A	C	1	3.61708e-42
17	6796535	C	T	1	1.15712e-11
17	6884632	A	C	1	2.48306e-11
17	6932489	C	T	1	7.25996e-14
17	7138384	G	C	1	9.68456e-08
17	7138850	A	G	1	1.62772e-17
17	7649088	T	C	0.992	1.19164e-07
17	8011178	A	G	0.996	6.08467e-25
17	8133321	A	G	1	2.22711e-08
17	8196534	G	A	1	8.20454e-13
17	8283823	G	T	1	6.82238e-17
17	8291664	T	A	1	9.11576e-21
17	8303295	G	A	0.98	2.85094e-19
17	8305933	T	C	1	9.9489e-24
17	8312637	G	A	1	1.01143e-28
17	8312929	A	G	0.993	3.12457e-22
17	8312996	G	T	0.998	1.00006e-23
17	8315125	G	A	1	4.78536e-22
17	8569958	G	A	0.997	2.14982e-07
17	8656311	A	G	0.987	1.28415e-06
17	8656422	G	A	0.994	4.68032e-12
17	8661022	G	T	0.981	2.0898e-11
18	2176366	A	G	0.998	1.0775e-10
18	2220696	T	G	1	1.46922e-15
18	2239092	A	G	1	1.19002e-14
18	2242433	T	C	0.999	2.65105e-09
18	6635203	T	G	1	1.93658e-07
18	6663733	G	A	0.998	5.9426e-07
18	6876120	T	C	0.98	3.54839e-14
18	6908477	G	A	1	6.72493e-07
18	7024042	A	C	0.983	1.74896e-11
18	7177942	C	G	1	2.29955e-18
18	7799796	A	T	0.997	2.701e-09
18	9491842	A	G	1	4.91967e-09
18	9544719	G	A	1	1.46921e-08
18	10874945	T	C	1	2.57558e-07
19	61202	T	C	1	1.04927e-08
19	62234	T	C	0.999	5.15256e-08
19	1005648	G	A	1	4.09474e-14
19	3036598	G	A	1	1.37527e-13
19	3389310	A	G	1	8.39459e-09
19	3392106	G	A	0.98	8.61935e-08
19	3406694	G	A	0.993	4.6846e-14
19	4371054	A	G	1	4.35388e-09
19	4622763	A	C	1	1.79762e-23
19	5765813	T	G	1	2.89879e-08
19	6028878	C	T	0.997	2.59466e-16
19	6321756	C	T	0.998	1.54044e-07
19	6344054	A	G	1	1.35614e-11
19	6389686	C	T	0.982	4.12802e-09
19	6704918	A	G	0.996	1.01552e-13
19	6862438	G	A	1	5.89142e-22
19	7638880	A	G	1	2.53554e-14
19	8100480	G	A	1	2.03285e-07
19	8226474	A	G	1	4.09633e-24
19	8281629	T	C	1	3.29164e-15
19	8287705	T	G	1	6.24304e-18
19	8288591	G	C	0.995	1.5823e-07
19	8760474	A	G	0.994	8.4892e-08
19	8765267	A	G	0.997	3.01085e-13
19	8804475	C	T	1	1.27759e-10
19	9157640	A	T	1	1.08872e-06
19	9320160	A	G	1	1.17694e-14
19	9502856	T	C	1	3.76015e-18
19	9641887	A	G	1	8.56942e-07
20	2322443	G	A	1	1.41465e-09
20	2681238	A	C	0.993	2.20084e-08
20	2681239	A	T	0.992	2.20084e-08
20	2681336	A	C	0.998	2.94791e-08
20	3739798	T	C	1	4.01238e-08
20	5166145	A	G	1	2.13485e-10
20	6710159	T	C	1	8.29301e-07
20	7853126	T	C	1	5.37917e-18
20	7853766	A	G	0.998	2.28918e-17
20	8829684	T	C	0.999	3.65971e-22
20	9485823	A	G	0.988	1.01106e-06
20	10101880	A	G	1	2.35115e-07
20	10344227	A	G	1	9.03992e-08
20	11561745	T	G	1	5.59716e-07
21	136095	T	C	0.997	4.31349e-07
21	583387	T	C	0.998	3.53549e-09
21	675028	T	C	0.993	3.21239e-10
21	3586063	A	G	1	5.82622e-16
21	4089762	T	C	0.997	2.29166e-10
21	4810656	C	T	1	1.24956e-06
21	4909945	T	C	0.999	8.32814e-08
21	4914420	A	G	1	4.86712e-07
21	6618521	T	C	0.987	3.76445e-12
22	593053	G	C	1	1.21325e-08
22	2520655	G	A	1	3.46996e-11
22	2934552	T	C	1	4.35654e-07
22	5335170	T	C	1	7.61502e-07
23	345811	A	G	1	1.49405e-07
23	1790512	A	G	0.988	7.49982e-07
23	1901860	G	A	0.987	5.94142e-11
23	2307757	C	T	1	7.6087e-07
23	2538904	G	C	0.995	1.51723e-06
23	4984987	A	G	1	4.30185e-09
23	5115308	A	C	1	2.76926e-11
23	5296746	A	G	1	1.42449e-12
23	5540305	G	A	1	3.76568e-19
23	5542128	T	C	0.984	1.57092e-11
23	5542731	G	A	1	8.72325e-11
23	5559097	A	G	0.982	3.53646e-10
23	5660766	T	C	0.999	1.33497e-08
24	411104	T	C	1	1.65121e-10
24	479601	A	C	0.992	1.1691e-06
24	1688135	G	T	1	1.29688e-17
24	2616645	A	G	1	2.19547e-14
24	2884657	C	T	1	1.74867e-07
24	3757453	A	G	1	3.93433e-08
24	4298330	A	G	1	3.4843e-07
24	5115458	G	C	1	4.51741e-29
24	5116686	T	C	0.981	8.23211e-28
25	1504941	T	G	0.994	2.21704e-11
25	1522781	C	G	0.999	6.87706e-13
25	2409702	G	A	1	9.29811e-07
25	2910610	A	G	0.999	1.03359e-06
25	3702335	C	G	1	1.48038e-06
26	173719	A	C	1	1.21575e-10
26	206094	A	G	0.99	2.15287e-11
26	391789	C	T	1	1.13612e-06
26	392630	C	G	0.984	2.29849e-11
26	396920	T	C	0.995	9.03649e-10
26	401758	A	T	1	4.11577e-10
26	406784	A	G	1	1.48461e-07
26	967814	A	G	1	8.56822e-16
26	992468	G	A	1	9.98281e-11
26	1007727	A	G	0.998	9.59185e-11
26	1739155	A	G	1	3.8878e-07
26	2477436	T	C	1	4.79699e-11
26	2508687	C	T	0.995	5.3111e-10
26	2844188	T	C	0.994	4.74124e-26
26	3122109	T	C	0.981	8.56613e-07
26	3126993	A	G	1	9.27744e-12
26	3224844	T	C	1	2.51489e-20
26	3289650	G	C	1	1.01035e-07
26	3639886	A	G	1	5.09146e-08
26	3742999	A	G	0.999	1.76292e-11
26	3743015	A	T	0.996	3.60838e-14
26	3764979	C	T	1	6.58566e-08
26	3768558	C	T	1	2.5056e-11
26	3795571	A	G	0.999	5.15184e-11
26	3886532	T	C	1	6.89823e-10
26	4127153	G	A	0.997	1.57836e-10
26	4227994	C	G	1	9.55172e-07
26	4284582	A	G	0.998	1.01552e-07
26	5071793	C	T	1	3.30743e-09
26	5097188	A	G	0.997	2.32155e-10
26	5098933	T	C	0.98	3.15237e-10
26	5179069	T	G	0.998	1.02369e-10
27	2561681	A	T	1	3.32077e-09
27	3722771	C	G	1	1.18155e-10
27	3742635	A	T	1	1.85572e-07
27	3803445	A	G	1	3.12641e-07
27	3838222	G	A	1	1.21882e-16
27	3931769	A	G	1	2.12459e-13
27	4015777	G	C	1	2.53974e-11
27	4033411	C	G	1	8.33082e-10
27	5617462	A	G	0.985	1.31766e-09
27	5912826	A	G	0.999	5.889e-10
27	6436684	G	A	1	1.45662e-13
27	6482056	A	C	0.99	1.86587e-07
27	6933850	G	C	0.993	1.3757e-07
28	2710024	A	G	1	6.30481e-10
28	2925079	T	C	0.996	6.09668e-08
28	2933887	T	C	0.987	1.54826e-12
28	3516540	T	C	0.988	7.27405e-16
28	3543824	T	G	1	4.01093e-08
28	4435238	A	G	1	9.4371e-07
Z	1305592	C	T	1	5.13204e-07
Z	1767371	G	A	1	5.44395e-12
Z	23216159	C	T	1	2.19892e-07
Z	24213104	G	A	0.996	6.94809e-07
Z	25210500	A	G	1	1.03282e-15
Z	25306067	G	A	1	6.8194e-15
Z	25308689	A	G	1	6.8194e-15
Z	26046355	G	A	1	1.94525e-14
Z	26672920	T	C	1	7.69213e-12
Z	26961888	T	G	1	8.56613e-07
Z	27754472	C	T	1	5.38174e-24
Z	31718803	T	C	0.997	5.65795e-10
Z	31736723	T	C	0.999	3.25865e-09
Z	31769252	C	T	0.995	3.28634e-10
Z	31769296	T	C	1	8.00259e-11
Z	34264922	T	C	0.988	6.62216e-12
Z	36850884	C	T	1	1.87838e-15
Z	37265320	G	A	0.998	7.85603e-14
Z	50136857	C	T	1	2.44385e-07
Z	50144707	T	A	1	8.45837e-08
Z	54044402	G	C	1	3.90722e-12
Z	56387289	T	A	0.999	3.33989e-08
Z	59820073	C	T	0.982	4.27762e-07
Z	59834707	A	G	1	6.34272e-08
Z	59838525	T	C	1	1.31221e-06
Z	66566237	G	C	0.995	4.4455e-14
Z	67321243	T	C	1	2.38536e-23
Z	71910239	G	A	0.999	1.49654e-14
Z	81480629	G	A	1	5.35196e-09
Z	81487070	A	G	1	1.65673e-08
