# Supplementary material for: Large-Scale Whole Genome Sequencing Study Reveals Genetic Architecture and Key Variants for Breast Muscle Weight in Native Chickens
Source: Genes (Basel). 2021 Dec 21;13(1):3. doi: 10.3390/genes13010003 (PMC8774586; doi:10.3390/genes13010003)
Supplement: Supplementary file 1 [file genes-13-00003-s001.zip › Supplement Table S6.xlsx]

## Sheet: Sheet1
Supplement Table S6. Annotation result of high-impact SNPs.
Gene ID	Gene name	Chromosome	Start	End	Strand 1	Gene type	Description
ENSGALG00000010364	AADAC	9	23596912	23603064	-1	protein_coding	arylacetamide deacetylase [Source:NCBI gene;Acc:425034]
ENSGALG00000008953	AASS	1	23009937	23038493	1	protein_coding	aminoadipate-semialdehyde synthase [Source:NCBI gene;Acc:417757]
ENSGALG00000010229	ABCD4	5	38063993	38077282	-1	protein_coding	ATP binding cassette subfamily D member 4 [Source:NCBI gene;Acc:423349]
ENSGALG00000009955	ABCG5	3	25331747	25347053	-1	protein_coding	ATP binding cassette subfamily G member 5 [Source:NCBI gene;Acc:421401]
ENSGALG00000030357	ABL2	8	6586590	6619960	1	protein_coding	ABL proto-oncogene 2, non-receptor tyrosine kinase [Source:NCBI gene;Acc:395410]
ENSGALG00000009048	ABLIM1	6	28775575	28948158	-1	protein_coding	actin binding LIM protein 1 [Source:NCBI gene;Acc:423911]
ENSGALG00000007072	ACADS	15	9463306	9470871	-1	protein_coding	acyl-CoA dehydrogenase, C-2 to C-3 short chain [Source:NCBI gene;Acc:416969]
ENSGALG00000007519	ACBD5	2	15965524	15992654	-1	protein_coding	acyl-CoA binding domain containing 5 [Source:NCBI gene;Acc:420488]
ENSGALG00000008088	ACSL4	4	13761450	13795773	1	protein_coding	acyl-CoA synthetase long chain family member 4 [Source:NCBI gene;Acc:422345]
ENSGALG00000006343	ACTA2	6	20062668	20118932	-1	protein_coding	actin, alpha 2, smooth muscle, aorta [Source:NCBI gene;Acc:423787]
ENSGALG00000003559	ACTR5	20	3738686	3748958	1	protein_coding	ARP5 actin-related protein 5 homolog [Source:NCBI gene;Acc:419169]
ENSGALG00000003744	ADAM19	13	12027893	12054652	1	protein_coding	ADAM metallopeptidase domain 19 [Source:NCBI gene;Acc:416244]
ENSGALG00000001370	ADAMTS8	24	1687768	1698988	-1	protein_coding	ADAM metallopeptidase with thrombospondin type 1 motif, 8 [Source:NCBI gene;Acc:769222]
ENSGALG00000041750	ADAMTS9	12	14132885	14195481	-1	protein_coding	ADAM metallopeptidase with thrombospondin type 1 motif 9 [Source:NCBI gene;Acc:416080]
ENSGALG00000006797	ADARB2	2	10527604	10822309	-1	protein_coding	adenosine deaminase, RNA specific B2 (inactive) [Source:NCBI gene;Acc:420461]
ENSGALG00000008542	ADD3	6	26669740	26768280	1	protein_coding	adducin 3 (gamma) [Source:NCBI gene;Acc:373892]
ENSGALG00000003118	ADGRA2	22	2510164	2527342	1	protein_coding	adhesion G protein-coupled receptor A2 [Source:NCBI gene;Acc:426771]
ENSGALG00000011319	ADGRL3	4	47983446	48374220	1	protein_coding	adhesion G protein-coupled receptor L3 [Source:NCBI gene;Acc:422616]
ENSGALG00000000168	ADORA1	26	991509	1008522	1	protein_coding	adenosine A1 receptor [Source:NCBI gene;Acc:374212]
ENSGALG00000001462	ADORA3	26	3223957	3226298	-1	protein_coding	adenosine A3 receptor [Source:NCBI gene;Acc:373956]
ENSGALG00000052016	ADRA2B	22	5334110	5335714	1	protein_coding	adrenoceptor alpha 2B [Source:NCBI gene;Acc:101751513]
ENSGALG00000015556	AFAP1	4	80530710	80589183	-1	protein_coding	actin filament associated protein 1 [Source:NCBI gene;Acc:374034]
ENSGALG00000031872	AGMAT	21	4912755	4915107	1	protein_coding	agmatinase [Source:NCBI gene;Acc:373942]
ENSGALG00000009236	AGPS	7	15718776	15770328	-1	protein_coding	alkylglycerone phosphate synthase [Source:NCBI gene;Acc:424135]
ENSGALG00000011117	AGT	3	40543177	40555076	-1	protein_coding	angiotensinogen [Source:NCBI gene;Acc:421543]
ENSGALG00000011035	AK4	8	28615900	28626590	1	protein_coding	adenylate kinase 4 [Source:NCBI gene;Acc:424697]
ENSGALG00000012834	AKR1D1	1	56550352	56584722	1	protein_coding	aldo-keto reductase family 1 member D1 [Source:NCBI gene;Acc:418107]
ENSGALG00000003495	ALDH9A1	8	5858744	5866421	-1	protein_coding	aldehyde dehydrogenase 9 family member A1 [Source:NCBI gene;Acc:424405]
ENSGALG00000008503	ALG3	9	16021901	16024265	-1	protein_coding	ALG3, alpha-1,3- mannosyltransferase [Source:NCBI gene;Acc:424952]
ENSGALG00000032584	ALX4	5	22046823	22071211	-1	protein_coding	ALX homeobox 4 [Source:NCBI gene;Acc:373976]
ENSGALG00000014378	ANAPC4	4	73479748	73495834	-1	protein_coding	anaphase promoting complex subunit 4 [Source:NCBI gene;Acc:422805]
ENSGALG00000003594	ANK1	22	2927488	2974857	-1	protein_coding	ankyrin 1 [Source:NCBI gene;Acc:396311]
ENSGALG00000012044	ANK2	4	56725180	57009349	-1	protein_coding	ankyrin 2 [Source:NCBI gene;Acc:422689]
ENSGALG00000003135	ANK3	6	9421563	9766762	1	protein_coding	ankyrin 3 [Source:NCBI gene;Acc:396309]
ENSGALG00000043357	ANKRD13A	15	7176576	7188824	1	protein_coding	ankyrin repeat domain 13A [Source:NCBI gene;Acc:416902]
ENSGALG00000004671	ANKRD27	11	9860328	9900923	-1	protein_coding	ankyrin repeat domain 27 [Source:NCBI gene;Acc:415766]
ENSGALG00000002723	ANKS1A	26	4191024	4271626	-1	protein_coding	ankyrin repeat and sterile alpha motif domain containing 1A [Source:NCBI gene;Acc:419898]
ENSGALG00000000643	ANKS3	14	13235341	13245080	-1	protein_coding	ankyrin repeat and sterile alpha motif domain containing 3 [Source:NCBI gene;Acc:769431]
ENSGALG00000034615	ANO8	28	3514797	3523166	-1	protein_coding	anoctamin 8 [Source:NCBI gene;Acc:429912]
ENSGALG00000043826	ANXA11	6	5877972	5897241	-1	protein_coding	annexin A11 [Source:NCBI gene;Acc:423637]
ENSGALG00000005299	ANXA7	6	17032797	17047411	-1	protein_coding	annexin A7 [Source:NCBI gene;Acc:423747]
ENSGALG00000035295	AP4B1	26	3763945	3770521	-1	protein_coding	adaptor related protein complex 4 beta 1 subunit [Source:NCBI gene;Acc:419879]
ENSGALG00000040528	AP5Z1	14	4404816	4414092	1	protein_coding	adaptor related protein complex 5 zeta 1 subunit [Source:NCBI gene;Acc:416478]
ENSGALG00000016491	APOB	3	102199405	102233660	-1	protein_coding	apolipoprotein B [Source:NCBI gene;Acc:396535]
ENSGALG00000006436	AQP12A	9	4800305	4802155	-1	protein_coding	aquaporin 12A [Source:NCBI gene;Acc:424861]
ENSGALG00000043476	ARF5	1	1096008	1102807	-1	protein_coding	ADP-ribosylation factor 5 [Source:NCBI gene;Acc:396265]
ENSGALG00000041213	ARHGAP17	14	6973994	7014564	-1	protein_coding	Rho GTPase activating protein 17 [Source:NCBI gene;Acc:416564]
ENSGALG00000031843	ARHGAP18	3	58109966	58167330	1	protein_coding	Rho GTPase activating protein 18 [Source:NCBI gene;Acc:421706]
ENSGALG00000007721	ARHGAP21	2	16795056	16932049	1	protein_coding	Rho GTPase activating protein 21 [Source:NCBI gene;Acc:420500]
ENSGALG00000001311	ARHGAP44	18	2212800	2231061	-1	protein_coding	Rho GTPase activating protein 44 [Source:NCBI gene;Acc:427797]
ENSGALG00000043128	ARHGEF10L	21	135941	156749	-1	protein_coding	Rho guanine nucleotide exchange factor 10 like [Source:NCBI gene;Acc:419360]
ENSGALG00000006663	ARHGEF12	24	3746751	3810567	-1	protein_coding	Rho guanine nucleotide exchange factor 12 [Source:NCBI gene;Acc:419752]
ENSGALG00000013221	ARHGEF33	3	16685418	16704573	1	protein_coding	Rho guanine nucleotide exchange factor 33 [Source:NCBI gene;Acc:425963]
ENSGALG00000008288	ARMC10	1	13055479	13063032	1	protein_coding	armadillo repeat containing 10 [Source:NCBI gene;Acc:417720]
ENSGALG00000007691	ARMC9	9	15359987	15403232	1	protein_coding	armadillo repeat containing 9 [Source:NCBI gene;Acc:424929]
ENSGALG00000043240	ARPP21	2	45391067	45490043	1	protein_coding	cAMP regulated phosphoprotein 21 [Source:NCBI gene;Acc:428459]
ENSGALG00000004193	ARSG	18	7786981	7826236	1	protein_coding	arylsulfatase G [Source:NCBI gene;Acc:771433]
ENSGALG00000046564	ASB18	7	5202714	5212796	1	protein_coding	ankyrin repeat and SOCS box containing 18 [Source:NCBI gene;Acc:424022]
ENSGALG00000010837	ASB5	4	44357317	44391275	-1	protein_coding	ankyrin repeat and SOCS box containing 5 [Source:NCBI gene;Acc:422572]
ENSGALG00000015465	ASCC3	3	70672876	70939143	1	protein_coding	activating signal cointegrator 1 complex subunit 3 [Source:NCBI gene;Acc:421790]
ENSGALG00000023689	ASS1	17	6180976	6201571	1	protein_coding	argininosuccinate synthase 1 [Source:NCBI gene;Acc:417185]
ENSGALG00000003294	ATAD5	18	6621921	6637172	1	protein_coding	ATPase family, AAA domain containing 5 [Source:NCBI gene;Acc:417408]
ENSGALG00000017159	ATM	1	181590958	181650668	-1	protein_coding	ATM serine/threonine kinase [Source:NCBI gene;Acc:395401]
ENSGALG00000001662	ATP10B	13	8418800	8471899	1	protein_coding	ATPase phospholipid transporting 10B (putative) [Source:NCBI gene;Acc:416159]
ENSGALG00000014192	ATP10D	4	66765329	66794720	-1	protein_coding	ATPase phospholipid transporting 10D (putative) [Source:NCBI gene;Acc:422768]
ENSGALG00000006469	ATP12A	24	2877577	2895175	-1	protein_coding	ATPase H+/K+ transporting non-gastric alpha2 subunit [Source:NCBI gene;Acc:419743]
ENSGALG00000004670	ATRIP	12	3688502	3701516	-1	protein_coding	ATR interacting protein [Source:NCBI gene;Acc:415949]
ENSGALG00000021553	B3GNTL	17	8569117	8571073	1	protein_coding	UDP-GlcNAc:betaGal beta-1,3-N-acetylglucosaminyltransferase-like [Source:NCBI gene;Acc:417126]
ENSGALG00000043217	BARHL1	17	6883357	6889065	1	protein_coding	BarH like homeobox 1 [Source:NCBI gene;Acc:429598]
ENSGALG00000052784	BBS12	4	53628227	53630560	-1	protein_coding	Bardet-Biedl syndrome 12 [Source:NCBI gene;Acc:422667]
ENSGALG00000015353	BBX	1	88325470	88449177	1	protein_coding	BBX, HMG-box containing [Source:NCBI gene;Acc:418407]
ENSGALG00000034860	BCHE	9	21107790	21154158	1	protein_coding	butyrylcholinesterase [Source:NCBI gene;Acc:395358]
ENSGALG00000013037	BCL2L13	1	61798694	61836141	1	protein_coding	BCL2 like 13 [Source:NCBI gene;Acc:418163]
ENSGALG00000037655	BCL9	1	93792988	93803389	1	protein_coding	B-cell CLL/lymphoma 9 [Source:NCBI gene;Acc:418456]
ENSGALG00000016283	BEND6	3	86821519	86843295	-1	protein_coding	BEN domain containing 6 [Source:NCBI gene;Acc:775985]
ENSGALG00000010541	BIRC6	3	31609464	31785558	-1	protein_coding	baculoviral IAP repeat containing 6 [Source:NCBI gene;Acc:421463]
ENSGALG00000035052	BMP3	4	45457337	45471666	1	protein_coding	bone morphogenetic protein 3 [Source:NCBI gene;Acc:422581]
ENSGALG00000002003	BMPR1A	6	3229366	3305485	1	protein_coding	bone morphogenetic protein receptor type 1A [Source:NCBI gene;Acc:396308]
ENSGALG00000002624	BMS1	6	5785245	5805815	-1	protein_coding	Gallus gallus BMS1, ribosome biogenesis factor (BMS1), mRNA. [Source:RefSeq mRNA;Acc:NM_001364904]
ENSGALG00000015152	BOC	1	84399987	84443291	-1	protein_coding	BOC cell adhesion associated, oncogene regulated [Source:NCBI gene;Acc:418361]
ENSGALG00000006031	BRDT	8	14698872	14714760	-1	protein_coding	bromodomain testis associated [Source:NCBI gene;Acc:424506]
ENSGALG00000041914	BRI3	14	1513300	1550614	1	protein_coding	brain protein I3 [Source:NCBI gene;Acc:427655]
ENSGALG00000002913	BRI3BP	15	4786518	4789593	1	protein_coding	BRI3 binding protein [Source:NCBI gene;Acc:416812]
ENSGALG00000005279	BRIP1	19	7631791	7678745	1	protein_coding	BRCA1 interacting protein C-terminal helicase 1 [Source:NCBI gene;Acc:417642]
ENSGALG00000000776	BRPF3	26	192701	216901	1	protein_coding	bromodomain and PHD finger containing, 3 [Source:NCBI gene;Acc:421182]
ENSGALG00000016065	BRWD1	1	109272435	109323160	-1	protein_coding	bromodomain and WD repeat domain containing 1 [Source:HGNC Symbol;Acc:HGNC:12760]
ENSGALG00000034311	BTBD7	5	45267540	45296772	-1	protein_coding	BTB domain containing 7 [Source:NCBI gene;Acc:423424]
ENSGALG00000025882	BUD13	24	5105623	5130006	-1	protein_coding	BUD13 homolog [Source:NCBI gene;Acc:428248]
ENSGALG00000000011	C10orf88	6	32362856	32366096	-1	protein_coding	chromosome 10 open reading frame 88 [Source:HGNC Symbol;Acc:HGNC:25822]
ENSGALG00000031821	C15H12orf49	15	11722028	11727568	1	protein_coding	chromosome 15 C12orf49 homolog [Source:NCBI gene;Acc:417026]
ENSGALG00000021883	C19orf44	28	4433844	4437586	-1	protein_coding	chromosome 28 open reading frame, human C19orf44 [Source:NCBI gene;Acc:420145]
ENSGALG00000026600	C1orf198	3	40608347	40628562	-1	protein_coding	chromosome 3 open reading frame, human C1orf198 [Source:NCBI gene;Acc:768787]
ENSGALG00000053000	C20orf194	4	89068635	89132168	-1	protein_coding	chromosome 4 open reading frame, human C20orf194 [Source:NCBI gene;Acc:422945]
ENSGALG00000012293	C22orf23	1	51071012	51075308	1	protein_coding	chromosome 1 C22orf23 homolog [Source:NCBI gene;Acc:418031]
ENSGALG00000034561	C8orf34	2	115821712	115984273	1	protein_coding	chromosome 2 open reading frame, human C8orf34 [Source:NCBI gene;Acc:768864]
ENSGALG00000035800	CAMKMT	3	25620462	25819300	1	protein_coding	calmodulin-lysine N-methyltransferase [Source:NCBI gene;Acc:421406]
ENSGALG00000010208	CAPS2	1	37820647	37853581	-1	protein_coding	calcyphosine 2 [Source:NCBI gene;Acc:417859]
ENSGALG00000021442	CARMIL2	11	1139950	1156764	1	protein_coding	RGD motif, leucine rich repeats, tropomodulin domain and proline-rich containing [Source:NCBI gene;Acc:415666]
ENSGALG00000015611	CASP8AP2	3	75427685	75445754	-1	protein_coding	caspase 8 associated protein 2 [Source:NCBI gene;Acc:421810]
ENSGALG00000016027	CBR3	1	107912724	107920067	1	protein_coding	carbonyl reductase 3 [Source:NCBI gene;Acc:418512]
ENSGALG00000012987	CCDC77	1	60277783	60290283	1	protein_coding	coiled-coil domain containing 77 [Source:NCBI gene;Acc:418149]
ENSGALG00000015193	CCDC80	1	84661651	84685255	1	protein_coding	coiled-coil domain containing 80 [Source:NCBI gene;Acc:395074]
ENSGALG00000006479	CCM2L	20	10101688	10104791	1	protein_coding	CCM2 like scaffolding protein [Source:NCBI gene;Acc:419279]
ENSGALG00000004837	CCNDBP1	20	6707861	6715070	-1	protein_coding	cyclin D1 binding protein 1 [Source:NCBI gene;Acc:419217]
ENSGALG00000038502	CCNF	14	14610473	14620528	1	protein_coding	cyclin F [Source:NCBI gene;Acc:416749]
ENSGALG00000040152	CCNJL	13	8569417	8591200	1	protein_coding	cyclin J-like [Source:NCBI gene;Acc:416155]
ENSGALG00000036824	CDH23	6	12523595	12618142	1	protein_coding	cadherin related 23 [Source:NCBI gene;Acc:423718]
ENSGALG00000003285	CDHR2	13	11074501	11082223	-1	protein_coding	cadherin related family member 2 [Source:NCBI gene;Acc:416223]
ENSGALG00000012677	CDKAL1	2	59039263	59415499	-1	protein_coding	CDK5 regulatory subunit associated protein 1 like 1 [Source:NCBI gene;Acc:420823]
ENSGALG00000028840	CDPF1	1	71281100	71299679	-1	protein_coding	cysteine rich DPF motif domain containing 1 [Source:NCBI gene;Acc:418246]
ENSGALG00000007657	CDX4	4	12107176	12115777	1	protein_coding	caudal type homeobox 4 [Source:NCBI gene;Acc:395320]
ENSGALG00000006413	CEMIP	10	12689664	12736649	-1	protein_coding	cell migration inducing hyaluronan binding protein [Source:NCBI gene;Acc:415476]
ENSGALG00000015836	CEP162	3	77469083	77515525	1	protein_coding	centrosomal protein 162 [Source:NCBI gene;Acc:421835]
ENSGALG00000006405	CEP19	9	4851073	4855829	1	protein_coding	centrosomal protein 19 [Source:NCBI gene;Acc:424858]
ENSGALG00000015283	CEP57L1	3	67051451	67074362	-1	protein_coding	centrosomal protein 57kDa-like 1 [Source:NCBI gene;Acc:421765]
ENSGALG00000004756	CEP89	11	9962507	9982421	-1	protein_coding	centrosomal protein 89 [Source:HGNC Symbol;Acc:HGNC:25907]
ENSGALG00000003540	CEP95	18	6895937	6909697	1	protein_coding	centrosomal protein 95 [Source:NCBI gene;Acc:417419]
ENSGALG00000042577	CFAP44	1	84357507	84390333	1	protein_coding	cilia and flagella associated protein 44 [Source:NCBI gene;Acc:418359]
ENSGALG00000002551	CFAP70	14	13473277	13496508	1	protein_coding	cilia and flagella associated protein 70 [Source:NCBI gene;Acc:769473]
ENSGALG00000044299	CFAP92	12	5600969	5622221	1	protein_coding	KIAA1257 [Source:NCBI gene;Acc:100857401]
ENSGALG00000010611	CFAP97	4	39326496	39354844	1	protein_coding	cilia and flagella associated protein 97 [Source:NCBI gene;Acc:422545]
ENSGALG00000016042	CHAF1B	1	108001836	108019446	1	protein_coding	chromatin assembly factor 1 subunit B [Source:NCBI gene;Acc:418514]
ENSGALG00000039178	CHD9	11	5015742	5089734	-1	protein_coding	chromodomain helicase DNA binding protein 9 [Source:NCBI gene;Acc:415722]
ENSGALG00000023760	CHIA	26	5081076	5100133	-1	protein_coding	chitinase, acidic [Source:NCBI gene;Acc:395072]
ENSGALG00000006906	CHM	4	8558092	8651858	1	protein_coding	CHM, Rab escort protein 1 [Source:NCBI gene;Acc:422266]
ENSGALG00000008072	CHRDL1	4	13511411	13553410	1	protein_coding	chordin like 1 [Source:NCBI gene;Acc:373985]
ENSGALG00000016565	CHRNA2	3	105030006	105034588	-1	protein_coding	cholinergic receptor nicotinic alpha 2 subunit [Source:NCBI gene;Acc:395607]
ENSGALG00000007899	CHRND	9	15755236	15759481	1	protein_coding	cholinergic receptor nicotinic delta subunit [Source:NCBI gene;Acc:424940]
ENSGALG00000007906	CHRNG	9	15759299	15764449	1	protein_coding	cholinergic receptor nicotinic gamma subunit [Source:NCBI gene;Acc:429151]
ENSGALG00000034507	CHST2	9	10824480	10825763	1	protein_coding	carbohydrate sulfotransferase 2 [Source:NCBI gene;Acc:429123]
ENSGALG00000007358	CILP	10	18233025	18241830	-1	protein_coding	cartilage intermediate layer protein [Source:NCBI gene;Acc:415533]
ENSGALG00000037011	CILP2	28	3540874	3544871	-1	protein_coding	cartilage intermediate layer protein 2 [Source:HGNC Symbol;Acc:HGNC:24213]
ENSGALG00000006593	CLDN18	9	4296019	4304376	-1	protein_coding	claudin 18 [Source:NCBI gene;Acc:429135]
ENSGALG00000016917	CLN5	1	155832773	155841295	-1	protein_coding	ceroid-lipofuscinosis, neuronal 5 [Source:NCBI gene;Acc:101752092]
ENSGALG00000005854	CLUH	19	9617661	9642214	-1	protein_coding	clustered mitochondria homolog [Source:NCBI gene;Acc:417675]
ENSGALG00000046299	CNKSR1	23	344662	350577	-1	protein_coding	connector enhancer of kinase suppressor of Ras 1 [Source:NCBI gene;Acc:419548]
ENSGALG00000007489	CNNM1	6	23106192	23119460	-1	protein_coding	cyclin and CBS domain divalent metal cation transport mediator 1 [Source:NCBI gene;Acc:423833]
ENSGALG00000011494	CNOT10	2	40442858	40472053	1	protein_coding	CCR4-NOT transcription complex subunit 10 [Source:NCBI gene;Acc:420669]
ENSGALG00000008263	CNTN4	12	18230670	18486808	1	protein_coding	contactin 4 [Source:NCBI gene;Acc:396149]
ENSGALG00000001513	CNTRL	17	8643905	8676088	1	protein_coding	centriolin [Source:NCBI gene;Acc:417121]
ENSGALG00000015908	COL12A1	3	80804845	80905035	1	protein_coding	collagen type XII alpha 1 chain [Source:NCBI gene;Acc:395875]
ENSGALG00000049530		1	56556230	56598087	-1	lncRNA
ENSGALG00000029617	COL17A1	6	25087347	25127305	-1	protein_coding	collagen type XVII alpha 1 chain [Source:NCBI gene;Acc:396503]
ENSGALG00000005797	COL20A1	20	8822383	8865514	1	protein_coding	collagen type XX alpha 1 chain [Source:NCBI gene;Acc:419243]
ENSGALG00000004500	COP1	8	7250615	7378011	1	protein_coding	ring finger and WD repeat domain 2 [Source:NCBI gene;Acc:429072]
ENSGALG00000006015	COPB1	5	10651664	10668952	-1	protein_coding	coatomer protein complex subunit beta 1 [Source:NCBI gene;Acc:423063]
ENSGALG00000005357	COPB2	9	6039052	6053320	-1	protein_coding	coatomer protein complex subunit beta 2 [Source:NCBI gene;Acc:424823]
ENSGALG00000015486	COQ3	3	71514528	71520267	1	protein_coding	coenzyme Q3, methyltransferase [Source:NCBI gene;Acc:421797]
ENSGALG00000014144	CORIN	4	66638161	66758374	1	protein_coding	corin, serine peptidase [Source:NCBI gene;Acc:100857733]
ENSGALG00000038325	CORO7	14	13094421	13131792	-1	protein_coding	coronin 7 [Source:NCBI gene;Acc:416670]
ENSGALG00000037996	COX7A2L	3	24007333	24012394	-1	protein_coding	cytochrome c oxidase subunit 7A2 like [Source:NCBI gene;Acc:421392]
ENSGALG00000009002	CPED1	1	23415784	23554158	-1	protein_coding	cadherin-like and PC-esterase domain containing 1 [Source:NCBI gene;Acc:417761]
ENSGALG00000030866	CPQ	2	126884462	127048750	1	protein_coding	carboxypeptidase Q [Source:NCBI gene;Acc:420238]
ENSGALG00000009341	CRAMP1	14	14040887	14078874	-1	protein_coding	cramped chromatin regulator homolog 1 [Source:NCBI gene;Acc:416762]
ENSGALG00000001252	CREB3L3	28	2707242	2712155	-1	protein_coding	cAMP responsive element binding protein 3 like 3 [Source:NCBI gene;Acc:428333]
ENSGALG00000038265	CREB5	2	33231086	33475464	1	protein_coding	cAMP responsive element binding protein 5 [Source:NCBI gene;Acc:428435]
ENSGALG00000002878	CREBRF	13	9873168	9892226	1	protein_coding	CREB3 regulatory factor [Source:NCBI gene;Acc:416206]
ENSGALG00000030229	CSMD2	23	4766719	4994805	1	protein_coding	CUB and Sushi multiple domains 2 [Source:NCBI gene;Acc:419640]
ENSGALG00000008704	CUBN	2	19855448	19994614	1	protein_coding	cubilin [Source:NCBI gene;Acc:420523]
ENSGALG00000004598	CUX2	15	6370783	6391511	1	protein_coding	cut like homeobox 2 [Source:NCBI gene;Acc:416875]
ENSGALG00000003336	DAPK2	10	4326596	4365657	1	protein_coding	death associated protein kinase 2 [Source:NCBI gene;Acc:100857587]
ENSGALG00000000870	DCAKD	27	3718449	3728829	-1	protein_coding	dephospho-CoA kinase domain containing [Source:NCBI gene;Acc:419967]
ENSGALG00000041263	DCLK1	1	174079522	174312779	1	protein_coding	doublecortin like kinase 1 [Source:NCBI gene;Acc:418903]
ENSGALG00000016899	DCT	1	147901713	147921618	1	protein_coding	dopachrome tautomerase [Source:NCBI gene;Acc:395775]
ENSGALG00000039322	DDR2	8	4193000	4199382	-1	protein_coding	discoidin domain receptor tyrosine kinase 2 [Source:NCBI gene;Acc:396404]
ENSGALG00000001504	DDX20	26	3285259	3291572	1	protein_coding	DEAD-box helicase 20 [Source:NCBI gene;Acc:419869]
ENSGALG00000041473	DDX31	17	6893819	6935800	-1	protein_coding	DEAD-box helicase 31 [Source:NCBI gene;Acc:427759]
ENSGALG00000012857	DENND2A	1	56832861	56870164	-1	protein_coding	DENN domain containing 2A [Source:NCBI gene;Acc:418115]
ENSGALG00000047559	DENND2B	5	9843039	9988806	1	protein_coding	suppression of tumorigenicity 5 [Source:NCBI gene;Acc:423055]
ENSGALG00000002038	DENND2C	26	3872602	3887081	-1	protein_coding	DENN domain containing 2C [Source:NCBI gene;Acc:100858235]
ENSGALG00000011275	DEPDC1	8	29133310	29143643	-1	protein_coding	DEP domain containing 1 [Source:NCBI gene;Acc:424710]
ENSGALG00000044263	DEUP1	1	187226291	187262877	-1	protein_coding	deuterosome assembly protein 1 [Source:NCBI gene;Acc:419006]
ENSGALG00000005721	DGKG	9	5304098	5318084	-1	protein_coding	diacylglycerol kinase gamma [Source:NCBI gene;Acc:424839]
ENSGALG00000004009	DHRS13	19	6026937	6029799	-1	protein_coding	dehydrogenase/reductase 13 [Source:NCBI gene;Acc:100858939]
ENSGALG00000002964	DHX37	15	4787567	4803782	1	protein_coding	DEAH-box helicase 37 [Source:NCBI gene;Acc:416813]
ENSGALG00000007767	DIS3L2	9	15555615	15719509	1	protein_coding	DIS3 like 3'-5' exoribonuclease 2 [Source:NCBI gene;Acc:424934]
ENSGALG00000013715	DLC1	4	64370643	64586585	1	protein_coding	DLC1 Rho GTPase activating protein [Source:NCBI gene;Acc:422740]
ENSGALG00000005826	DLEC1	2	4751686	4787893	1	protein_coding	deleted in lung and esophageal cancer 1 [Source:NCBI gene;Acc:420418]
ENSGALG00000018439	DLX1	7	17839144	17841101	-1	protein_coding	distal-less homeobox 1 [Source:NCBI gene;Acc:429283]
ENSGALG00000040529	DLX3	27	5613835	5618641	1	protein_coding	distal-less homeobox 3 [Source:NCBI gene;Acc:395590]
ENSGALG00000026790	DMRT2	Z	26043308	26046918	1	protein_coding	doublesex and mab-3 related transcription factor 2 [Source:NCBI gene;Acc:100858556]
ENSGALG00000031423	DMRTA2	8	24139262	24140464	-1	protein_coding	DMRT like family A2 [Source:NCBI gene;Acc:107054041]
ENSGALG00000002227	DMXL1	Z	71872238	71944766	-1	protein_coding	Dmx like 1 [Source:NCBI gene;Acc:427385]
ENSGALG00000043806	DNAH10	15	5158427	5211083	-1	protein_coding	dynein axonemal heavy chain 10 [Source:NCBI gene;Acc:416818]
ENSGALG00000002769	DNAJC12	6	7337219	7349970	1	protein_coding	DnaJ heat shock protein family (Hsp40) member C12 [Source:NCBI gene;Acc:423647]
ENSGALG00000035068	DNAJC13	2	42198570	42245119	1	protein_coding	DnaJ heat shock protein family (Hsp40) member C13 [Source:NCBI gene;Acc:420688]
ENSGALG00000011041	DNAJC6	8	28628003	28668296	1	protein_coding	DnaJ heat shock protein family (Hsp40) member C6 [Source:NCBI gene;Acc:424698]
ENSGALG00000016883	DOCK9	1	146109887	146227739	1	protein_coding	dedicator of cytokinesis 9 [Source:NCBI gene;Acc:418779]
ENSGALG00000013753	DOK6	2	93727152	93971533	-1	protein_coding	docking protein 6 [Source:NCBI gene;Acc:421025]
ENSGALG00000015858	DOP1A	3	77936596	77992089	-1	protein_coding	dopey family member 2 [Source:NCBI gene;Acc:421842]
ENSGALG00000016289	DST	3	86843658	87137461	1	protein_coding	dystonin [Source:NCBI gene;Acc:421884]
ENSGALG00000007153	DYL1	15	9563293	9565829	-1	protein_coding	dynein light chain 1 cytoplasmic [Source:NCBI gene;Acc:427708]
ENSGALG00000006558	DYNC2I1	2	9627521	9652688	1	protein_coding	WD repeat domain 60 [Source:NCBI gene;Acc:420452]
ENSGALG00000020999	DYNLL1	15	9572115	9574470	-1	protein_coding	dynein light chain 1, cytoplasmic-like [Source:NCBI gene;Acc:100859081]
ENSGALG00000006597	DZIP1L	9	4285878	4290793	1	protein_coding	DAZ interacting zinc finger protein 1 like [Source:NCBI gene;Acc:424872]
ENSGALG00000031343	ECE1	21	6611137	6620377	1	protein_coding	endothelin converting enzyme 1 [Source:NCBI gene;Acc:395459]
ENSGALG00000014828	ECHDC1	3	59266598	59303456	1	protein_coding	ethylmalonyl-CoA decarboxylase 1 [Source:NCBI gene;Acc:769021]
ENSGALG00000012809	ECI2	2	65891427	65921040	1	protein_coding	enoyl-CoA delta isomerase 2 [Source:NCBI gene;Acc:420878]
ENSGALG00000026332	EEF1AKMT4	9	16024419	16027799	1	protein_coding	endothelin-converting enzyme 2-like [Source:NCBI gene;Acc:431092]
ENSGALG00000006982	EEF2K	14	9045104	9069244	1	protein_coding	eukaryotic elongation factor 2 kinase [Source:NCBI gene;Acc:416619]
ENSGALG00000040942	EFCAB5	19	6306821	6333842	1	protein_coding	EF-hand calcium binding domain 5 [Source:NCBI gene;Acc:417587]
ENSGALG00000016605	EFR3B	3	105391119	105427984	-1	protein_coding	EFR3 homolog B [Source:NCBI gene;Acc:422012]
ENSGALG00000016584	EGFL6	1	124845633	124876994	1	protein_coding	EGF like domain multiple 6 [Source:HGNC Symbol;Acc:HGNC:3235]
ENSGALG00000007669	EGR1	13	18949948	18952753	1	protein_coding	early growth response 1 [Source:NCBI gene;Acc:373931]
ENSGALG00000016086	EGR4	4	89672386	89673546	1	protein_coding	early growth response 4 [Source:HGNC Symbol;Acc:HGNC:3241]
ENSGALG00000010401	EIF2A	9	23791276	23804409	-1	protein_coding	eukaryotic translation initiation factor 2A [Source:NCBI gene;Acc:425042]
ENSGALG00000000856	EIF2D	26	2507117	2516979	-1	protein_coding	eukaryotic translation initiation factor 2D [Source:NCBI gene;Acc:419845]
ENSGALG00000037067	EIF3E	2	132199298	132219771	-1	protein_coding	eukaryotic translation initiation factor 3 subunit E [Source:NCBI gene;Acc:420272]
ENSGALG00000012109	EIF3M	5	5765071	5800938	1	protein_coding	eukaryotic translation initiation factor 3 subunit M [Source:NCBI gene;Acc:421602]
ENSGALG00000039034	ELP2	2	88407284	88439989	-1	protein_coding	elongator acetyltransferase complex subunit 2 [Source:NCBI gene;Acc:420980]
ENSGALG00000017205	ENDOD1	1	186760966	186767598	-1	protein_coding	endonuclease domain containing 1 [Source:NCBI gene;Acc:428090]
ENSGALG00000031410	ENPEP	4	57825703	57859115	-1	protein_coding	glutamyl aminopeptidase [Source:NCBI gene;Acc:428771]
ENSGALG00000008537	EPHB3	9	16119700	16130843	-1	protein_coding	EPH receptor B3 [Source:NCBI gene;Acc:396179]
ENSGALG00000010543	EPS15	8	24411559	24454049	-1	protein_coding	epidermal growth factor receptor pathway substrate 15 [Source:NCBI gene;Acc:424633]
ENSGALG00000026038	ERI2	14	15219039	15224073	-1	protein_coding	ERI1 exoribonuclease family member 2 [Source:NCBI gene;Acc:427000]
ENSGALG00000016583	ESCO2	3	105120537	105133840	-1	protein_coding	establishment of sister chromatid cohesion N-acetyltransferase 2 [Source:NCBI gene;Acc:422004]
ENSGALG00000006542	ESYT2	2	9553966	9621260	-1	protein_coding	extended synaptotagmin 2 [Source:NCBI gene;Acc:420451]
ENSGALG00000002925	ETFA	10	3810178	3840160	1	protein_coding	electron-transfer-flavoprotein, alpha polypeptide [Source:NCBI gene;Acc:415353]
ENSGALG00000015029	EVC2	4	79084298	79147207	-1	protein_coding	EvC ciliary complex subunit 2 [Source:NCBI gene;Acc:770095]
ENSGALG00000008477	EXOC4	1	2056289	2511935	-1	protein_coding	exocyst complex component 4 [Source:NCBI gene;Acc:416700]
ENSGALG00000013583	FAM114A1	4	69474903	69506031	-1	protein_coding	family with sequence similarity 114 member A1 [Source:NCBI gene;Acc:426196]
ENSGALG00000002693	FAM149B1	6	5912791	5925081	1	protein_coding	family with sequence similarity 149 member B1 [Source:NCBI gene;Acc:423639]
ENSGALG00000010090	FAM160A1	4	33390140	33428724	1	protein_coding	family with sequence similarity 160 member A1 [Source:HGNC Symbol;Acc:HGNC:34237]
ENSGALG00000014881	FAM184A	3	62755347	62817307	1	protein_coding	family with sequence similarity 184 member A [Source:NCBI gene;Acc:421727]
ENSGALG00000010977	FAM221A	2	31327774	31334403	1	protein_coding	family with sequence similarity 221 member A [Source:NCBI gene;Acc:420620]
ENSGALG00000003720	FANCD2	12	3154917	3201908	-1	protein_coding	Fanconi anemia complementation group D2 [Source:NCBI gene;Acc:415935]
ENSGALG00000031182	FANCM	5	58878849	58944812	-1	protein_coding	Fanconi anemia complementation group M [Source:NCBI gene;Acc:100857997]
ENSGALG00000042481	FARS2	2	65202325	65441059	-1	protein_coding	phenylalanyl-tRNA synthetase 2, mitochondrial [Source:NCBI gene;Acc:428482]
ENSGALG00000006351	FAS	6	20087175	20099497	1	protein_coding	Fas cell surface death receptor [Source:NCBI gene;Acc:395274]
ENSGALG00000017229	FAT3	1	187671552	188016984	-1	protein_coding	FAT atypical cadherin 3 [Source:NCBI gene;Acc:395167]
ENSGALG00000001682	FBXL20	27	6930419	6950589	-1	protein_coding	F-box and leucine rich repeat protein 20 [Source:NCBI gene;Acc:771869]
ENSGALG00000017287	FGF6	1	73398600	73411082	1	protein_coding	fibroblast growth factor 6 [Source:NCBI gene;Acc:768907]
ENSGALG00000009495	FGFR2	6	31834704	31906976	-1	protein_coding	fibroblast growth factor receptor 2 [Source:NCBI gene;Acc:396259]
ENSGALG00000010879	FGGY	8	26692555	26971644	1	protein_coding	FGGY carbohydrate kinase domain containing [Source:NCBI gene;Acc:772383]
ENSGALG00000002198	FHOD1	11	1344641	1359497	1	protein_coding	formin homology 2 domain containing 1 [Source:NCBI gene;Acc:415672]
ENSGALG00000017091	FLT1	1	177165538	177266964	1	protein_coding	fms related tyrosine kinase 1 [Source:NCBI gene;Acc:374100]
ENSGALG00000032658	FMNL1	27	3775310	3882647	1	protein_coding	formin like 1 [Source:NCBI gene;Acc:419965]
ENSGALG00000016507	FNDC4	3	104325698	104331561	1	protein_coding	fibronectin type III domain containing 4 [Source:NCBI gene;Acc:421981]
ENSGALG00000017462	FNIP1	13	17291960	17350348	-1	protein_coding	folliculin interacting protein 1 [Source:NCBI gene;Acc:427642]
ENSGALG00000005062	FOXN4	15	6973568	6988195	-1	protein_coding	forkhead box N4 [Source:NCBI gene;Acc:416898]
ENSGALG00000005426	FREM1	Z	31717415	31775790	-1	protein_coding	FRAS1 related extracellular matrix 1 [Source:NCBI gene;Acc:427355]
ENSGALG00000033671	FREM2	1	172661162	172776030	-1	protein_coding	FRAS1 related extracellular matrix protein 2 [Source:NCBI gene;Acc:418893]
ENSGALG00000031487	FSTL4	13	16943722	17130245	1	protein_coding	follistatin like 4 [Source:NCBI gene;Acc:395163]
ENSGALG00000040212	FYCO1	2	42699453	42723188	1	protein_coding	FYVE and coiled-coil domain containing 1 [Source:NCBI gene;Acc:428453]
ENSGALG00000010593	GALC	5	43061946	43109368	-1	protein_coding	galactosylceramidase [Source:NCBI gene;Acc:423394]
ENSGALG00000005584	GALNT18	5	8537044	8777333	1	protein_coding	polypeptide N-acetylgalactosaminyltransferase 18 [Source:NCBI gene;Acc:423034]
ENSGALG00000042411	GASK1B	4	21769983	21785966	-1	protein_coding	family with sequence similarity 198 member B [Source:NCBI gene;Acc:422413]
ENSGALG00000014976	GATA6	2	102638198	102654114	1	protein_coding	GATA binding protein 6 [Source:NCBI gene;Acc:396390]
ENSGALG00000016918	GATD3AL1	1	155847003	155855177	1	protein_coding	putative glutamine amidotransferase like class 1 domain containing 3A-like1 [Source:NCBI gene;Acc:418811]
ENSGALG00000007276	GCN1	15	9724720	9765409	1	protein_coding	GCN1, eIF2 alpha kinase activator homolog [Source:NCBI gene;Acc:416982]
ENSGALG00000005842	GDPD2	4	2531208	2539175	-1	protein_coding	glycerophosphodiester phosphodiesterase domain containing 2 [Source:NCBI gene;Acc:422217]
ENSGALG00000003937	GEMIN5	13	12720692	12738061	1	protein_coding	gem nuclear organelle associated protein 5 [Source:NCBI gene;Acc:416254]
ENSGALG00000014939	GFM2	Z	24207082	24224343	1	protein_coding	G elongation factor mitochondrial 2 [Source:NCBI gene;Acc:427205]
ENSGALG00000007065	GJD4	2	12861377	12865383	-1	protein_coding	gap junction protein delta 4 [Source:NCBI gene;Acc:420465]
ENSGALG00000010721	GLIS1	8	25257022	25429515	-1	protein_coding	GLIS family zinc finger 1 [Source:NCBI gene;Acc:424652]
ENSGALG00000010180	GLIS3	Z	26853966	26967115	-1	protein_coding	GLIS family zinc finger 3 [Source:NCBI gene;Acc:431643]
ENSGALG00000002158	GOLGA3	15	1739403	1761553	-1	protein_coding	golgin A3 [Source:NCBI gene;Acc:416791]
ENSGALG00000041494	GOLGB1	1	323123	357594	1	protein_coding	golgin B1 [Source:NCBI gene;Acc:426868]
ENSGALG00000009583	GORASP2	7	18170242	18183928	-1	protein_coding	golgi reassembly stacking protein 2 [Source:NCBI gene;Acc:424156]
ENSGALG00000004839	GPATCH1	11	10018024	10138369	1	protein_coding	G-patch domain containing 1 [Source:NCBI gene;Acc:415772]
ENSGALG00000041556	GPATCH8	27	3911372	3976990	1	protein_coding	G-patch domain containing 8 [Source:NCBI gene;Acc:426522]
ENSGALG00000010949	GPNMB	2	31127614	31144995	1	protein_coding	glycoprotein nmb [Source:NCBI gene;Acc:428431]
ENSGALG00000014973	GPR156	1	80723913	80731661	1	protein_coding	G protein-coupled receptor 156 [Source:NCBI gene;Acc:418333]
ENSGALG00000015247	GPR161	1	85247196	85258715	1	protein_coding	G protein-coupled receptor 161 [Source:NCBI gene;Acc:418375]
ENSGALG00000009619	GPR176	5	29722191	29753143	1	protein_coding	G protein-coupled receptor 176 [Source:NCBI gene;Acc:428879]
ENSGALG00000045619	GPR19	1	71980272	71988795	-1	protein_coding	G protein-coupled receptor 19 [Source:NCBI gene;Acc:100857902]
ENSGALG00000014925	GPRC6A	3	63761182	63771757	1	protein_coding	G protein-coupled receptor class C group 6 member A [Source:NCBI gene;Acc:428620]
ENSGALG00000020703	GRB14	7	20136713	20204198	1	protein_coding	growth factor receptor bound protein 14 [Source:NCBI gene;Acc:424183]
ENSGALG00000017238	GRM5	1	189236711	189484068	1	protein_coding	glutamate receptor, metabotropic 5 [Source:NCBI gene;Acc:373933]
ENSGALG00000045847	GRXCR2	13	18466510	18483465	-1	protein_coding	glutaredoxin and cysteine rich domain containing 2 [Source:HGNC Symbol;Acc:HGNC:33862]
ENSGALG00000008312	GSAP	1	12815093	12861596	1	protein_coding	gamma-secretase activating protein [Source:NCBI gene;Acc:417724]
ENSGALG00000012424	GTDC1	7	33114173	33278345	-1	protein_coding	glycosyltransferase like domain containing 1 [Source:NCBI gene;Acc:424304]
ENSGALG00000007387	GTF3C1	14	12345932	12383948	1	protein_coding	general transcription factor IIIC subunit 1 [Source:NCBI gene;Acc:416646]
ENSGALG00000008905	HABP2	6	28388027	28407872	1	protein_coding	hyaluronan binding protein 2 [Source:NCBI gene;Acc:423898]
ENSGALG00000028142	HACD4	Z	34263630	34278183	-1	protein_coding	3-hydroxyacyl-CoA dehydratase 4 [Source:NCBI gene;Acc:427232]
ENSGALG00000014766	HAO2	1	79328749	79338994	-1	protein_coding	hydroxyacid oxidase 2 [Source:NCBI gene;Acc:418311]
ENSGALG00000041251	HDAC10	1	20492465	20502957	-1	protein_coding	histone deacetylase 10 [Source:HGNC Symbol;Acc:HGNC:18128]
ENSGALG00000005092	HDAC11	12	6100521	6125075	1	protein_coding	histone deacetylase 11 [Source:NCBI gene;Acc:415978]
ENSGALG00000052280	HEATR5A	5	34619347	34669267	-1	protein_coding	HEAT repeat containing 5A [Source:NCBI gene;Acc:423311]
ENSGALG00000027152	HELZ	18	7145327	7217148	1	protein_coding	helicase with zinc finger [Source:NCBI gene;Acc:417427]
ENSGALG00000002253	HEMK1	12	2173269	2204208	1	protein_coding	HemK methyltransferase family member 1 [Source:NCBI gene;Acc:415915]
ENSGALG00000043027	HEPHL1	1	186999629	187029048	-1	protein_coding	hephaestin like 1 [Source:NCBI gene;Acc:418998]
ENSGALG00000016739	HERC2	1	131806734	131911385	1	protein_coding	HECT and RLD domain containing E3 ubiquitin protein ligase 2 [Source:NCBI gene;Acc:418682]
ENSGALG00000005506	HESX1	12	8998425	9007651	-1	protein_coding	HESX homeobox 1 [Source:NCBI gene;Acc:395864]
ENSGALG00000033974	HGF	1	10800773	10860504	1	protein_coding	hepatocyte growth factor [Source:NCBI gene;Acc:395941]
ENSGALG00000010136	HGSNAT	4	34148243	34157856	-1	protein_coding	heparan-alpha-glucosaminide N-acetyltransferase [Source:NCBI gene;Acc:422490]
ENSGALG00000005297	HHATL	2	2107464	2119611	-1	protein_coding	hedgehog acyltransferase-like [Source:NCBI gene;Acc:420391]
ENSGALG00000044342	HINT3	3	59825963	59831811	-1	protein_coding	histidine triad nucleotide binding protein 3 [Source:NCBI gene;Acc:769579]
ENSGALG00000001939	HIPK1	26	3777501	3797196	1	protein_coding	homeodomain interacting protein kinase 1 [Source:NCBI gene;Acc:419880]
ENSGALG00000005504	HNF1B	19	8792517	8809163	-1	protein_coding	HNF1 homeobox B [Source:NCBI gene;Acc:427838]
ENSGALG00000010889	HOOK1	8	26991410	27014272	1	protein_coding	hook microtubule tethering protein 1 [Source:NCBI gene;Acc:424675]
ENSGALG00000040089	HPS3	9	24057105	24083265	-1	protein_coding	HPS3, biogenesis of lysosomal organelles complex 2 subunit 1 [Source:NCBI gene;Acc:425047]
ENSGALG00000005595	HPS4	15	7434521	7445818	-1	protein_coding	HPS4, biogenesis of lysosomal organelles complex 3 subunit 2 [Source:NCBI gene;Acc:416907]
ENSGALG00000007508	HPSE2	6	23116734	23202994	1	protein_coding	heparanase 2 (inactive) [Source:NCBI gene;Acc:423834]
ENSGALG00000016202	HSF2BP	1	111301459	111335748	-1	protein_coding	heat shock transcription factor 2 binding protein [Source:NCBI gene;Acc:418548]
ENSGALG00000003224	HSF4	11	2460701	2475384	1	protein_coding	heat shock transcription factor 4 [Source:NCBI gene;Acc:427540]
ENSGALG00000007681	HTR2B	9	15312935	15322126	-1	protein_coding	5-hydroxytryptamine receptor 2B [Source:NCBI gene;Acc:395581]
ENSGALG00000015635	HTT	4	82134637	82208291	-1	protein_coding	huntingtin [Source:NCBI gene;Acc:422878]
ENSGALG00000002407	HYDIN	11	1545435	1649122	1	protein_coding	HYDIN, axonemal central pair apparatus protein [Source:NCBI gene;Acc:427538]
ENSGALG00000004813	IARS1	12	3912103	4026538	1	protein_coding	isoleucyl-tRNA synthetase [Source:NCBI gene;Acc:415957]
ENSGALG00000016509	IFT172	3	104340995	104374512	1	protein_coding	intraflagellar transport 172 [Source:NCBI gene;Acc:421983]
ENSGALG00000007371	IGDCC3	10	18280750	18356598	-1	protein_coding	immunoglobulin superfamily DCC subclass member 3 [Source:NCBI gene;Acc:415535]
ENSGALG00000007410	IGDCC4	10	18372197	18447980	-1	protein_coding	immunoglobulin superfamily DCC subclass member 4 [Source:NCBI gene;Acc:415537]
ENSGALG00000013356	IKBKE	26	2475894	2486807	1	protein_coding	inhibitor of kappa light polypeptide gene enhancer in B-cells, kinase epsilon [Source:NCBI gene;Acc:430480]
ENSGALG00000008554	IL17REL	1	20198062	20240989	-1	protein_coding	interleukin 17 receptor E like [Source:NCBI gene;Acc:769256]
ENSGALG00000008888	IL1RAPL2	4	16845799	17180206	1	protein_coding	interleukin 1 receptor accessory protein like 2 [Source:NCBI gene;Acc:422379]
ENSGALG00000004336	INPPL1	4	1229311	1237808	-1	protein_coding	inositol polyphosphate phosphatase like 1 [Source:NCBI gene;Acc:428692]
ENSGALG00000010287	IPP	8	21578677	21586117	-1	protein_coding	intracisternal A particle-promoted polypeptide [Source:NCBI gene;Acc:424605]
ENSGALG00000003980	IQCA1	7	5114780	5192958	1	protein_coding	IQ motif containing with AAA domain 1 [Source:NCBI gene;Acc:424021]
ENSGALG00000049193	IQGAP3	25	1473405	1509424	-1	protein_coding	ras GTPase-activating-like protein IQGAP3-like [Source:NCBI gene;Acc:101749531]
ENSGALG00000008007	ITGA11	10	19594940	19629103	-1	protein_coding	integrin subunit alpha 11 [Source:NCBI gene;Acc:415560]
ENSGALG00000008747	ITGA8	2	20336331	20435530	1	protein_coding	integrin subunit alpha 8 [Source:NCBI gene;Acc:396225]
ENSGALG00000054262	ITPRID1	2	48469044	48511407	-1	protein_coding	coiled-coil domain containing 129 [Source:NCBI gene;Acc:101751288]
ENSGALG00000016504	ITSN2	3	104214249	104270106	-1	protein_coding	intersectin 2 [Source:NCBI gene;Acc:421979]
ENSGALG00000010214	JADE1	4	34551821	34593192	1	protein_coding	jade family PHD finger 1 [Source:NCBI gene;Acc:422502]
ENSGALG00000011278	KAT2B	2	35794568	35834790	1	protein_coding	lysine acetyltransferase 2B [Source:NCBI gene;Acc:428441]
ENSGALG00000041882	KATNAL2	Z	1766202	1782160	-1	protein_coding	katanin catalytic subunit A1 like 2 [Source:NCBI gene;Acc:416384]
ENSGALG00000043363	KATNIP	14	12293603	12347992	-1	protein_coding	KIAA0556 [Source:NCBI gene;Acc:426427]
ENSGALG00000037241	KCNAB2	21	673711	691341	-1	protein_coding	potassium voltage-gated channel subfamily A regulatory beta subunit 2 [Source:NCBI gene;Acc:396068]
ENSGALG00000010044	KCNMB4	1	35937978	35948946	1	protein_coding	potassium calcium-activated channel subfamily M regulatory beta subunit 4 [Source:NCBI gene;Acc:417852]
ENSGALG00000017012	KCNRG	1	170697168	170700171	1	protein_coding	potassium channel regulator [Source:NCBI gene;Acc:418873]
ENSGALG00000004225	KDM2B	15	5772976	5789002	-1	protein_coding	lysine demethylase 2B [Source:HGNC Symbol;Acc:HGNC:13610]
ENSGALG00000007663	KDM3B	13	18859815	18904338	1	protein_coding	lysine demethylase 3B [Source:NCBI gene;Acc:100859412]
ENSGALG00000015538	KIAA0232	4	79788886	79853583	1	protein_coding	KIAA0232 [Source:NCBI gene;Acc:422860]
ENSGALG00000015360	KIAA1524	1	88827762	88854919	-1	protein_coding	KIAA1524 [Source:NCBI gene;Acc:418410]
ENSGALG00000012796	KIAA1549	1	56172463	56308924	1	protein_coding	KIAA1549 [Source:NCBI gene;Acc:100857885]
ENSGALG00000005512	KIAA1671	15	7244600	7280058	1	protein_coding	KIAA1671 [Source:NCBI gene;Acc:768701]
ENSGALG00000004156	KIF1BP	6	11508509	11517289	1	protein_coding	KIF1 binding protein [Source:NCBI gene;Acc:423694]
ENSGALG00000030702	KIN	1	4800961	4815768	-1	protein_coding	Kin17 DNA and RNA binding protein [Source:NCBI gene;Acc:419109]
ENSGALG00000041663	KLB	4	69297198	69312286	-1	protein_coding	klotho beta [Source:NCBI gene;Acc:425467]
ENSGALG00000038946	KLHL38	2	138114616	138119541	-1	protein_coding	kelch like family member 38 [Source:HGNC Symbol;Acc:HGNC:34435]
ENSGALG00000016510	KRTCAP3	3	104370906	104377540	-1	protein_coding	keratinocyte associated protein 3 [Source:NCBI gene;Acc:421984]
ENSGALG00000003505	LACTB	10	4602240	4609086	-1	protein_coding	lactamase beta [Source:NCBI gene;Acc:415373]
ENSGALG00000014615	LAMA1	2	99519352	99618009	1	protein_coding	laminin subunit alpha 1 [Source:NCBI gene;Acc:374016]
ENSGALG00000015056	LAMA3	2	103119354	103231680	1	protein_coding	laminin subunit alpha 3 [Source:NCBI gene;Acc:428524]
ENSGALG00000005321	LAMA5	20	7832322	7910579	-1	protein_coding	laminin subunit alpha 5 [Source:NCBI gene;Acc:428148]
ENSGALG00000007905	LAMB1	1	15009296	15165846	-1	protein_coding	laminin subunit beta 1 [Source:NCBI gene;Acc:396478]
ENSGALG00000006802	LAMB2	12	11948006	11968917	1	protein_coding	laminin, beta 2 (laminin S) [Source:NCBI gene;Acc:373980]
ENSGALG00000001343	LAMB3	26	3114989	3135255	-1	protein_coding	laminin subunit beta 3 [Source:NCBI gene;Acc:428268]
ENSGALG00000007917	LAMB4	1	15053471	15105407	-1	protein_coding	laminin subunit beta 4 [Source:NCBI gene;Acc:396076]
ENSGALG00000007494	LARS1	13	18498942	18524347	-1	protein_coding	leucyl-tRNA synthetase [Source:NCBI gene;Acc:416347]
ENSGALG00000015878	LCA5	3	79409441	79421209	1	protein_coding	LCA5, lebercilin [Source:NCBI gene;Acc:421852]
ENSGALG00000015706	LETM1	4	83316611	83339735	1	protein_coding	leucine zipper and EF-hand containing transmembrane protein 1 [Source:NCBI gene;Acc:422898]
ENSGALG00000013725	LONRF1	4	64714109	64728848	1	protein_coding	LON peptidase N-terminal domain and ring finger 1 [Source:NCBI gene;Acc:422742]
ENSGALG00000003574	LPCAT2	11	3655780	3683801	-1	protein_coding	lysophosphatidylcholine acyltransferase 2 [Source:NCBI gene;Acc:415716]
ENSGALG00000010061	LRBA	4	32846926	33218988	-1	protein_coding	LPS responsive beige-like anchor protein [Source:NCBI gene;Acc:422476]
ENSGALG00000001733	LRIG2	26	3637430	3652647	1	protein_coding	leucine rich repeats and immunoglobulin like domains 2 [Source:NCBI gene;Acc:100857856]
ENSGALG00000004853	LRP3	11	10057900	10080398	1	protein_coding	LDL receptor related protein 3 [Source:NCBI gene;Acc:415773]
ENSGALG00000008298	LRRC17	1	13007015	13024134	1	protein_coding	leucine rich repeat containing 17 [Source:NCBI gene;Acc:395440]
ENSGALG00000030964	LRRC20	6	12233307	12235990	-1	protein_coding	leucine rich repeat containing 20 [Source:NCBI gene;Acc:769461]
ENSGALG00000042548	LRRC6	2	141638052	141668463	-1	protein_coding	leucine rich repeat containing 6 [Source:NCBI gene;Acc:420324]
ENSGALG00000011284	LRRC7	8	29260098	29332676	1	protein_coding	leucine rich repeat containing 7 [Source:NCBI gene;Acc:424711]
ENSGALG00000039499	LRRCC1	2	122586026	122605336	1	protein_coding	leucine rich repeat and coiled-coil centrosomal protein 1 [Source:NCBI gene;Acc:420205]
ENSGALG00000008815	LRRN4	3	15421291	15430454	1	protein_coding	leucine rich repeat neuronal 4 [Source:NCBI gene;Acc:427686]
ENSGALG00000035375	LRTOMT	1	195632213	195634015	1	protein_coding	leucine rich transmembrane and O-methyltransferase domain containing [Source:NCBI gene;Acc:100857436]
ENSGALG00000038954	LSM11	13	12004367	12008463	-1	protein_coding	LSM11, U7 small nuclear RNA associated [Source:NCBI gene;Acc:416241]
ENSGALG00000025858	LUZP1	23	1789086	1797759	1	protein_coding	leucine zipper protein 1 [Source:NCBI gene;Acc:428210]
ENSGALG00000002616	LZIC	21	3576339	3587213	-1	protein_coding	leucine zipper and CTNNBIP1 domain containing [Source:NCBI gene;Acc:419445]
ENSGALG00000003693	MACF1	23	5492614	5603434	1	protein_coding	microtubule-actin crosslinking factor 1 [Source:NCBI gene;Acc:419671]
ENSGALG00000007431	MAGI1	12	14398620	14690794	-1	protein_coding	membrane associated guanylate kinase, WW and PDZ domain containing 1 [Source:NCBI gene;Acc:416083]
ENSGALG00000038834	MAGI2	1	11833981	12556826	1	protein_coding	membrane associated guanylate kinase, WW and PDZ domain containing 2 [Source:NCBI gene;Acc:417729]
ENSGALG00000007861	MAGT1	4	12887297	12901122	-1	protein_coding	magnesium transporter 1 [Source:NCBI gene;Acc:422332]
ENSGALG00000009098	MAMLD1	4	17794159	17870027	-1	protein_coding	mastermind like domain containing 1 [Source:NCBI gene;Acc:422389]
ENSGALG00000041564	MAN1A2	1	77147561	77281468	-1	protein_coding	mannosidase alpha class 1A member 2 [Source:NCBI gene;Acc:418265]
ENSGALG00000015537	MAN2B2	4	79706434	79733872	1	protein_coding	mannosidase alpha class 2B member 2 [Source:NCBI gene;Acc:422859]
ENSGALG00000012308	MANBA	4	60851437	60898854	-1	protein_coding	mannosidase beta [Source:NCBI gene;Acc:422712]
ENSGALG00000006655	MAP3K13	9	3763611	3895836	1	protein_coding	mitogen-activated protein kinase kinase kinase 13 [Source:NCBI gene;Acc:424876]
ENSGALG00000000685	MAP3K14	27	3794520	3809775	-1	protein_coding	mitogen-activated protein kinase kinase kinase 14 [Source:NCBI gene;Acc:419964]
ENSGALG00000020003	MAP3K4	3	45356209	45429063	-1	protein_coding	mitogen-activated protein kinase kinase kinase 4 [Source:NCBI gene;Acc:421579]
ENSGALG00000011109	MAPK10	4	45932534	46032124	-1	protein_coding	mitogen-activated protein kinase 10 [Source:NCBI gene;Acc:422592]
ENSGALG00000030966	MAPK13	26	169877	184131	1	protein_coding	mitogen-activated protein kinase 13 [Source:NCBI gene;Acc:771145]
ENSGALG00000030732	MAPK8IP1	5	24165051	24178161	-1	protein_coding	mitogen-activated protein kinase 8 interacting protein 1 [Source:NCBI gene;Acc:423202]
ENSGALG00000003016	MASP2	21	4078712	4105097	-1	protein_coding	mannan binding lectin serine peptidase 2 [Source:NCBI gene;Acc:407089]
ENSGALG00000004028	MATN4	20	5162754	5167745	1	protein_coding	matrilin 4 [Source:NCBI gene;Acc:428140]
ENSGALG00000034275	MCAT	1	68517361	68520677	-1	protein_coding	malonyl-CoA-acyl carrier protein transacylase [Source:NCBI gene;Acc:427934]
ENSGALG00000008785	MCCC1	9	16547508	16563542	1	protein_coding	methylcrotonoyl-CoA carboxylase 1 [Source:NCBI gene;Acc:424962]
ENSGALG00000011255	MCCC2L	8	29113515	29124276	1	protein_coding	methylcrotonoyl-Coenzyme A carboxylase 2-like [Source:NCBI gene;Acc:429115]
ENSGALG00000019736	MCHR1	18	10870598	10874997	1	protein_coding	melanin-concentrating hormone receptor 1 [Source:NCBI gene;Acc:100859572]
ENSGALG00000016676	MCM3	3	107541369	107553023	1	protein_coding	minichromosome maintenance complex component 3 [Source:NCBI gene;Acc:422043]
ENSGALG00000008709	MCOLN3	8	16765732	16781321	1	protein_coding	mucolipin 3 [Source:NCBI gene;Acc:429091]
ENSGALG00000009905	MDM1	1	35233248	35257392	-1	protein_coding	Mdm1 nuclear protein [Source:NCBI gene;Acc:417839]
ENSGALG00000015733	MDN1	3	75447370	75541229	1	protein_coding	midasin AAA ATPase 1 [Source:NCBI gene;Acc:421811]
ENSGALG00000010370	MED12L	9	23652600	23746699	-1	protein_coding	mediator complex subunit 12 like [Source:NCBI gene;Acc:425036]
ENSGALG00000001978	MED16	28	2931429	2940550	-1	protein_coding	mediator complex subunit 16 [Source:NCBI gene;Acc:420099]
ENSGALG00000054271	MED28	4	75967753	75970779	-1	protein_coding	mediator complex subunit 28 [Source:NCBI gene;Acc:425350]
ENSGALG00000053670	MEGF9	17	4947581	4951990	-1	protein_coding	multiple EGF like domains 9 [Source:HGNC Symbol;Acc:HGNC:3234]
ENSGALG00000041938	MEI4	3	79937436	80007134	-1	protein_coding	meiotic double-stranded break formation protein 4 [Source:HGNC Symbol;Acc:HGNC:43638]
ENSGALG00000005411	MEIOB	14	6451971	6456783	-1	protein_coding	meiosis specific with OB domains [Source:NCBI gene;Acc:416539]
ENSGALG00000006855	MELTF	9	12619518	12636112	-1	protein_coding	melanotransferrin [Source:NCBI gene;Acc:396127]
ENSGALG00000036883	MET	1	25059910	25147690	-1	protein_coding	MET proto-oncogene, receptor tyrosine kinase [Source:NCBI gene;Acc:396134]
ENSGALG00000014901	METTL16	1	80198363	80208691	1	protein_coding	methyltransferase like 16 [Source:NCBI gene;Acc:431184]
ENSGALG00000016864	METTL21C	1	144281168	144285163	1	protein_coding	methyltransferase like 21C [Source:NCBI gene;Acc:418768]
ENSGALG00000032342	MIGA2	17	5757926	5770107	1	protein_coding	mitoguardin 2 [Source:NCBI gene;Acc:427765]
ENSGALG00000010118	MIPOL1	5	37181549	37355992	1	protein_coding	mirror-image polydactyly 1 [Source:NCBI gene;Acc:423331]
ENSGALG00000003904	MLPH	7	4815805	4833602	-1	protein_coding	melanophilin [Source:NCBI gene;Acc:424019]
ENSGALG00000029947	MMAB	15	7064507	7068108	-1	protein_coding	metabolism of cobalamin associated B [Source:HGNC Symbol;Acc:HGNC:19331]
ENSGALG00000008638	MMR1L3	2	19497094	19526728	-1	protein_coding	macrophage mannose receptor 1-like 3 [Source:NCBI gene;Acc:420515]
ENSGALG00000015513	MMS22L	3	72435233	72521377	1	protein_coding	MMS22 like, DNA repair protein [Source:NCBI gene;Acc:421799]
ENSGALG00000013893	MNS1	10	8108447	8114659	1	protein_coding	meiosis specific nuclear structural 1 [Source:NCBI gene;Acc:426295]
ENSGALG00000013149	MOCOS	2	84795137	85006306	-1	protein_coding	molybdenum cofactor sulfurase [Source:NCBI gene;Acc:420964]
ENSGALG00000010051	MOCS1	3	28809406	28837732	1	protein_coding	molybdenum cofactor synthesis 1 [Source:NCBI gene;Acc:395270]
ENSGALG00000029296	MPI	10	2855486	2858068	-1	protein_coding	mannose phosphate isomerase [Source:NCBI gene;Acc:769765]
ENSGALG00000026239	MPV17	3	104502120	104506358	1	protein_coding	MPV17, mitochondrial inner membrane protein [Source:NCBI gene;Acc:100857465]
ENSGALG00000015002	MRPS27	Z	25266792	25313284	1	protein_coding	mitochondrial ribosomal protein S27 [Source:NCBI gene;Acc:427216]
ENSGALG00000040084	MRS2	2	57852221	57864434	-1	protein_coding	MRS2, magnesium transporter [Source:NCBI gene;Acc:420820]
ENSGALG00000005349	MSLN	14	6400336	6409625	-1	protein_coding	mesothelin [Source:NCBI gene;Acc:416534]
ENSGALG00000007353	MTFMT	10	18223420	18228560	1	protein_coding	mitochondrial methionyl-tRNA formyltransferase [Source:NCBI gene;Acc:415532]
ENSGALG00000031265	MTIF2	3	77845	88773	-1	protein_coding	mitochondrial translational initiation factor 2 [Source:NCBI gene;Acc:421213]
ENSGALG00000013615	MTUS1	4	62907589	62999208	1	protein_coding	microtubule associated tumor suppressor 1 [Source:NCBI gene;Acc:422729]
ENSGALG00000016142	MX1	1	110239567	110260524	1	protein_coding	myxovirus (influenza virus) resistance 1, interferon-inducible protein p78 (mouse) [Source:NCBI gene;Acc:395313]
ENSGALG00000001363	MYBBP1A	19	3033038	3084837	1	protein_coding	MYB binding protein 1a [Source:NCBI gene;Acc:417491]
ENSGALG00000016915	MYCBP2	1	155590325	155793849	1	protein_coding	MYC binding protein 2, E3 ubiquitin protein ligase [Source:NCBI gene;Acc:418808]
ENSGALG00000005947	MYD88	2	4892458	4905115	1	protein_coding	myeloid differentiation primary response 88 [Source:NCBI gene;Acc:420420]
ENSGALG00000035594	MYH7	19	56925	70995	-1	protein_coding	myosin, heavy chain 7, cardiac muscle, beta [Source:NCBI gene;Acc:395350]
ENSGALG00000004334	MYLK3	11	7782060	7936449	1	protein_coding	myosin light chain kinase 3 [Source:NCBI gene;Acc:415748]
ENSGALG00000045218	MYO18B	15	7338309	7382993	1	protein_coding	myosin XVIIIB [Source:NCBI gene;Acc:416905]
ENSGALG00000005374	MYO19	19	8273900	8290252	-1	protein_coding	myosin XIX [Source:NCBI gene;Acc:417649]
ENSGALG00000000674	MYO1D	27	3817962	3888947	1	protein_coding	myosin ID [Source:NCBI gene;Acc:419963]
ENSGALG00000005122	MYO1H	15	7006773	7029577	1	protein_coding	myosin IH [Source:NCBI gene;Acc:768372]
ENSGALG00000006216	MYOD1	5	12395624	12398842	1	protein_coding	myogenic differentiation 1 [Source:NCBI gene;Acc:374048]
ENSGALG00000010869	MYSM1	8	26680432	26692538	-1	protein_coding	Myb like, SWIRM and MPN domains 1 [Source:NCBI gene;Acc:424671]
ENSGALG00000054821	NAALAD2	1	188891315	188922631	-1	protein_coding	N-acetylated alpha-linked acidic dipeptidase 2 [Source:NCBI gene;Acc:419010]
ENSGALG00000023670	NAALADL2	9	18476287	18824985	-1	protein_coding	N-acetylated alpha-linked acidic dipeptidase like 2 [Source:NCBI gene;Acc:429156]
ENSGALG00000010238	NAP1L1	1	38027576	38055929	-1	protein_coding	nucleosome assembly protein 1 like 1 [Source:NCBI gene;Acc:417864]
ENSGALG00000010255	NASP	8	21528403	21538668	1	protein_coding	nuclear autoantigenic sperm protein [Source:NCBI gene;Acc:424600]
ENSGALG00000046023	NAXE	25	1520004	1522946	1	protein_coding	apolipoprotein A-I binding protein [Source:NCBI gene;Acc:426569]
ENSGALG00000014425	NCAPG	4	75726455	75920712	-1	protein_coding	non-SMC condensin I complex subunit G [Source:NCBI gene;Acc:422822]
ENSGALG00000014834	NCOA7	3	59835089	59902821	-1	protein_coding	nuclear receptor coactivator 7 [Source:NCBI gene;Acc:421717]
ENSGALG00000009147	NCSTN	25	2407633	2418982	1	protein_coding	nicastrin [Source:NCBI gene;Acc:426905]
ENSGALG00000017282	NDUFA9	1	73689598	73711387	1	protein_coding	NADH:ubiquinone oxidoreductase subunit A9 [Source:NCBI gene;Acc:419039]
ENSGALG00000010609	NDUFAF7	3	33634880	33642058	1	protein_coding	NADH:ubiquinone oxidoreductase complex assembly factor 7 [Source:NCBI gene;Acc:421477]
ENSGALG00000031565	NEBL	2	18282264	18339795	1	protein_coding	nebulette [Source:NCBI gene;Acc:395148]
ENSGALG00000037769	NEBL	2	18124237	18368109	1	protein_coding	nebulette [Source:NCBI gene;Acc:395148]
ENSGALG00000041428	NEK4	12	1184932	1201802	-1	protein_coding	NIMA related kinase 4 [Source:NCBI gene;Acc:415900]
ENSGALG00000005660	NF1	19	9152551	9232106	-1	protein_coding	neurofibromin 1 [Source:NCBI gene;Acc:396085]
ENSGALG00000011937	NFE2L1	27	6479452	6490273	-1	protein_coding	nuclear factor, erythroid 2 like 1 [Source:NCBI gene;Acc:417987]
ENSGALG00000045317	NHLRC4	14	13896398	13899484	1	protein_coding	NHL repeat containing 4 [Source:HGNC Symbol;Acc:HGNC:26700]
ENSGALG00000012361	NIN	5	58056876	58107170	-1	protein_coding	ninein [Source:NCBI gene;Acc:428928]
ENSGALG00000030268	NKTR	2	2020319	2058934	1	protein_coding	natural killer cell triggering receptor [Source:NCBI gene;Acc:420388]
ENSGALG00000044053	NLRX1	24	4295620	4300457	-1	protein_coding	NLR family member X1 [Source:NCBI gene;Acc:419755]
ENSGALG00000013813	NMBR	3	53139542	53155861	1	protein_coding	neuromedin B receptor [Source:NCBI gene;Acc:428610]
ENSGALG00000015156	NMRK1	Z	36846475	36855645	-1	protein_coding	nicotinamide riboside kinase 1 [Source:NCBI gene;Acc:427257]
ENSGALG00000015649	NOP14	4	82245802	82267166	1	protein_coding	NOP14 nucleolar protein [Source:NCBI gene;Acc:422880]
ENSGALG00000002375	NOTCH1	17	8107664	8143170	1	protein_coding	notch 1 [Source:NCBI gene;Acc:395655]
ENSGALG00000015030	NPC1	2	103049116	103074569	-1	protein_coding	NPC intracellular cholesterol transporter 1 [Source:NCBI gene;Acc:421076]
ENSGALG00000021303	NPY7R	13	14032708	14037944	-1	protein_coding	neuropeptide Y7 receptor [Source:NCBI gene;Acc:416280]
ENSGALG00000008914	NRAP	6	28407511	28452857	-1	protein_coding	nebulin-related anchoring protein [Source:NCBI gene;Acc:423899]
ENSGALG00000002959	NRBF2	6	8670653	8685139	-1	protein_coding	nuclear receptor binding factor 2 [Source:NCBI gene;Acc:423656]
ENSGALG00000010677	NRDE2	5	44011775	44036319	-1	protein_coding	NRDE-2, necessary for RNA interference, domain containing [Source:NCBI gene;Acc:423404]
ENSGALG00000015422	NRG1	Z	54043441	54141518	-1	protein_coding	neuregulin 1 [Source:NCBI gene;Acc:373906]
ENSGALG00000005903	NRIP3	5	9791730	9802780	1	protein_coding	nuclear receptor interacting protein 2 [Source:NCBI gene;Acc:423050]
ENSGALG00000007493	NSDHL	4	11273078	11283634	-1	protein_coding	NAD(P) dependent steroid dehydrogenase-like [Source:NCBI gene;Acc:422302]
ENSGALG00000004186	NSRP1	19	6333122	6344467	1	protein_coding	nuclear speckle splicing regulatory protein 1 [Source:NCBI gene;Acc:417588]
ENSGALG00000015414	NSUN3	1	91182435	91202043	1	protein_coding	NOP2/Sun RNA methyltransferase family member 3 [Source:NCBI gene;Acc:418432]
ENSGALG00000006181	NUB1	2	6273813	6290633	1	protein_coding	negative regulator of ubiquitin like proteins 1 [Source:NCBI gene;Acc:420433]
ENSGALG00000009934	NUP107	1	35367839	35393184	1	protein_coding	nucleoporin 107 [Source:NCBI gene;Acc:101751988]
ENSGALG00000005078	NUP210	12	6021285	6080368	-1	protein_coding	nucleoporin 210 [Source:NCBI gene;Acc:415977]
ENSGALG00000014337	NWD2	4	69914094	69961970	-1	protein_coding	NACHT and WD repeat domain containing 2 [Source:NCBI gene;Acc:428789]
ENSGALG00000016740	OCA2	1	131975543	132105662	1	protein_coding	OCA2 melanosomal transmembrane protein [Source:NCBI gene;Acc:428009]
ENSGALG00000003554	OPTC	26	5176373	5179960	1	protein_coding	opticin [Source:NCBI gene;Acc:395130]
ENSGALG00000004342	ORC6	11	7821077	7826803	-1	protein_coding	origin recognition complex subunit 6 [Source:NCBI gene;Acc:415749]
ENSGALG00000010342	OTOGL	1	39845476	39934790	1	protein_coding	otogelin-like [Source:NCBI gene;Acc:772154]
ENSGALG00000053815		20	11543521	11577455	1	lncRNA
ENSGALG00000053694	OVST	1	76362509	76397638	-1	protein_coding	ovostatin [Source:NCBI gene;Acc:396151]
ENSGALG00000011312	OXSM	2	37881673	37888175	1	protein_coding	3-oxoacyl-ACP synthase, mitochondrial [Source:NCBI gene;Acc:420656]
ENSGALG00000039432	P2RY13	9	23681494	23683248	1	protein_coding	purinergic receptor P2Y13 [Source:NCBI gene;Acc:107049027]
ENSGALG00000014406	PACRGL	4	74946865	74962574	-1	protein_coding	PARK2 co-regulated like [Source:NCBI gene;Acc:422818]
ENSGALG00000004465	PALD1	6	12239480	12253050	1	protein_coding	phosphatase domain containing, paladin 1 [Source:NCBI gene;Acc:373898]
ENSGALG00000015256	PAM	Z	50129168	50258002	-1	protein_coding	peptidylglycine alpha-amidating monooxygenase [Source:NCBI gene;Acc:427274]
ENSGALG00000003689	PAPSS2	6	10302749	10312180	-1	protein_coding	3'-phosphoadenosine 5'-phosphosulfate synthase 2 [Source:NCBI gene;Acc:423678]
ENSGALG00000007365	PARP16	10	18257186	18261676	-1	protein_coding	poly(ADP-ribose) polymerase family member 16 [Source:NCBI gene;Acc:415534]
ENSGALG00000027695	PCBP4	12	3544615	3548464	1	protein_coding	poly(rC)-binding protein 4-like [Source:NCBI gene;Acc:100859674]
ENSGALG00000002744	PCDH15	6	7005075	7303413	1	protein_coding	protocadherin related 15 [Source:NCBI gene;Acc:423644]
ENSGALG00000006822	PCDH19	4	5208408	5259929	1	protein_coding	protocadherin 19 [Source:NCBI gene;Acc:422263]
ENSGALG00000007636	PCK1	20	11554555	11562277	-1	protein_coding	phosphoenolpyruvate carboxykinase 1 [Source:NCBI gene;Acc:396458]
ENSGALG00000007021	PCNT	7	7050186	7147718	-1	protein_coding	pericentrin [Source:NCBI gene;Acc:424039]
ENSGALG00000033256	PCSK5	Z	37074185	37334639	1	protein_coding	proprotein convertase subtilisin/kexin type 5 [Source:NCBI gene;Acc:395456]
ENSGALG00000047448	PCSK9	8	25627286	25634615	1	protein_coding	proprotein convertase subtilisin/kexin type 9 [Source:NCBI gene;Acc:424664]
ENSGALG00000008265	PDCD11	6	24565603	24582928	1	protein_coding	programmed cell death 11 [Source:NCBI gene;Acc:423874]
ENSGALG00000011169	PDCD2	3	40770761	40792143	1	protein_coding	glyceronephosphate O-acyltransferase [Source:NCBI gene;Acc:421548]
ENSGALG00000015313	PDSS2	3	67850522	67962399	1	protein_coding	prenyl (decaprenyl) diphosphate synthase, subunit 2 [Source:NCBI gene;Acc:421777]
ENSGALG00000040519	PEF1	23	5114632	5116781	-1	protein_coding	penta-EF-hand domain containing 1 [Source:NCBI gene;Acc:419644]
ENSGALG00000004899	PEPD	11	10315327	10439917	-1	protein_coding	peptidase D [Source:NCBI gene;Acc:415776]
ENSGALG00000014691	PHAX	Z	56385484	56394437	1	protein_coding	phosphorylated adaptor for RNA export [Source:NCBI gene;Acc:427124]
ENSGALG00000008403	PHF21A	5	24007735	24135509	1	protein_coding	PHD finger protein 21A [Source:NCBI gene;Acc:423199]
ENSGALG00000016267	PHF3	3	85591557	85628914	-1	protein_coding	PHD finger protein 3 [Source:NCBI gene;Acc:428641]
ENSGALG00000004801	PHKA1	4	1863469	1879108	1	protein_coding	phosphorylase kinase regulatory subunit alpha 1 [Source:NCBI gene;Acc:422181]
ENSGALG00000015377	PHLDB2	1	89725242	89805852	1	protein_coding	pleckstrin homology like domain family B member 2 [Source:NCBI gene;Acc:418418]
ENSGALG00000040756	PI4KA	15	387835	443753	1	protein_coding	phosphatidylinositol 4-kinase alpha [Source:NCBI gene;Acc:416767]
ENSGALG00000039037	PICALM	1	191633098	191693907	-1	protein_coding	phosphatidylinositol binding clathrin assembly protein [Source:NCBI gene;Acc:425991]
ENSGALG00000004492	PIGL	19	6669701	6722801	1	protein_coding	phosphatidylinositol glycan anchor biosynthesis class L [Source:NCBI gene;Acc:417600]
ENSGALG00000001985	PIGQ	14	13900515	13930696	1	protein_coding	phosphatidylinositol glycan anchor biosynthesis class Q [Source:NCBI gene;Acc:770171]
ENSGALG00000040917	PIK3R4	2	41543820	41566508	-1	protein_coding	phosphoinositide-3-kinase regulatory subunit 4 [Source:NCBI gene;Acc:428449]
ENSGALG00000037593	PINK1	21	4905099	4911725	1	protein_coding	PTEN induced kinase 1 [Source:HGNC Symbol;Acc:HGNC:14581]
ENSGALG00000010921	PKD2	4	45641817	45656379	-1	protein_coding	polycystin 2, transient receptor potential cation channel [Source:NCBI gene;Acc:422585]
ENSGALG00000004689	PKN1	17	5590367	5608468	1	protein_coding	protein kinase N3 [Source:NCBI gene;Acc:417209]
ENSGALG00000016713	PLA2G7	3	109831301	109844348	-1	protein_coding	phospholipase A2 group VII [Source:NCBI gene;Acc:395816]
ENSGALG00000011149	PLA2R1	7	21828489	21864267	1	protein_coding	phospholipase A2 receptor 1 [Source:NCBI gene;Acc:404304]
ENSGALG00000045212	PLCD3	27	3740029	3749198	-1	protein_coding	phospholipase C delta 3 [Source:NCBI gene;Acc:428279]
ENSGALG00000009135	PLEKHA3	7	15386468	15401754	-1	protein_coding	pleckstrin homology domain containing A3 [Source:NCBI gene;Acc:424128]
ENSGALG00000038399	PLEKHA6	26	1736524	1776457	-1	protein_coding	pleckstrin homology domain containing A6 [Source:NCBI gene;Acc:419821]
ENSGALG00000000201	PLEKHM1	27	4004619	4020058	-1	protein_coding	pleckstrin homology and RUN domain containing M1 [Source:NCBI gene;Acc:419939]
ENSGALG00000038529	PLPPR3	28	2923340	2926579	-1	protein_coding	phospholipid phosphatase related 3 [Source:NCBI gene;Acc:100858410]
ENSGALG00000006097	PLXNA1	12	10299237	10383397	1	protein_coding	plexin A1 [Source:NCBI gene;Acc:416030]
ENSGALG00000001264	PLXNA2	26	2758582	2845137	-1	protein_coding	plexin A2 [Source:NCBI gene;Acc:419857]
ENSGALG00000011624	PNLDC1	3	45677747	45688264	-1	protein_coding	PARN like, ribonuclease domain containing 1 [Source:NCBI gene;Acc:428595]
ENSGALG00000017158	POGLUT3	1	181559336	181567603	1	protein_coding	KDEL motif containing 2 [Source:NCBI gene;Acc:418966]
ENSGALG00000007665	POLE	15	10292857	10312463	-1	protein_coding	DNA polymerase epsilon, catalytic subunit [Source:NCBI gene;Acc:416997]
ENSGALG00000004974	PPARG	12	5238244	5289513	1	protein_coding	peroxisome proliferator-activated receptor gamma [Source:NCBI gene;Acc:373928]
ENSGALG00000042851	PPARGC1A	4	73938490	74100704	1	protein_coding	PPARG coactivator 1 alpha [Source:NCBI gene;Acc:422815]
ENSGALG00000000217	PPFIA4	26	954079	976671	1	protein_coding	PTPRF interacting protein alpha 4 [Source:NCBI gene;Acc:421155]
ENSGALG00000002201	PPL	14	13658840	13679023	-1	protein_coding	periplakin [Source:NCBI gene;Acc:408044]
ENSGALG00000035610	PPM1D	19	8099842	8120568	-1	protein_coding	protein phosphatase, Mg2+/Mn2+ dependent 1D [Source:NCBI gene;Acc:417644]
ENSGALG00000011266	PPM1K	4	46994913	47009784	-1	protein_coding	protein phosphatase, Mg2+/Mn2+ dependent 1K [Source:NCBI gene;Acc:422614]
ENSGALG00000002489	PPP1R26	17	8009102	8013127	1	protein_coding	protein phosphatase 1 regulatory subunit 26 [Source:HGNC Symbol;Acc:HGNC:29089]
ENSGALG00000032092	PPP4R1	2	98466594	98525361	1	protein_coding	protein phosphatase 4 regulatory subunit 1 [Source:NCBI gene;Acc:425903]
ENSGALG00000010950	PPP4R4	5	45636526	45697900	1	protein_coding	protein phosphatase 4 regulatory subunit 4 [Source:NCBI gene;Acc:423430]
ENSGALG00000037521	PRCP	1	190297679	190326959	-1	protein_coding	prolylcarboxypeptidase [Source:NCBI gene;Acc:428096]
ENSGALG00000019178	PRDM15	1	110390796	110421676	-1	protein_coding	PR/SET domain 15 [Source:NCBI gene;Acc:418531]
ENSGALG00000042354	PREX2	2	115620395	115787873	1	protein_coding	phosphatidylinositol-3,4,5-trisphosphate dependent Rac exchange factor 2 [Source:NCBI gene;Acc:420172]
ENSGALG00000007332	PRICKLE2	12	14033841	14122269	-1	protein_coding	prickle planar cell polarity protein 2 [Source:NCBI gene;Acc:771427]
ENSGALG00000042469	PRKDC	2	107917056	108001222	-1	protein_coding	protein kinase, DNA-activated, catalytic polypeptide [Source:NCBI gene;Acc:395376]
ENSGALG00000010022	PRMT9	4	31942105	31984326	-1	protein_coding	protein arginine methyltransferase 9 [Source:NCBI gene;Acc:422470]
ENSGALG00000041347	PROM2	22	591452	597992	-1	protein_coding	prominin 2 [Source:NCBI gene;Acc:428200]
ENSGALG00000051779	PRORSD1P	3	88895	91751	1	protein_coding	prolyl-tRNA synthetase associated domain containing 1, pseudogene [Source:NCBI gene;Acc:421212]
ENSGALG00000041505	PRRC2B	17	6484730	6515927	1	protein_coding	proline rich coiled-coil 2B [Source:NCBI gene;Acc:417177]
ENSGALG00000012032	PRRG4	5	5842994	5851053	1	protein_coding	proline rich and Gla domain 4 [Source:NCBI gene;Acc:421600]
ENSGALG00000007664	PSMD1	9	15291664	15353104	1	protein_coding	proteasome 26S subunit, non-ATPase 1 [Source:NCBI gene;Acc:424926]
ENSGALG00000006294	PSMD2	9	16044675	16050994	1	protein_coding	proteasome 26S subunit, non-ATPase 2 [Source:NCBI gene;Acc:425294]
ENSGALG00000001637	PSMD5	17	8568490	8578266	-1	protein_coding	proteasome 26S subunit, non-ATPase 5 [Source:NCBI gene;Acc:417125]
ENSGALG00000016062	PSMG1	1	109260958	109269904	-1	protein_coding	proteasome assembly chaperone 1 [Source:NCBI gene;Acc:418520]
ENSGALG00000002786	PSTPIP1	10	3594815	3641597	-1	protein_coding	proline-serine-threonine phosphatase interacting protein 1 [Source:NCBI gene;Acc:415349]
ENSGALG00000010616	PTPN21	5	43288734	43321236	-1	protein_coding	protein tyrosine phosphatase, non-receptor type 21 [Source:NCBI gene;Acc:423398]
ENSGALG00000010049	PTPRB	1	35964985	36023189	-1	protein_coding	protein tyrosine phosphatase, receptor type B [Source:NCBI gene;Acc:417853]
ENSGALG00000040855	PTPRR	1	36025156	36168865	-1	protein_coding	protein tyrosine phosphatase, receptor type R [Source:NCBI gene;Acc:771985]
ENSGALG00000040114	PTPRZ1	1	23044093	23176470	-1	protein_coding	protein tyrosine phosphatase, receptor type Z1 [Source:NCBI gene;Acc:396403]
ENSGALG00000002354	PUS1	15	2918623	2923298	-1	protein_coding	pseudouridylate synthase 1 [Source:NCBI gene;Acc:416799]
ENSGALG00000047393	RAB11FIP5	4	89737708	89761162	1	protein_coding	RAB11 family interacting protein 5 [Source:NCBI gene;Acc:422952]
ENSGALG00000031918	RAD51D	19	4622127	4626219	1	protein_coding	RAD51 paralog D [Source:NCBI gene;Acc:417528]
ENSGALG00000036938	RALYL	2	122124955	122502774	1	protein_coding	RALY RNA binding protein-like [Source:NCBI gene;Acc:420203]
ENSGALG00000003712	RAPGEF1	17	6539667	6617270	-1	protein_coding	Rap guanine nucleotide exchange factor 1 [Source:NCBI gene;Acc:417173]
ENSGALG00000001850	RARS	13	5487041	5503846	-1	protein_coding	arginyl-tRNA synthetase [Source:NCBI gene;Acc:416168]
ENSGALG00000015806	RARS2	3	76418282	76450684	1	protein_coding	arginyl-tRNA synthetase 2, mitochondrial [Source:NCBI gene;Acc:421823]
ENSGALG00000004323	RASAL2	8	6831975	6972643	-1	protein_coding	synaptic Ras GTPase activating protein 1 [Source:NCBI gene;Acc:429069]
ENSGALG00000033759	RAVER2	8	28520087	28548992	1	protein_coding	ribonucleoprotein, PTB binding 2 [Source:NCBI gene;Acc:424694]
ENSGALG00000014982	RBBP8	2	102827327	102859258	1	protein_coding	RB binding protein 8, endonuclease [Source:NCBI gene;Acc:421071]
ENSGALG00000005327	RBP2	9	6067154	6078035	-1	protein_coding	retinol binding protein 2 [Source:NCBI gene;Acc:424822]
ENSGALG00000030097	RCC1	23	2306659	2310531	1	protein_coding	regulator of chromosome condensation 1 [Source:NCBI gene;Acc:429810]
ENSGALG00000040275	RCSD1	1	92961990	92997116	-1	protein_coding	RCSD domain containing 1 [Source:NCBI gene;Acc:418443]
ENSGALG00000000243	RDM1	27	4030006	4034840	-1	protein_coding	RAD52 motif containing 1 [Source:NCBI gene;Acc:395228]
ENSGALG00000017064	RFC3	1	175226091	175239903	-1	protein_coding	replication factor C subunit 3 [Source:NCBI gene;Acc:418907]
ENSGALG00000026517	RFC5	15	11491954	11494693	-1	protein_coding	replication factor C subunit 5 [Source:NCBI gene;Acc:100859719]
ENSGALG00000010179	RFX3	Z	26672598	26796711	-1	protein_coding	regulatory factor X3 [Source:NCBI gene;Acc:427351]
ENSGALG00000014918	RFX6	3	63709871	63742912	-1	protein_coding	regulatory factor X6 [Source:NCBI gene;Acc:421737]
ENSGALG00000040279	RHCE	23	2538276	2544293	1	protein_coding	Rh blood group CcEe antigens [Source:NCBI gene;Acc:395121]
ENSGALG00000003397	RHOT1	18	6650286	6673539	1	protein_coding	ras homolog family member T1 [Source:NCBI gene;Acc:417410]
ENSGALG00000015036	RIC1	Z	27712512	27762665	1	protein_coding	RIC1 homolog, RAB6A GEF complex partner 1 [Source:NCBI gene;Acc:427226]
ENSGALG00000012484	RIF1	7	35143826	35170393	1	protein_coding	replication timing regulatory factor 1 [Source:NCBI gene;Acc:424316]
ENSGALG00000040184	RIMKLB	1	75676381	75723185	1	protein_coding	ribosomal modification protein rimK like family member B [Source:NCBI gene;Acc:418255]
ENSGALG00000012683	RNF144B	2	60241734	60287806	-1	protein_coding	ring finger protein 144B [Source:NCBI gene;Acc:420827]
ENSGALG00000039269	RNF213	18	9489328	9537525	-1	protein_coding	ring finger protein 213 [Source:NCBI gene;Acc:422080]
ENSGALG00000015511	ROBO1	1	97569877	97995865	1	protein_coding	roundabout guidance receptor 1 [Source:NCBI gene;Acc:395292]
ENSGALG00000014913	ROS1	3	63103068	63175476	-1	protein_coding	ROS proto-oncogene 1, receptor tyrosine kinase [Source:NCBI gene;Acc:396192]
ENSGALG00000003408	RP1-27O5.3	23	5263950	5353331	1	protein_coding	zinc finger and BTB domain containing 8B [Source:NCBI gene;Acc:419659]
ENSGALG00000016728	RP2	1	131504408	131522595	-1	protein_coding	retinitis pigmentosa 2 (X-linked recessive) [Source:NCBI gene;Acc:418675]
ENSGALG00000012799	RREB1	2	64646985	64767538	-1	protein_coding	ras responsive element binding protein 1 [Source:NCBI gene;Acc:395920]
ENSGALG00000001860	RSBN1	26	3732468	3746581	-1	protein_coding	round spermatid basic protein 1 [Source:HGNC Symbol;Acc:HGNC:25642]
ENSGALG00000043976	RSPH1	1	110757300	110765563	-1	protein_coding	radial spoke head 1 homolog [Source:NCBI gene;Acc:418536]
ENSGALG00000042607	RSPO3	3	59341241	59399436	-1	protein_coding	R-spondin 3 [Source:NCBI gene;Acc:421715]
ENSGALG00000040891	RSU1	2	19999990	20097489	1	protein_coding	Ras suppressor protein 1 [Source:NCBI gene;Acc:420524]
ENSGALG00000002980	RTKN2	6	8832056	8953024	1	protein_coding	rhotekin 2 [Source:NCBI gene;Acc:423660]
ENSGALG00000015343	RTN4IP1	3	68113880	68149493	1	protein_coding	reticulon 4 interacting protein 1 [Source:NCBI gene;Acc:421782]
ENSGALG00000042055	RXRA	17	7577223	7651643	1	protein_coding	retinoid X receptor alpha [Source:NCBI gene;Acc:417143]
ENSGALG00000009705	RYR3	5	30373917	30541375	-1	protein_coding	ryanodine receptor 3 [Source:NCBI gene;Acc:396111]
ENSGALG00000028420	SAMD5	3	47340007	47341418	1	protein_coding	sterile alpha motif domain containing 5 [Source:HGNC Symbol;Acc:HGNC:21180]
ENSGALG00000006119	SAXO2	10	12109325	12115762	-1	protein_coding	stabilizer of axonemal microtubules 2 [Source:NCBI gene;Acc:427505]
ENSGALG00000033965	SCAF4	1	106003474	106047070	-1	protein_coding	SR-related CTD associated factor 4 [Source:NCBI gene;Acc:418492]
ENSGALG00000009916	SCFD1	5	34370977	34415640	1	protein_coding	sec1 family domain containing 1 [Source:NCBI gene;Acc:423307]
ENSGALG00000039168	SCFD2	4	65762016	65941747	1	protein_coding	sec1 family domain containing 2 [Source:NCBI gene;Acc:770088]
ENSGALG00000031424	SDC2	2	126817624	126874829	1	protein_coding	syndecan 2 [Source:NCBI gene;Acc:374102]
ENSGALG00000005268	SEC22C	2	1982684	1996512	-1	protein_coding	SEC22 homolog C, vesicle trafficking protein [Source:NCBI gene;Acc:420387]
ENSGALG00000006563	SEMA3D	1	8841295	8982974	1	protein_coding	semaphorin 3D [Source:NCBI gene;Acc:396332]
ENSGALG00000013732	SERAC1	3	51949090	51963080	-1	protein_coding	serine active site containing 1 [Source:NCBI gene;Acc:421657]
ENSGALG00000020391	SERPINA10	5	45701184	45710860	-1	protein_coding	serpin family A member 10 [Source:NCBI gene;Acc:423432]
ENSGALG00000017017	SERPINE3	1	171398869	171415010	1	protein_coding	serpin family E member 3 [Source:NCBI gene;Acc:418875]
ENSGALG00000003661	SETX	17	6788839	6816609	-1	protein_coding	senataxin [Source:NCBI gene;Acc:417170]
ENSGALG00000052088	SFR1	6	25148150	25153727	1	protein_coding	SWI5 dependent homologous recombination repair protein 1 [Source:NCBI gene;Acc:770846]
ENSGALG00000002487	SFSWAP	15	3081466	3120971	-1	protein_coding	splicing factor SWAP homolog [Source:NCBI gene;Acc:416802]
ENSGALG00000007027	SGSH	18	9542784	9545703	1	protein_coding	N-sulfoglucosamine sulfohydrolase [Source:NCBI gene;Acc:422081]
ENSGALG00000008293	SH3PXD2A	6	24766109	24990507	-1	protein_coding	SH3 and PX domains 2A [Source:NCBI gene;Acc:423876]
ENSGALG00000043904	SH3RF2	13	18478205	18497381	1	protein_coding	SH3 domain containing ring finger 2 [Source:NCBI gene;Acc:416346]
ENSGALG00000015568	SH3TC1	4	80793977	80825261	1	protein_coding	SH3 domain and tetratricopeptide repeats 1 [Source:NCBI gene;Acc:422867]
ENSGALG00000006379	SHH	2	8166209	8175880	-1	protein_coding	sonic hedgehog [Source:NCBI gene;Acc:395615]
ENSGALG00000035136	SHOC1	Z	66555133	66586861	1	protein_coding	shortage in chiasmata 1 [Source:HGNC Symbol;Acc:HGNC:26535]
ENSGALG00000016044	SIM2	1	108142878	108198091	1	protein_coding	SIM bHLH transcription factor 2 [Source:NCBI gene;Acc:418515]
ENSGALG00000001245	SIRT6	28	2700507	2712155	1	protein_coding	sirtuin 6 [Source:NCBI gene;Acc:428332]
ENSGALG00000027305	SKAP1	27	6335894	6459922	1	protein_coding	src kinase associated phosphoprotein 1 [Source:NCBI gene;Acc:101752206]
ENSGALG00000004162	SLC16A6	18	7798240	7804327	-1	protein_coding	solute carrier family 16 member 6 [Source:NCBI gene;Acc:417435]
ENSGALG00000009545	SLC25A12	7	17886474	17959918	1	protein_coding	solute carrier family 25 member 12 [Source:NCBI gene;Acc:431387]
ENSGALG00000033638	SLC26A7	2	124712148	124778783	1	protein_coding	solute carrier family 26 member 7 [Source:NCBI gene;Acc:428369]
ENSGALG00000010497	SLC29A4	14	4479913	4485230	1	protein_coding	solute carrier family 29 member 4 [Source:NCBI gene;Acc:425593]
ENSGALG00000034377	SLC30A8	2	135661556	135682093	1	protein_coding	solute carrier family 30 member 8 [Source:NCBI gene;Acc:420285]
ENSGALG00000033002	SLC7A3	4	2420962	2435623	1	protein_coding	solute carrier family 7 member 3 [Source:NCBI gene;Acc:422213]
ENSGALG00000001916	SLIT3	13	4953827	5426056	1	protein_coding	slit guidance ligand 3 [Source:NCBI gene;Acc:374173]
ENSGALG00000003108	SMG6	19	5675613	5773312	-1	protein_coding	SMG6, nonsense mediated mRNA decay factor [Source:NCBI gene;Acc:101750600]
ENSGALG00000015812	SMIM8	3	76505605	76508146	-1	protein_coding	small integral membrane protein 8 [Source:NCBI gene;Acc:421827]
ENSGALG00000049882	SMPDL3A	3	61267336	61280317	-1	protein_coding	sphingomyelin phosphodiesterase acid like 3A [Source:NCBI gene;Acc:776223]
ENSGALG00000011868	SNAPC1	5	54150986	54159510	-1	protein_coding	small nuclear RNA activating complex polypeptide 1 [Source:NCBI gene;Acc:423517]
ENSGALG00000044726	SNAPC4	17	8190426	8206043	1	protein_coding	small nuclear RNA activating complex polypeptide 4 [Source:NCBI gene;Acc:417133]
ENSGALG00000005337	SNX2	Z	81461079	81494229	1	protein_coding	sorting nexin 2 [Source:NCBI gene;Acc:426797]
ENSGALG00000043047	SOBP	3	67724491	67834185	-1	protein_coding	sine oculis binding protein homolog [Source:NCBI gene;Acc:421775]
ENSGALG00000010016	SOCS5	3	26898348	26956262	1	protein_coding	suppressor of cytokine signaling 5 [Source:NCBI gene;Acc:428570]
ENSGALG00000009929	SOST	27	5912684	5917218	1	protein_coding	sclerostin [Source:NCBI gene;Acc:429784]
ENSGALG00000036836	SOSTDC1	2	28399735	28403638	-1	protein_coding	sclerostin domain containing 1 [Source:NCBI gene;Acc:378800]
ENSGALG00000006074	SOX6	5	11366630	11601652	-1	protein_coding	SRY-box 6 [Source:NCBI gene;Acc:423068]
ENSGALG00000049567	SPATA22	19	6858160	6864157	1	protein_coding	spermatogenesis associated 22 [Source:NCBI gene;Acc:771958]
ENSGALG00000010822	SPATA4	4	44348398	44355142	-1	protein_coding	spermatogenesis associated 4 [Source:NCBI gene;Acc:422571]
ENSGALG00000011833	SPATA5	4	53381734	53566168	-1	protein_coding	spermatogenesis associated 5 [Source:NCBI gene;Acc:422665]
ENSGALG00000008152	SPATS2L	7	11092899	11169151	1	protein_coding	spermatogenesis associated serine rich 2 like [Source:NCBI gene;Acc:424067]
ENSGALG00000001942	SPDL1	13	4874945	4897890	-1	protein_coding	spindle apparatus coiled-coil protein 1 [Source:NCBI gene;Acc:416172]
ENSGALG00000008180	SPG11	10	20171900	20204388	1	protein_coding	spastic paraplegia 11 (autosomal recessive) [Source:NCBI gene;Acc:415572]
ENSGALG00000010926	SPP1	4	45655850	45659023	-1	protein_coding	secreted phosphoprotein 1 [Source:NCBI gene;Acc:395210]
ENSGALG00000011065	SPRTN	3	39844405	39848234	-1	protein_coding	SprT-like N-terminal domain [Source:NCBI gene;Acc:421530]
ENSGALG00000009825	SRGAP1	1	33560543	33701007	1	protein_coding	SLIT-ROBO Rho GTPase activating protein 1 [Source:NCBI gene;Acc:417821]
ENSGALG00000008985	SRI	2	20983100	20992378	-1	protein_coding	sorcin [Source:NCBI gene;Acc:420538]
ENSGALG00000003155	SRR	19	5765094	5766811	1	protein_coding	serine racemase [Source:NCBI gene;Acc:771635]
ENSGALG00000005614	SRRD	15	7445260	7446863	1	protein_coding	SRR1 domain containing [Source:NCBI gene;Acc:416908]
ENSGALG00000001917	SSC4D	19	4366910	4375573	1	protein_coding	scavenger receptor cysteine rich family member with 4 domains [Source:HGNC Symbol;Acc:HGNC:14461]
ENSGALG00000029747	ST3GAL4	24	473593	483311	1	protein_coding	chromosome 20 open reading frame 173 [Source:NCBI gene;Acc:419718]
ENSGALG00000015252	ST3GAL6	1	85336671	85378990	1	protein_coding	ST3 beta-galactoside alpha-2,3-sialyltransferase 6 [Source:NCBI gene;Acc:395138]
ENSGALG00000008671	ST8SIA6	2	19733122	19771927	1	protein_coding	ST8 alpha-N-acetyl-neuraminide alpha-2,8-sialyltransferase 6 [Source:NCBI gene;Acc:414335]
ENSGALG00000017065	STARD13	1	175547844	175573201	1	protein_coding	StAR related lipid transfer domain containing 13 [Source:NCBI gene;Acc:418908]
ENSGALG00000007924	STK17B	7	9781864	9800618	-1	protein_coding	serine/threonine kinase 17b [Source:NCBI gene;Acc:424049]
ENSGALG00000017039	STOML3	1	172589578	172598847	1	protein_coding	stomatin like 3 [Source:NCBI gene;Acc:428074]
ENSGALG00000038520	STRIP2	1	1393886	1407780	1	protein_coding	striatin interacting protein 2 [Source:NCBI gene;Acc:416676]
ENSGALG00000042730	STT3A	24	409708	417284	-1	protein_coding	STT3A, catalytic subunit of the oligosaccharyltransferase complex [Source:NCBI gene;Acc:100857165]
ENSGALG00000012336	STXBP5	3	47205516	47305776	1	protein_coding	syntaxin binding protein 5 [Source:NCBI gene;Acc:421620]
ENSGALG00000015453	STYXL2	1	93210808	93219627	-1	protein_coding	dual specificity phosphatase 27 (putative) [Source:NCBI gene;Acc:418444]
ENSGALG00000011811	SYNE2	5	53231805	53388473	-1	protein_coding	spectrin repeat containing nuclear envelope protein 2 [Source:NCBI gene;Acc:423509]
ENSGALG00000011076	SYNE3	5	46187929	46228922	-1	protein_coding	spectrin repeat containing nuclear envelope family member 3 [Source:NCBI gene;Acc:423439]
ENSGALG00000005468	SYNRG	19	8744826	8779072	-1	protein_coding	synergin gamma [Source:NCBI gene;Acc:417658]
ENSGALG00000032173	TADA1	8	4701721	4719776	1	protein_coding	transcriptional adaptor 1 [Source:NCBI gene;Acc:769871]
ENSGALG00000003498	TAF8	26	5068732	5076378	1	protein_coding	TATA-box binding protein associated factor 8 [Source:NCBI gene;Acc:419929]
ENSGALG00000004940	TAMM41	12	4989551	5012049	-1	protein_coding	TAM41 mitochondrial translocator assembly and maintenance homolog [Source:NCBI gene;Acc:427581]
ENSGALG00000043058	TBC1D22A	1	16325266	16480222	1	protein_coding	TBC1 domain family member 22A [Source:NCBI gene;Acc:428128]
ENSGALG00000015273	TBC1D23	1	85946022	85977162	1	protein_coding	TBC1 domain family member 23 [Source:NCBI gene;Acc:418383]
ENSGALG00000003322	TBC1D2B	10	4293509	4313367	1	protein_coding	TBC1 domain family member 2B [Source:NCBI gene;Acc:415364]
ENSGALG00000030460	TBC1D31	2	137916482	137941263	1	protein_coding	TBC1 domain family member 31 [Source:NCBI gene;Acc:420349]
ENSGALG00000014876	TBC1D32	3	61886381	61968901	1	protein_coding	TBC1 domain family member 32 [Source:NCBI gene;Acc:421725]
ENSGALG00000005856	TBC1D9B	13	14144151	14161503	1	protein_coding	TBC1 domain family member 9B [Source:NCBI gene;Acc:416282]
ENSGALG00000006566	TBCCD1	9	4522384	4530759	-1	protein_coding	TBCC domain containing 1 [Source:NCBI gene;Acc:424869]
ENSGALG00000010749	TCEANC2	8	25489529	25493551	1	protein_coding	transcription elongation factor A N-terminal and central domain containing 2 [Source:NCBI gene;Acc:424657]
ENSGALG00000041861	TCTN1	15	6275510	6287842	1	protein_coding	tectonic family member 1 [Source:NCBI gene;Acc:416870]
ENSGALG00000010517	TCTN3	6	36263377	36276087	1	protein_coding	tectonic family member 3 [Source:NCBI gene;Acc:100857412]
ENSGALG00000031457	TDG	1	54693128	54704028	-1	protein_coding	thymine DNA glycosylase [Source:NCBI gene;Acc:395510]
ENSGALG00000035207	TDO2	4	20868112	20906890	1	protein_coding	tryptophan 2,3-dioxygenase [Source:NCBI gene;Acc:422409]
ENSGALG00000004704	TDRD12	11	9912504	9940866	1	protein_coding	tudor domain containing 12 [Source:NCBI gene;Acc:768954]
ENSGALG00000016492	TDRD15	3	102274603	102281938	1	protein_coding	tudor domain containing 15 [Source:NCBI gene;Acc:101751663]
ENSGALG00000003507	TECPR1	14	1515927	1534922	-1	protein_coding	tectonin beta-propeller repeat containing 1 [Source:NCBI gene;Acc:416436]
ENSGALG00000050899		4	79114369	79153776	1	pseudogene
ENSGALG00000007257	TEKT5	14	9523644	9544639	1	protein_coding	tektin 5 [Source:NCBI gene;Acc:416635]
ENSGALG00000006453	TF	9	4765436	4777129	-1	protein_coding	transferrin (ovotransferrin) [Source:NCBI gene;Acc:396241]
ENSGALG00000015299	TFG	1	86088878	86107419	1	protein_coding	TRK-fused gene [Source:NCBI gene;Acc:418391]
ENSGALG00000009626	THBS1	5	29833567	29849200	-1	protein_coding	thrombospondin 1 [Source:NCBI gene;Acc:373987]
ENSGALG00000036005	TIAM2	3	50592818	50678098	1	protein_coding	T-cell lymphoma invasion and metastasis 2 [Source:NCBI gene;Acc:421648]
ENSGALG00000031966	TIMM9	5	55398603	55405966	1	protein_coding	translocase of inner mitochondrial membrane 9 [Source:NCBI gene;Acc:100859762]
ENSGALG00000004969	TIMP4	12	5131077	5237794	-1	protein_coding	TIMP metallopeptidase inhibitor 4 [Source:NCBI gene;Acc:768711]
ENSGALG00000009569	TLK1	7	18072747	18156068	1	protein_coding	tousled like kinase 1 [Source:NCBI gene;Acc:424155]
ENSGALG00000006911	TMC5	14	8913539	8925051	1	protein_coding	transmembrane channel like 5 [Source:NCBI gene;Acc:416611]
ENSGALG00000004081	TMCO4	21	4788385	4825706	-1	protein_coding	transmembrane and coiled-coil domains 4 [Source:NCBI gene;Acc:419476]
ENSGALG00000009230	TMEM131L	4	19928294	19998920	1	protein_coding	KIAA0922 [Source:NCBI gene;Acc:422400]
ENSGALG00000026253	TMEM144	4	21788910	21804879	1	protein_coding	transmembrane protein 144 [Source:NCBI gene;Acc:422414]
ENSGALG00000012118	TMEM260	5	56071886	56100318	-1	protein_coding	transmembrane protein 260 [Source:NCBI gene;Acc:423551]
ENSGALG00000006649	TMEM41A	9	3818688	3823456	-1	protein_coding	transmembrane protein 41A [Source:NCBI gene;Acc:424875]
ENSGALG00000004262	TMIGD1	19	6387881	6391810	-1	protein_coding	transmembrane and immunoglobulin domain containing 1 [Source:NCBI gene;Acc:101751326]
ENSGALG00000011504	TMPO	1	46668979	46691156	1	protein_coding	thymopoietin [Source:NCBI gene;Acc:417923]
ENSGALG00000016144	TMPRSS2	1	110262821	110276844	-1	protein_coding	transmembrane protease, serine 2 [Source:NCBI gene;Acc:418528]
ENSGALG00000005737	TNFAIP1	19	9451330	9509867	1	protein_coding	TNF alpha induced protein 1 [Source:NCBI gene;Acc:417672]
ENSGALG00000016719	TNFRSF21	3	109933981	109966590	-1	protein_coding	TNF receptor superfamily member 21 [Source:NCBI gene;Acc:422062]
ENSGALG00000004538	TNN	8	7454048	7474177	-1	protein_coding	tenascin N [Source:NCBI gene;Acc:424435]
ENSGALG00000029572	TOP1MT	2	148409192	148420799	-1	protein_coding	DNA topoisomerase I mitochondrial [Source:NCBI gene;Acc:408025]
ENSGALG00000034461	TOPBP1	2	42590764	42613882	-1	protein_coding	topoisomerase (DNA) II binding protein 1 [Source:NCBI gene;Acc:420694]
ENSGALG00000003106	TOX2	20	2300399	2414076	-1	protein_coding	TOX high mobility group box family member 2 [Source:NCBI gene;Acc:419156]
ENSGALG00000034649	TOX3	11	5223979	5345307	1	protein_coding	TOX high mobility group box family member 3 [Source:NCBI gene;Acc:415724]
ENSGALG00000001373	TRAF3IP3	26	3154638	3288987	1	protein_coding	TRAF3 interacting protein 3 [Source:NCBI gene;Acc:419862]
ENSGALG00000010200	TRHDE	1	36736396	36951463	1	protein_coding	thyrotropin releasing hormone degrading enzyme [Source:NCBI gene;Acc:427868]
ENSGALG00000014818	TRIM45	1	80132983	80149686	1	protein_coding	tripartite motif containing 45 [Source:NCBI gene;Acc:769776]
ENSGALG00000033203	TRIM54	3	104507216	104512142	-1	protein_coding	tripartite motif containing 54 [Source:NCBI gene;Acc:107053153]
ENSGALG00000006773	TRMT12	4	5158785	5161824	1	protein_coding	tRNA methyltransferase 12 homolog [Source:NCBI gene;Acc:422259]
ENSGALG00000015594	TRMT44	4	80968536	80981295	1	protein_coding	tRNA methyltransferase 44 homolog (S. cerevisiae) [Source:NCBI gene;Acc:422871]
ENSGALG00000008979	TRMT61B	3	9237777	9243926	1	protein_coding	tRNA methyltransferase 61B [Source:NCBI gene;Acc:101748994]
ENSGALG00000005631	TRPM2	9	5367515	5380854	-1	protein_coding	transient receptor potential cation channel subfamily M member 2 [Source:NCBI gene;Acc:424835]
ENSGALG00000027591	TSC22D2	9	23808872	23832717	-1	protein_coding	TSC22 domain family member 2 [Source:NCBI gene;Acc:100859827]
ENSGALG00000004981	TSEN2	12	5326624	5336795	1	protein_coding	tRNA splicing endonuclease subunit 2 [Source:NCBI gene;Acc:415965]
ENSGALG00000004528	TSHZ3	11	9225471	9286162	-1	protein_coding	teashirt zinc finger homeobox 3 [Source:NCBI gene;Acc:415762]
ENSGALG00000005676	TTC28	15	7841495	7967456	-1	protein_coding	tetratricopeptide repeat domain 28 [Source:NCBI gene;Acc:416914]
ENSGALG00000010009	TTC29	4	31586087	31704957	-1	protein_coding	tetratricopeptide repeat domain 29 [Source:NCBI gene;Acc:422468]
ENSGALG00000016050	TTC3	1	108342783	108401530	1	protein_coding	tetratricopeptide repeat domain 3 [Source:NCBI gene;Acc:418518]
ENSGALG00000051885	TTC4	8	25593422	25598867	-1	protein_coding	tetratricopeptide repeat domain 4 [Source:NCBI gene;Acc:429109]
ENSGALG00000013674	TUSC3	4	63620950	63732824	-1	protein_coding	tumor suppressor candidate 3 [Source:NCBI gene;Acc:422738]
ENSGALG00000001988	TXNRD2	15	1292445	1327211	-1	protein_coding	thioredoxin reductase 2 [Source:NCBI gene;Acc:416782]
ENSGALG00000024094	UBAP2L	25	2888965	2910642	1	protein_coding	ubiquitin associated protein 2 like [Source:NCBI gene;Acc:426147]
ENSGALG00000015860	UBE3D	3	77999441	78075125	1	protein_coding	ubiquitin protein ligase E3D [Source:NCBI gene;Acc:421843]
ENSGALG00000002762	UHRF1BP1	26	4279568	4303482	-1	protein_coding	UHRF1 binding protein 1 [Source:NCBI gene;Acc:419900]
ENSGALG00000004569	UNC5B	6	12473957	12503037	1	protein_coding	unc-5 netrin receptor B [Source:NCBI gene;Acc:423716]
ENSGALG00000015887	URB1	1	106243613	106287385	-1	protein_coding	URB1 ribosome biogenesis 1 homolog (S. cerevisiae) [Source:NCBI gene;Acc:427975]
ENSGALG00000010957	USP1	8	27839632	27850114	1	protein_coding	ubiquitin specific peptidase 1 [Source:NCBI gene;Acc:424685]
ENSGALG00000010805	USP24	8	25639131	25696695	-1	protein_coding	ubiquitin specific peptidase 24 [Source:NCBI gene;Acc:424665]
ENSGALG00000040265	USP30	15	6932850	6943173	1	protein_coding	ubiquitin specific peptidase 30 [Source:NCBI gene;Acc:416896]
ENSGALG00000004228	USP40	7	5903680	5932487	1	protein_coding	ubiquitin specific peptidase 40 [Source:NCBI gene;Acc:100859211]
ENSGALG00000005894	USP8	10	11279577	11302025	-1	protein_coding	ubiquitin specific peptidase 8 [Source:NCBI gene;Acc:415451]
ENSGALG00000005763	VILL	2	4666085	4685727	1	protein_coding	villin like [Source:NCBI gene;Acc:420415]
ENSGALG00000008677	VIM	2	19700327	19802856	-1	protein_coding	vimentin [Source:NCBI gene;Acc:420519]
ENSGALG00000039903	VSIG10	15	10179817	10186819	1	protein_coding	V-set and immunoglobulin domain containing 10 [Source:NCBI gene;Acc:416991]
ENSGALG00000017217	VSTM5	1	187083455	187092642	1	protein_coding	V-set and transmembrane domain containing 5 [Source:NCBI gene;Acc:100859821]
ENSGALG00000008980	VWA2	6	28685715	28701120	1	protein_coding	von Willebrand factor A domain containing 2 [Source:NCBI gene;Acc:423907]
ENSGALG00000017272	VWF	1	74541146	74683073	-1	protein_coding	von Willebrand factor [Source:NCBI gene;Acc:419031]
ENSGALG00000028254	WASHC4	1	54247464	54284004	-1	protein_coding	WASH complex subunit 4 [Source:NCBI gene;Acc:418077]
ENSGALG00000043669	WDFY3	4	46876386	47053196	1	protein_coding	WD repeat and FYVE domain containing 3 [Source:NCBI gene;Acc:422613]
ENSGALG00000032529	WDR43	3	9215963	9237768	-1	protein_coding	WD repeat domain 43 [Source:NCBI gene;Acc:421295]
ENSGALG00000004545	WDR72	10	8767591	8861883	1	protein_coding	WD repeat domain 72 [Source:NCBI gene;Acc:427497]
ENSGALG00000042197	WDR75	7	428113	444820	-1	protein_coding	WD repeat domain 75 [Source:NCBI gene;Acc:423985]
ENSGALG00000019690	WDR86	2	6292140	6311275	-1	protein_coding	WD repeat domain 86 [Source:NCBI gene;Acc:770203]
ENSGALG00000028172	WDR90	14	13494491	13524475	1	protein_coding	WD repeat domain 90 [Source:NCBI gene;Acc:416407]
ENSGALG00000039209	WIF1	1	34002232	34044011	-1	protein_coding	WNT inhibitory factor 1 [Source:NCBI gene;Acc:417831]
ENSGALG00000025864	WTIP	11	11041561	11112119	-1	protein_coding	Wilms tumor 1 interacting protein [Source:NCBI gene;Acc:769595]
ENSGALG00000045634	XKR5	3	107478964	107484909	1	protein_coding	XK related 5 [Source:NCBI gene;Acc:422039]
ENSGALG00000008523	XPNPEP1	6	26634513	26664552	-1	protein_coding	X-prolyl aminopeptidase (aminopeptidase P) 1, soluble [Source:NCBI gene;Acc:423886]
ENSGALG00000006173	XYLB	2	6172986	6255970	-1	protein_coding	xylulokinase [Source:NCBI gene;Acc:420432]
ENSGALG00000016681	ZBED1	1	129980985	130145449	1	protein_coding	dehydrogenase/reductase X-linked [Source:NCBI gene;Acc:428007]
ENSGALG00000011718	ZBTB1	5	53066586	53089159	-1	protein_coding	zinc finger and BTB domain containing 1 [Source:NCBI gene;Acc:428916]
ENSGALG00000034910	ZDHHC18	23	1891058	1902151	1	protein_coding	zinc finger, DHHC-type containing 18 [Source:NCBI gene;Acc:419575]
ENSGALG00000005905	ZDHHC4	14	6905008	6910974	-1	protein_coding	zinc finger DHHC-type containing 4 [Source:NCBI gene;Acc:416561]
ENSGALG00000005893	ZFAND4	6	18594248	18614513	-1	protein_coding	zinc finger AN1-type containing 4 [Source:NCBI gene;Acc:423771]
ENSGALG00000015008	ZNF366	Z	25197569	25213519	1	protein_coding	zinc finger protein 366 [Source:NCBI gene;Acc:431599]
ENSGALG00000007266	ZNF438	2	14591854	14633849	1	protein_coding	zinc finger protein 438 [Source:NCBI gene;Acc:420474]
ENSGALG00000016506	ZNF512	3	104302069	104318193	1	protein_coding	zinc finger protein 512 [Source:NCBI gene;Acc:769868]
ENSGALG00000006013	ZNF512B	20	9462229	9488060	1	protein_coding	zinc finger protein 512B [Source:NCBI gene;Acc:771616]
ENSGALG00000005598	ZNF598	14	6599142	6613765	-1	protein_coding	zinc finger protein 598 [Source:NCBI gene;Acc:416549]
ENSGALG00000006929	ZNF711	4	8678574	8699226	-1	protein_coding	zinc finger protein 711 [Source:NCBI gene;Acc:422269]
ENSGALG00000002630	ZNF76	26	4121528	4129739	-1	protein_coding	zinc finger protein 76 [Source:NCBI gene;Acc:772107]
ENSGALG00000033997	ZNF800	1	21022425	21036546	1	protein_coding	zinc finger protein 800 [Source:NCBI gene;Acc:417747]
ENSGALG00000001546	ZZEF1	19	3356517	3407652	1	protein_coding	zinc finger ZZ-type and EF-hand domain containing 1 [Source:HGNC Symbol;Acc:HGNC:29027]
ENSGALG00000046156		1	130459374	130477375	-1	protein_coding	granulocyte-macrophage colony-stimulating factor receptor subunit alpha-like [Source:NCBI gene;Acc:101747500]
ENSGALG00000043190		1	79846657	79883832	1	protein_coding
ENSGALG00000035228		1	79791824	79866172	1	protein_coding	sperm associated antigen 17 [Source:NCBI gene;Acc:418315]
ENSGALG00000014736		1	78552909	78576195	1	protein_coding	Kell blood group, metallo-endopeptidase [Source:NCBI gene;Acc:418306]
ENSGALG00000050486		1	141537737	141538173	-1	protein_coding
ENSGALG00000053565		1	13012496	13049469	-1	protein_coding
ENSGALG00000045817		1	12976445	13009149	-1	protein_coding
ENSGALG00000046379		1	12862932	12874644	-1	protein_coding
ENSGALG00000000830		1	195145039	195161469	-1	protein_coding
ENSGALG00000054754		1	173545104	173546552	-1	protein_coding
ENSGALG00000039659		1	9908004	10213943	1	protein_coding	piccolo presynaptic cytomatrix protein [Source:NCBI gene;Acc:395319]
ENSGALG00000052883		1	75802005	75811486	1	protein_coding
ENSGALG00000054682		1	75801992	75806876	1	protein_coding
ENSGALG00000048672		1	110587792	110605006	1	protein_coding	uncharacterized LOC112530909 [Source:NCBI gene;Acc:112530909]
ENSGALG00000051852		1	71301904	71308797	-1	protein_coding	polycystic kidney disease (polycystin) and REJ homolog (sperm receptor for egg jelly homolog, sea urchin) [Source:NCBI gene;Acc:107053969]
ENSGALG00000051789		1	164780489	164780848	-1	protein_coding
ENSGALG00000032681		1	191554511	191595817	-1	protein_coding	synaptotagmin like 2 [Source:NCBI gene;Acc:426394]
ENSGALG00000033199		1	106676341	106692460	1	protein_coding	trifunctional purine biosynthetic protein adenosine-3 [Source:NCBI gene;Acc:427977]
ENSGALG00000000071		1	190327368	190335382	1	protein_coding	DNA damage induced apoptosis suppressor [Source:NCBI gene;Acc:101750305]
ENSGALG00000015675		1	99421122	99454742	1	protein_coding	ATP-binding cassette, sub-family C (CFTR/MRP), member 13, pseudogene [Source:NCBI gene;Acc:418468]
ENSGALG00000015324		1	86425648	86430040	1	protein_coding	family with sequence similarity 172 member B, pseudogene [Source:NCBI gene;Acc:418395]
ENSGALG00000050257		1	62089715	62111215	1	protein_coding
ENSGALG00000013056		1	62058137	62065268	1	protein_coding	tubulin alpha 8a [Source:NCBI gene;Acc:418166]
ENSGALG00000017314		1	196069721	196079965	1	protein_coding
ENSGALG00000040433		1	187120478	187166088	-1	protein_coding	centrosomal protein 295 [Source:NCBI gene;Acc:419003]
ENSGALG00000048078		1	182974030	182978777	1	protein_coding
ENSGALG00000051043		1	20488179	20495207	-1	protein_coding
ENSGALG00000015059		1	81342003	81357144	1	protein_coding	fatty acid amide hydrolase-like [Source:NCBI gene;Acc:418339]
ENSGALG00000049711		10	11286821	11295600	-1	protein_coding
ENSGALG00000005682		10	11112583	11114349	1	protein_coding
ENSGALG00000037723		10	8044920	8090289	1	protein_coding	zinc finger protein 280D [Source:NCBI gene;Acc:415593]
ENSGALG00000046988		10	19769581	19774567	1	protein_coding
ENSGALG00000008077		10	19767468	19773275	1	protein_coding	progestin and adipoQ receptor family member 5 [Source:NCBI gene;Acc:427516]
ENSGALG00000006840		10	14421016	14484749	-1	protein_coding	A-kinase anchoring protein 13 [Source:NCBI gene;Acc:415502]
ENSGALG00000050464		11	1168186	1175976	-1	protein_coding	uncharacterized LOC101748539 [Source:NCBI gene;Acc:101748539]
ENSGALG00000052887		11	1052951	1055440	-1	protein_coding	C-factor-like [Source:NCBI gene;Acc:107080643]
ENSGALG00000050831		11	11145380	11153143	-1	protein_coding	fatty acyl-CoA hydrolase precursor, medium chain-like [Source:NCBI gene;Acc:769704]
ENSGALG00000047514		11	10295447	10323465	-1	protein_coding
ENSGALG00000032428		11	8389347	8396105	-1	protein_coding	chromosome 11 open reading frame, human C19orf12-like [Source:NCBI gene;Acc:100858381]
ENSGALG00000004428		11	7850364	7853719	-1	protein_coding	histamine H3 receptor-like [Source:NCBI gene;Acc:427545]
ENSGALG00000004955		12	5166040	5208541	1	protein_coding
ENSGALG00000054442		12	1219925	1224375	1	protein_coding
ENSGALG00000044942		12	498228	503969	-1	protein_coding
ENSGALG00000054136		12	489563	495582	-1	protein_coding
ENSGALG00000053379		12	462295	470428	-1	protein_coding
ENSGALG00000007516		13	18524937	18544949	1	protein_coding	RNA binding motif protein 27 [Source:NCBI gene;Acc:416348]
ENSGALG00000033411		13	9045811	9048898	-1	protein_coding	sulfate transporter-like [Source:NCBI gene;Acc:100859549]
ENSGALG00000040205		13	4183048	4211094	-1	protein_coding
ENSGALG00000053961		13	4064273	4194245	-1	protein_coding
ENSGALG00000006708		13	14943967	14982567	1	protein_coding	collagen type XXIII alpha 1 chain [Source:NCBI gene;Acc:425481]
ENSGALG00000044187		14	6165344	6318736	1	protein_coding	lipase maturation factor 1 [Source:NCBI gene;Acc:416528]
ENSGALG00000054164		14	3733732	3736980	-1	protein_coding
ENSGALG00000004329		14	3718328	3739905	-1	protein_coding	IQ motif containing E [Source:NCBI gene;Acc:416473]
ENSGALG00000036582		14	14637209	14639715	-1	protein_coding	zinc finger CCCH domain-containing protein 11A-like [Source:NCBI gene;Acc:107057021]
ENSGALG00000035029		14	14621928	14630009	-1	protein_coding	vaccinia related kinase 3 [Source:NCBI gene;Acc:770440]
ENSGALG00000009205		14	14438034	14559559	-1	protein_coding	ankyrin repeat and fibronectin type-III domain-containing 1-like [Source:NCBI gene;Acc:416752]
ENSGALG00000049499		15	9573063	9575379	1	protein_coding
ENSGALG00000046877		15	9563746	9566046	1	protein_coding
ENSGALG00000006838		15	9197732	9214453	-1	protein_coding	melanotransferrin-like [Source:NCBI gene;Acc:416959]
ENSGALG00000006565		15	8663295	8688492	-1	protein_coding	gamma-glutamyltransferase 2 [Source:NCBI gene;Acc:416945]
ENSGALG00000037163		15	7187636	7198456	-1	protein_coding	sodium-dependent serotonin transporter-like [Source:NCBI gene;Acc:112533511]
ENSGALG00000053682		16	1913575	1929106	-1	protein_coding	MHC-like class I Y [Source:NCBI gene;Acc:768350]
ENSGALG00000054226		16	1706455	1707088	1	protein_coding
ENSGALG00000043671		16	1391736	1651259	1	protein_coding
ENSGALG00000050447		16	973283	1110047	-1	protein_coding
ENSGALG00000048938		16	972521	1505922	-1	protein_coding
ENSGALG00000051072		16	912011	976071	1	protein_coding
ENSGALG00000042708		16	850033	852546	1	protein_coding
ENSGALG00000050222		16	832940	1504564	-1	protein_coding
ENSGALG00000050439		16	782931	894180	1	protein_coding	scavenger receptor cysteine-rich domain-containing protein SCART1-like [Source:NCBI gene;Acc:107049613]
ENSGALG00000045073		16	780666	782500	1	protein_coding	scavenger receptor cysteine-rich type 1 protein M130-like [Source:NCBI gene;Acc:112533560]
ENSGALG00000006958		17	5031761	5159465	1	protein_coding	collagen type XXVII alpha 1 chain [Source:NCBI gene;Acc:417231]
ENSGALG00000053422		17	8283209	8317208	1	protein_coding	centrosome-associated protein 350-like [Source:NCBI gene;Acc:417131]
ENSGALG00000054650		17	7138254	7154369	-1	protein_coding	coiled-coil domain-containing protein 180-like [Source:NCBI gene;Acc:112529956]
ENSGALG00000044567		18	2236411	2247332	1	protein_coding	F-box and WD repeat domain containing 10 [Source:NCBI gene;Acc:417323]
ENSGALG00000001244		18	2174402	2200678	1	protein_coding	TBC1 domain family member 24-like [Source:NCBI gene;Acc:769242]
ENSGALG00000038222		18	7022413	7043136	-1	protein_coding
ENSGALG00000046212		18	6872423	6880054	1	protein_coding	mast cell immunoglobulin-like receptor 1 [Source:NCBI gene;Acc:417417]
ENSGALG00000001110		19	1000030	1079724	1	protein_coding	tRNA-yW synthesizing protein 1 homolog [Source:NCBI gene;Acc:417478]
ENSGALG00000005685		19	9302652	9331188	1	protein_coding	kinase suppressor of ras 1 [Source:NCBI gene;Acc:427839]
ENSGALG00000050395		19	9281049	9328147	1	protein_coding
ENSGALG00000033320		19	28899	199245	-1	protein_coding	uncharacterized LOC101751399 [Source:NCBI gene;Acc:101751399]
ENSGALG00000005350		19	8169952	8266166	1	protein_coding	ubiquitin specific peptidase 6 [Source:NCBI gene;Acc:417646]
ENSGALG00000028357		2	19428947	19462031	-1	protein_coding	macrophage mannose receptor 1-like [Source:NCBI gene;Acc:428421]
ENSGALG00000049372		2	66433099	66438613	1	protein_coding
ENSGALG00000050814		2	15910728	15919796	1	protein_coding	patched domain containing 3 [Source:NCBI gene;Acc:428417]
ENSGALG00000042845		2	63573759	63594156	1	protein_coding
ENSGALG00000031869		2	110575597	110697739	1	protein_coding	retinitis pigmentosa 1 (autosomal dominant) [Source:NCBI gene;Acc:421123]
ENSGALG00000015140		2	105940768	105962020	-1	protein_coding	desmocollin 1 [Source:NCBI gene;Acc:428527]
ENSGALG00000034119		2	55820349	55923163	1	protein_coding	collagen type XV alpha 1 chain [Source:NCBI gene;Acc:420803]
ENSGALG00000053770		2	103396237	103402787	1	protein_coding	histamine receptor H4 [Source:NCBI gene;Acc:769106]
ENSGALG00000005661		2	4416749	4418563	1	protein_coding	zinc finger protein 91-like [Source:NCBI gene;Acc:101748352]
ENSGALG00000048007		2	41773573	41773950	1	protein_coding
ENSGALG00000010803		2	28390438	28452815	1	protein_coding	leucine rich repeat containing 72 [Source:NCBI gene;Acc:420592]
ENSGALG00000034806		2	124192826	124215149	1	protein_coding	solute carrier family 7 member 7 [Source:NCBI gene;Acc:420216]
ENSGALG00000003409		20	2669019	2694181	-1	protein_coding	suppressor of glucose, autophagy associated 1 [Source:NCBI gene;Acc:419159]
ENSGALG00000006756		20	10341499	10348637	-1	protein_coding	lipopolysaccharide binding protein [Source:NCBI gene;Acc:419293]
ENSGALG00000046030		21	581592	583460	-1	protein_coding
ENSGALG00000003838		23	5656815	5662254	1	protein_coding	protein FAM49A-like [Source:NCBI gene;Acc:419677]
ENSGALG00000003313		23	5295424	5299538	1	protein_coding	myotubularin related protein 9-like, pseudogene [Source:NCBI gene;Acc:419652]
ENSGALG00000052833		24	4297156	4298409	1	protein_coding
ENSGALG00000001604		24	2597820	2619876	1	protein_coding	galactosidase beta 1 like 2 [Source:NCBI gene;Acc:428238]
ENSGALG00000043416		25	3701387	3709503	-1	protein_coding	threonyl-tRNA synthetase 2, mitochondrial (putative) [Source:NCBI gene;Acc:770407]
ENSGALG00000031807		26	5096691	5103540	-1	protein_coding
ENSGALG00000000584		26	380663	408134	1	protein_coding	protein tyrosine phosphatase, receptor type, V, pseudogene [Source:NCBI gene;Acc:421174]
ENSGALG00000051289		27	2559034	2562719	-1	protein_coding
ENSGALG00000045960		27	2459975	2587358	-1	protein_coding
ENSGALG00000036395		27	2272709	2649530	-1	protein_coding	Ig heavy chain Mem5-like [Source:NCBI gene;Acc:769232]
ENSGALG00000053659		3	3292590	3299822	-1	protein_coding	GDNF inducible zinc finger protein 1 [Source:NCBI gene;Acc:421233]
ENSGALG00000051085		3	87262144	87301693	1	protein_coding
ENSGALG00000047909		3	87015963	87022349	1	protein_coding
ENSGALG00000010635		3	33929665	33952049	1	protein_coding	kinesin family member 28, pseudogene [Source:NCBI gene;Acc:101748750]
ENSGALG00000031262		3	85506342	85591057	1	protein_coding
ENSGALG00000015928		3	81535223	81549339	-1	protein_coding	DEAD-box helicase 43 [Source:NCBI gene;Acc:428637]
ENSGALG00000010032		3	27415048	27479318	-1	protein_coding
ENSGALG00000015810		3	76468737	76481009	-1	protein_coding	cilia and flagella associated protein 206 [Source:NCBI gene;Acc:421824]
ENSGALG00000047141		3	68134987	68147931	-1	protein_coding
ENSGALG00000044279		3	109820943	109830241	1	protein_coding	tudor domain containing 6 [Source:NCBI gene;Acc:428669]
ENSGALG00000030968		3	65815585	65823074	1	protein_coding
ENSGALG00000015017		3	65815544	65827995	1	protein_coding	tubulin epsilon 1 [Source:NCBI gene;Acc:421750]
ENSGALG00000013765		3	52392519	52401620	-1	protein_coding	LTV1 ribosome biogenesis factor [Source:NCBI gene;Acc:421666]
ENSGALG00000014902		3	63246984	63274664	-1	protein_coding	golgi associated PDZ and coiled-coil motif containing [Source:NCBI gene;Acc:770364]
ENSGALG00000042388		3	58251920	58452855	-1	protein_coding
ENSGALG00000023506		3	16499070	16516696	-1	protein_coding	ninein like [Source:NCBI gene;Acc:100859089]
ENSGALG00000037200		3	5066010	5424543	1	protein_coding	MACRO domain containing 2 [Source:NCBI gene;Acc:421259]
ENSGALG00000028886		3	45471260	45491688	1	protein_coding	plasminogen-like [Source:NCBI gene;Acc:428593]
ENSGALG00000044620		4	89598570	89649497	-1	protein_coding	ALMS1, centrosome and basal body associated protein [Source:NCBI gene;Acc:422949]
ENSGALG00000013600		4	62797493	62804740	1	protein_coding	general transcription factor IIE subunit 1-like [Source:NCBI gene;Acc:428778]
ENSGALG00000015705		4	83217917	83228766	-1	protein_coding
ENSGALG00000054081		4	82046469	82061471	-1	protein_coding
ENSGALG00000015626		4	81997699	82036497	-1	protein_coding	regulator of G-protein signaling 12 [Source:NCBI gene;Acc:395619]
ENSGALG00000052786		4	11216793	11249616	-1	protein_coding	zinc finger protein 185-like [Source:NCBI gene;Acc:422301]
ENSGALG00000007110		4	9283691	9296473	-1	protein_coding	transmembrane protein 182-like [Source:NCBI gene;Acc:101750517]
ENSGALG00000005775		4	2447051	2466722	1	protein_coding	testis expressed 11 [Source:NCBI gene;Acc:422215]
ENSGALG00000028041		4	38131005	38252094	1	protein_coding	dickkopf WNT signaling pathway inhibitor 2 [Source:NCBI gene;Acc:422531]
ENSGALG00000003841		4	1834265	1850149	-1	protein_coding	diacylglycerol kinase kappa [Source:NCBI gene;Acc:422129]
ENSGALG00000010316		4	34756078	34919149	-1	protein_coding	Fraser extracellular matrix complex subunit 1 [Source:NCBI gene;Acc:422506]
ENSGALG00000003920		4	1648817	1669836	-1	protein_coding	OCRL, inositol polyphosphate-5-phosphatase [Source:NCBI gene;Acc:422136]
ENSGALG00000055035		4	18701837	18702761	1	protein_coding
ENSGALG00000007646		4	11924118	12042777	1	protein_coding	vascular endothelial growth factor receptor kdr-like [Source:NCBI gene;Acc:422316]
ENSGALG00000007546		4	11345577	11367340	-1	protein_coding	exocyst complex component 1-like [Source:NCBI gene;Acc:422308]
ENSGALG00000012103		5	5779258	5836920	-1	protein_coding	coiled-coil domain containing 73 [Source:NCBI gene;Acc:421601]
ENSGALG00000010189		5	37829239	37858026	1	protein_coding	melanoma inhibitory activity 2 [Source:NCBI gene;Acc:423339]
ENSGALG00000045796		5	25554599	25572134	-1	protein_coding	phospholipase A2 group IVE-like 7 [Source:NCBI gene;Acc:423226]
ENSGALG00000039334		5	939736	975245	-1	protein_coding	chromosome 5 C15orf52 homolog [Source:NCBI gene;Acc:423013]
ENSGALG00000031604		6	11386546	11421551	1	protein_coding	tet methylcytosine dioxygenase 1 [Source:NCBI gene;Acc:423690]
ENSGALG00000003751		6	10457505	10473583	1	protein_coding	N-acylsphingosine amidohydrolase 2 [Source:NCBI gene;Acc:423679]
ENSGALG00000002046		6	3438309	3449439	-1	protein_coding	synaptotagmin 15 [Source:NCBI gene;Acc:423614]
ENSGALG00000012382		7	31584693	31720416	-1	protein_coding
ENSGALG00000007841		7	9675351	9718284	-1	protein_coding
ENSGALG00000009149		7	15401946	15406358	1	protein_coding	FKBP prolyl isomerase 7 [Source:HGNC Symbol;Acc:HGNC:3723]
ENSGALG00000051776		7	15338261	15357212	1	protein_coding
ENSGALG00000008910		7	14306197	14316264	1	protein_coding
ENSGALG00000046652		8	12425645	12442845	-1	protein_coding
ENSGALG00000020884		8	12080882	12112204	-1	protein_coding
ENSGALG00000045792		8	28922179	28927259	-1	protein_coding
ENSGALG00000036783		8	4645426	4658534	1	protein_coding
ENSGALG00000052302		8	4640720	4671348	1	protein_coding	phosphodiesterase 4D interacting protein [Source:NCBI gene;Acc:425735]
ENSGALG00000043245		8	26693973	26696468	-1	protein_coding	ankyrin-3-like [Source:NCBI gene;Acc:101747588]
ENSGALG00000047835		8	2928878	2940214	-1	protein_coding
ENSGALG00000051777		8	1697869	1703317	-1	protein_coding
ENSGALG00000053245		8	16918916	16939811	1	protein_coding	vitellogenin 3 [Source:NCBI gene;Acc:424534]
ENSGALG00000052511		9	646812	674063	1	protein_coding	protein phosphatase 2 regulatory subunit B''alpha [Source:NCBI gene;Acc:424733]
ENSGALG00000028294		9	16014299	16019307	1	protein_coding
ENSGALG00000052753		9	16013530	16015842	1	protein_coding
ENSGALG00000048048		9	15127190	15142216	1	protein_coding	mucin 4, cell surface associated [Source:NCBI gene;Acc:101752124]
ENSGALG00000053523		9	13074049	13077595	1	protein_coding
ENSGALG00000045030		9	3564851	3565963	1	protein_coding
ENSGALG00000043556		Z	59778403	59879799	-1	protein_coding	adhesion G protein-coupled receptor V1 [Source:NCBI gene;Acc:431566]
ENSGALG00000035912		Z	1281331	1371901	-1	protein_coding	CBP80/20-dependent translation initiation factor [Source:NCBI gene;Acc:770140]
ENSGALG00000004339		Z	23210259	23289222	-1	protein_coding	phosphodiesterase 8B [Source:NCBI gene;Acc:427645]
ENSGALG00000020523		Z	67319346	67323518	1	protein_coding	TOP1 binding arginine/serine rich protein [Source:NCBI gene;Acc:427342]
ENSGALG00000045548		Z	25268534	25323157	-1	lncRNA
1 1 indicates the forward strand, while -1 indicates the reverse strand.
