# Supplementary material for: Large-Scale Whole Genome Sequencing Study Reveals Genetic Architecture and Key Variants for Breast Muscle Weight in Native Chickens
Source: Genes (Basel). 2021 Dec 21;13(1):3. doi: 10.3390/genes13010003 (PMC8774586; doi:10.3390/genes13010003)
Supplement: Supplementary file 1 [file genes-13-00003-s001.zip › Supplement Table S7.xlsx]

## Sheet: Sheet1
Supplement Table S7. Pathways enrichment analysis based on genes with high-impact SNPs.
ID	Description	Gene number	Background Gene	Pvalue	geneID
gga04512	ECM-receptor interaction	16	84	2.45083e-06	396076/396478/418893/419031/415560/373980/396225/428524/374016/428148/428268/395210/422506/373987/424435/427355
gga04510	Focal adhesion	20	191	0.00107074	396076/396478/374100/395941/419031/396134/415560/415748/373980/417173/396225/428524/374016/428148/428268/422592/395210/422316/373987/424435
gga00970	Aminoacyl-tRNA biosynthesis	7	43	0.00464377	415532/415957/416347/416168/428482/770407/421823
gga04340	Hedgehog signaling pathway	6	48	0.0295855	418375/418361/416473/395615/420391/770095
gga03440	Homologous recombination	5	38	0.0375613	395401/417528/417642/421071/420694
gga00061	Fatty acid biosynthesis	3	17	0.0486089	427934/420656/422345
gga03030	DNA replication	4	31	0.0644064	418907/100859719/416997/422043
gga00531	Glycosaminoglycan degradation	3	19	0.0644614	422081/422490/423834
gga00071	Fatty acid degradation	4	34	0.0847627	416969/420878/422345/424405
gga04146	Peroxisome	7	79	0.094237	418311/420878/421548/100857465/422345/423349/424135
gga03460	Fanconi anemia pathway	5	50	0.0990335	415949/415935/417642/100857997/424685
gga01212	Fatty acid metabolism	5	53	0.11942	427934/416969/420656/422345/427232
gga00513	Various types of N-glycan biosynthesis	4	41	0.142518	418265/100857165/422738/424952
gga04010	MAPK signaling pathway	17	260	0.142981	374100/395941/768907/771985/396134/396085/420420/771145/419964/421579/422592/422316/423226/423202/396259/395274/424876
gga00790	Folate biosynthesis	3	28	0.158507	418512/420964/395270
gga00450	Selenocompound metabolism	2	15	0.167849	416782/423678
gga00280	Valine, leucine and isoleucine degradation	4	44	0.171015	416969/424405/429115/424962
gga00565	Ether lipid metabolism	4	45	0.180929	415716/395816/423226/424135
gga00670	One carbon pool by folate	2	17	0.204204	427977/415532
gga04137	Mitophagy - animal	5	64	0.208347	418163/415451/416896/417410/422592
gga04920	Adipocytokine signaling pathway	5	64	0.208347	417143/396458/422592/422815/422345
gga00510	N-Glycan biosynthesis	4	48	0.211739	418265/100857165/422738/424952
gga00511	Other glycan degradation	2	18	0.222696	422859/422712
gga04142	Lysosome	8	119	0.234533	101752092/422081/771433/421076/419879/422712/422490/423394
gga04115	p53 signaling pathway	5	67	0.235668	395401/417644/373987/395274/429072
gga04625	C-type lectin receptor signaling pathway	6	87	0.259621	427839/419752/430480/771145/419964/422592
gga03430	Mismatch repair	2	20	0.259994	418907/100859719
gga04070	Phosphatidylinositol signaling system	6	89	0.276685	416767/428279/422129/422136/428692/424839
gga03008	Ribosome biogenesis in eukaryotes	5	72	0.283176	421811/421295/422665/423633/423985
gga03420	Nucleotide excision repair	3	38	0.289602	418907/100859719/416997
gga04622	RIG-I-like receptor signaling pathway	4	57	0.310873	419755/430480/771145/422592
gga00563	Glycosylphosphatidylinositol (GPI)-anchor biosynthesis	2	23	0.315946	770171/417600
gga00601	Glycosphingolipid biosynthesis - lacto and neolacto series	2	23	0.315946	395138/419718
gga02010	ABC transporters	3	40	0.31712	418468/421401/423349
gga04020	Calcium signaling pathway	13	225	0.320358	374100/395941/768907/373933/396134/415748/428279/422181/422316/396111/396259/429091/395581
gga04621	NOD-like receptor signaling pathway	8	131	0.320966	415349/420420/419755/430480/771145/428620/422592/424835
gga03320	PPAR signaling pathway	4	63	0.379357	373928/417143/396458/422345
gga00410	beta-Alanine metabolism	2	27	0.388855	416969/424405
gga00430	Taurine and hypotaurine metabolism	1	10	0.398092	416945
gga04620	Toll-like receptor signaling pathway	5	84	0.402147	420420/430480/771145/422592/395210
gga04912	GnRH signaling pathway	5	84	0.402147	373931/771145/421579/422592/423226
gga04371	Apelin signaling pathway	7	124	0.415608	415748/373931/428449/395210/422815/396111/423787
gga03410	Base excision repair	2	29	0.424042	395510/416997
gga00520	Amino sugar and nucleotide sugar metabolism	3	49	0.439617	769765/395072/419931
gga00590	Arachidonic acid metabolism	3	49	0.439617	418512/416945/423226
gga00640	Propanoate metabolism	2	30	0.441242	416969/769021
gga03450	Non-homologous end-joining	1	12	0.456272	395376
gga00562	Inositol phosphate metabolism	4	70	0.458267	416767/428279/422136/428692
gga00730	Thiamine metabolism	1	13	0.483225	424697
gga00350	Tyrosine metabolism	2	33	0.491079	100857436/395775
gga00250	Alanine, aspartate and glutamate metabolism	2	34	0.507063	418255/417185
gga04216	Ferroptosis	2	34	0.507063	422345/396241
gga00564	Glycerophospholipid metabolism	5	95	0.509493	415716/421548/422129/423226/424839
gga04330	Notch signaling pathway	3	55	0.516626	395655/428441/426905
gga00760	Nicotinate and nicotinamide metabolism	2	35	0.522719	428332/427257
gga00310	Lysine degradation	3	56	0.528914	417757/421406/424405
gga00053	Ascorbate and aldarate metabolism	1	15	0.533205	424405
gga00120	Primary bile acid biosynthesis	1	15	0.533205	418107
gga04080	Neuroactive ligand-receptor interaction	17	343	0.534233	418333/373933/427545/416280/100859572/769106/101751513/374212/373956/421543/428610/395607/428593/107049027/429151/424940/395581
gga05164	Influenza A	7	139	0.536528	418528/395313/420420/419755/430480/428593/395274
gga00140	Steroid hormone biosynthesis	2	36	0.538038	100857436/418107
gga03050	Proteasome	2	36	0.538038	425294/424926
gga00380	Tryptophan metabolism	2	37	0.553017	422409/424405
gga00533	Glycosaminoglycan biosynthesis - keratan sulfate	1	16	0.556359	429123
gga04270	Vascular smooth muscle contraction	6	122	0.565843	417852/415748/419752/421543/423226/423787
gga04910	Insulin signaling pathway	6	122	0.565843	417173/396458/422592/422815/422181/428692
gga00620	Pyruvate metabolism	2	38	0.567652	396458/424405
gga03022	Basal transcription factors	2	38	0.567652	419929/428778
gga00561	Glycerolipid metabolism	3	60	0.57627	422129/424405/424839
gga00220	Arginine biosynthesis	1	17	0.578369	417185
gga00100	Steroid biosynthesis	1	18	0.59929	422302
gga04261	Adrenergic signaling in cardiomyocytes	6	127	0.60571	395350/428435/771145/428333/421543/424733
gga00900	Terpenoid backbone biosynthesis	1	19	0.619178	421777
gga01240	Biosynthesis of cofactors	6	129	0.621092	769765/420656/395270/421797/422409/424697
gga00330	Arginine and proline metabolism	2	42	0.622704	373942/424405
gga00340	Histidine metabolism	1	20	0.638083	424405
gga00040	Pentose and glucuronate interconversions	1	22	0.673133	420432
gga04110	Cell cycle	5	118	0.701953	395401/415749/395376/422043/422805
gga00650	Butanoate metabolism	1	24	0.704801	416969
gga00600	Sphingolipid metabolism	2	49	0.705783	423394/423679
gga00062	Fatty acid elongation	1	25	0.71947	427232
gga00592	alpha-Linolenic acid metabolism	1	25	0.71947	423226
gga05132	Salmonella infection	10	234	0.730464	416700/418166/415672/100859081/427708/420420/428453/771145/419939/422592
gga00860	Porphyrin and chlorophyll metabolism	1	26	0.733412	418998
gga00010	Glycolysis / Gluconeogenesis	2	52	0.736457	396458/424405
gga04310	Wnt signaling pathway	6	147	0.743119	417831/771427/429784/421715/422592/422531
gga04210	Apoptosis	5	125	0.7489	418166/395401/419964/422592/395274
gga04012	ErbB signaling pathway	3	78	0.749876	422592/395410/373906
gga00020	Citrate cycle (TCA cycle)	1	28	0.75926	396458
gga04136	Autophagy - other	1	28	0.75926	428449
gga04914	Progesterone-mediated oocyte maturation	3	80	0.765138	771145/422592/422805
gga00591	Linoleic acid metabolism	1	29	0.771233	423226
gga01040	Biosynthesis of unsaturated fatty acids	1	30	0.782611	427232
gga04370	VEGF signaling pathway	2	58	0.789697	771145/423226
gga04540	Gap junction	3	84	0.793396	373933/418166/395581
gga00630	Glyoxylate and dicarboxylate metabolism	1	31	0.793427	418311
gga00512	Mucin type O-glycan biosynthesis	1	33	0.813475	423034
gga04145	Phagosome	5	138	0.821193	418166/420515/428421/373987/404304
gga00051	Fructose and mannose metabolism	1	35	0.831585	769765
gga00980	Metabolism of xenobiotics by cytochrome P450	1	36	0.839972	418512
gga03013	Nucleocytoplasmic transport	3	93	0.846745	101751988/415977/427124
gga00260	Glycine, serine and threonine metabolism	1	37	0.847943	771635
gga01250	Biosynthesis of nucleotide sugars	1	37	0.847943	769765
gga04672	Intestinal immune network for IgA production	1	38	0.855519	419964
gga04810	Regulation of actin cytoskeleton	7	195	0.857475	768907/415560/415748/396225/419752/101749531/396259
gga04068	FoxO signaling pathway	4	122	0.861621	395401/396458/771145/422592
gga03018	RNA degradation	2	69	0.863167	420669/428595
gga04260	Cardiac muscle contraction	2	70	0.868528	395350/421392
gga04520	Adherens junction	2	71	0.873696	417853/396134
gga00230	Purine metabolism	4	128	0.885329	427977/423678/424697/427645
gga00514	Other types of O-glycan biosynthesis	1	43	0.888115	423034
gga03015	mRNA surveillance pathway	2	75	0.892556	101750600/424733
gga04623	Cytosolic DNA-sensing pathway	1	44	0.893696	430480
gga04140	Autophagy - animal	4	131	0.895805	100857587/428449/422592/423656
gga04530	Tight junction	5	157	0.89582	418166/416083/416564/422592/429135
gga04144	Endocytosis	8	232	0.896398	396265/418077/415451/422952/396259/424698/424633/426797
gga04120	Ubiquitin mediated proteolysis	4	135	0.908465	418682/421463/422805/429072
gga00480	Glutathione metabolism	1	49	0.917705	416945
gga00190	Oxidative phosphorylation	3	117	0.934788	419039/419743/421392
gga04916	Melanogenesis	2	91	0.944758	395775/428333
gga04350	TGF-beta signaling pathway	2	92	0.947054	373987/396308
gga01230	Biosynthesis of amino acids	1	59	0.950719	417185
gga00983	Drug metabolism - other enzymes	1	60	0.953185	769704
gga04141	Protein processing in endoplasmic reticulum	4	155	0.953445	418265/100857165/422592/422738
gga04514	Cell adhesion molecules	3	127	0.955245	396225/374102/429135
gga04217	Necroptosis	3	128	0.956923	422592/423226/395274
gga01200	Carbon metabolism	2	99	0.960759	418311/416969
gga04114	Oocyte meiosis	2	101	0.964005	771145/422805
gga04060	Cytokine-cytokine receptor interaction	5	202	0.975472	101747500/422062/422581/395274/396308
gga04218	Cellular senescence	3	144	0.976922	395401/419880/771145
gga05168	Herpes simplex virus 1 infection	3	152	0.983247	420420/430480/395274
gga04150	mTOR signaling pathway	1	143	0.999364	427642
