# Supplementary material for: Large-Scale Whole Genome Sequencing Study Reveals Genetic Architecture and Key Variants for Breast Muscle Weight in Native Chickens
Source: Genes (Basel). 2021 Dec 21;13(1):3. doi: 10.3390/genes13010003 (PMC8774586; doi:10.3390/genes13010003)
Supplement: Supplementary file 1 [file genes-13-00003-s001.zip › Supplement Table S8.xlsx]

## Sheet: Sheet1
Supplement Table S8. Significant SNPs in refined region identified by GWAS for BrW.
Chromosome	SNP 1	Position	Allele 1 2	Allele 0 3	Allele frequency 4	b 5	se	Pvalue_wald 6	LOD 7	r2	PhastCons score	GVE 8
27	27_6115361*	6115361	A	G	0.479	-7.12985	1.17312	2.38656e-09	8.62223	1	0.009	18.93
27	27_6107479*	6107479	G	A	0.484	-7.02254	1.16964	3.65461e-09	8.43716	0.865958	0	18.38
27	27_6336110	6336110	A	G	0.312	-7.79326	1.30287	4.15687e-09	8.38123	0.356543	0	19.46
27	27_6336111	6336111	T	G	0.312	-7.79326	1.30287	4.15687e-09	8.38123	0.356543	0	19.46
27	27_6235358	6235358	T	C	0.335	-7.45509	1.25423	5.15689e-09	8.28761	0.436027	0	18.48
27	27_6113965*	6113965	T	C	0.487	-6.95219	1.16969	5.16686e-09	8.28677	0.895305	0	18.02
27	27_6113969*	6113969	G	A	0.487	-6.95219	1.16969	5.16686e-09	8.28677	0.895305	0	18.02
27	27_6113960*	6113960	C	T	0.486	-6.91724	1.16961	6.11002e-09	8.21396	0.89867	0	17.84
27	27_6115092	6115092	T	C	0.42	-7.13989	1.20782	6.20701e-09	8.20712	0.696649	0	18.53
27	27_6121414	6121414	C	T	0.344	-7.26913	1.2308	6.40015e-09	8.19381	0.475611	0	17.8
27	27_6108240*	6108240	G	A	0.484	-6.99094	1.21181	1.3828e-08	7.85924	0.905761	0.001	18.22
27	27_6108068*	6108068	T	C	0.488	-6.93833	1.20285	1.38894e-08	7.85732	0.892771	0.937	17.95
27	27_6086729*	6086729	A	G	0.484	-6.92084	1.20104	1.43509e-08	7.84312	0.906125	0	17.85
27	27_6112966*	6112966	G	A	0.492	-6.82246	1.18436	1.45033e-08	7.83853	0.901013	0	17.36
27	27_6291701	6291701	A	G	0.368	-7.46142	1.2966	1.49846e-08	7.82436	0.498176	0	19.33
27	27_6105804*	6105804	C	A	0.487	-6.75369	1.1822	1.88881e-08	7.72381	0.896936	0.276	17.01
27	27_6136257*	6136257	A	T	0.472	-6.88728	1.20883	2.0559e-08	7.687	0.882269	0	17.64
27	27_6291851	6291851	C	T	0.446	-6.9821	1.22565	2.06499e-08	7.68508	0.465719	0.766	17.98
27	27_6117883	6117883	C	T	0.466	-6.5232	1.14879	2.28442e-08	7.64122	0.734089	0	15.8
27	27_6106949*	6106949	G	A	0.49	-6.70923	1.18307	2.3777e-08	7.62384	0.900636	0.757	16.79
27	27_6331898	6331898	T	C	0.376	-7.26991	1.28233	2.4003e-08	7.61973	0.466977	0	18.51
27	27_6105135*	6105135	C	T	0.44	-6.93218	1.22339	2.43937e-08	7.61272	0.81768	0.005	17.67
27	27_6299797	6299797	T	C	0.304	-7.3747	1.30154	2.44271e-08	7.61213	0.346627	0	17.17
27	27_6132816	6132816	G	A	0.39	-6.61477	1.16888	2.53928e-08	7.59529	0.52884	0	15.54
27	27_6337376	6337376	C	A	0.37	-7.24042	1.28101	2.63752e-08	7.57881	0.484192	0	18.24
27	27_6086979*	6086979	G	T	0.496	-6.58272	1.16493	2.65762e-08	7.57551	0.849104	0	16.17
27	27_6338562	6338562	G	A	0.392	-6.87949	1.21836	2.71958e-08	7.5655	0.342099	0.481	16.84
27	27_6133951	6133951	C	T	0.406	-6.64366	1.18152	3.09249e-08	7.50969	0.631635	0	15.89
27	27_6087035*	6087035	G	A	0.474	-6.69375	1.19203	3.22289e-08	7.49175	0.875768	0	16.67
27	27_6088125*	6088125	T	C	0.483	-6.77731	1.21117	3.58795e-08	7.44515	0.888904	0	17.12
27	27_6290619	6290619	T	C	0.385	-7.0315	1.25846	3.75378e-08	7.42553	0.484604	0	17.47
27	27_6086975*	6086975	G	T	0.491	-6.4595	1.16173	4.34738e-08	7.36177	0.84501	0	15.56
27	27_6121242	6121242	G	A	0.42	-6.66632	1.19938	4.39737e-08	7.35681	0.696649	0.004	16.16
27	27_6337396	6337396	A	C	0.374	-7.10152	1.27861	4.49419e-08	7.34735	0.499778	0.001	17.62
27	27_6105721*	6105721	T	C	0.483	-6.55488	1.18153	4.64939e-08	7.3326	0.903231	0	16.01
27	27_6108225*	6108225	A	G	0.484	-6.71486	1.2109	4.71164e-08	7.32683	0.892052	0	16.81
27	27_6338582	6338582	T	G	0.39	-6.72966	1.21364	4.72e-08	7.32606	0.340228	0	16.08
27	27_6338580	6338580	C	T	0.391	-6.71792	1.21611	5.28185e-08	7.27721	0.336882	0	16.04
27	27_6296010	6296010	G	T	0.265	-7.4987	1.35785	5.32848e-08	7.2734	0.258046	0	16.35
27	27_6333704	6333704	G	A	0.395	-6.72248	1.21744	5.34709e-08	7.27188	0.361513	0.032	16.12
27	27_6113069*	6113069	A	G	0.485	-6.20758	1.12488	5.44557e-08	7.26396	0.824823	0	14.37
27	27_6114386*	6114386	T	C	0.485	-6.66027	1.20765	5.54455e-08	7.25613	0.916157	0.001	16.54
27	27_6114678*	6114678	G	A	0.483	-6.64959	1.20912	6.02585e-08	7.21998	0.90576	0	16.48
27	27_6333694	6333694	G	A	0.396	-6.66268	1.212	6.09994e-08	7.21467	0.359746	0	15.85
27	27_6299687	6299687	C	T	0.368	-6.97297	1.27019	6.35092e-08	7.19716	0.469774	0	16.88
27	27_6337542	6337542	C	T	0.373	-6.95198	1.26644	6.36177e-08	7.19642	0.482883	0	16.87
27	27_6337543	6337543	T	C	0.373	-6.95198	1.26644	6.36177e-08	7.19642	0.482883	0	16.87
27	27_6285020	6285020	G	A	0.313	-7.25224	1.32261	6.57326e-08	7.18222	0.358506	0	16.88
27	27_6296006	6296006	T	C	0.275	-7.27807	1.32869	6.77486e-08	7.1691	0.260969	0	15.76
27	27_6325895	6325895	A	G	0.45	-6.71476	1.22682	6.93327e-08	7.15906	0.477865	0	16.66
27	27_6088971*	6088971	C	T	0.486	-6.58913	1.20427	7.00067e-08	7.15486	0.885461	0.834	16.19
3	3_72191174	72191174	A	G	0.137	9.18577	1.6797	7.10537e-08	7.14841	NA	NA	14.89
27	27_6088946*	6088946	G	T	0.486	-6.6011	1.20858	7.36752e-08	7.13268	0.88524	1	16.25
27	27_6299725	6299725	C	A	0.373	-6.90818	1.26534	7.45872e-08	7.12734	0.469678	0.001	16.66
27	27_6110407*	6110407	G	A	0.486	-6.52635	1.20049	8.43481e-08	7.07392	0.896145	0.018	15.88
27	27_6339862	6339862	G	A	0.376	-7.08248	1.30458	8.77518e-08	7.05674	0.46948	0.408	17.57
27	27_6136234*	6136234	A	T	0.475	-6.48707	1.19606	9.02154e-08	7.04472	0.853129	0.003	15.66
27	27_6337586	6337586	C	A	0.369	-6.96692	1.28788	9.7206e-08	7.01231	0.48898	0.001	16.87
27	27_6138373	6138373	A	G	0.419	-6.59868	1.22003	9.77142e-08	7.01004	0.653178	0	15.82
27	27_6138376	6138376	G	C	0.419	-6.59868	1.22003	9.77142e-08	7.01004	0.653178	0	15.82
27	27_6132853	6132853	A	G	0.392	-6.30383	1.1656	9.79109e-08	7.00917	0.528919	0.001	14.14
27	27_6112319*	6112319	A	T	0.489	-6.5469	1.21145	1.00017e-07	6.99993	0.868556	0.182	15.99
27	27_6209489	6209489	G	T	0.467	5.9811	1.10758	1.02181e-07	6.99063	0.611761	1	13.29
27	27_6299602	6299602	A	G	0.359	-6.99094	1.29529	1.03771e-07	6.98392	0.445252	0.001	16.79
27	27_6110524	6110524	G	A	0.38	-6.64136	1.23361	1.11428e-07	6.95301	0.611687	0	15.51
27	27_6115512	6115512	T	G	0.432	-6.42829	1.19535	1.14954e-07	6.93948	0.667295	0	15.13
27	27_6284420	6284420	C	T	0.269	-7.18132	1.33599	1.16457e-07	6.93384	0.28851	0.016	15.14
27	27_6121259	6121259	T	C	0.323	-6.89436	1.28346	1.18669e-07	6.92566	0.460759	0.243	15.51
27	27_6119153	6119153	A	T	0.348	-6.54817	1.21951	1.20048e-07	6.92064	0.471813	0	14.52
27	27_6111601	6111601	G	A	0.453	-6.42528	1.1997	1.29047e-07	6.88925	0.79031	0	15.27
27	27_6218612	6218612	G	A	0.482	6.40387	1.19576	1.29209e-07	6.88871	0.688014	0	15.28
27	27_6340351	6340351	C	T	0.255	-7.21977	1.34838	1.29946e-07	6.88624	0.28526	0	14.78
27	27_6299799	6299799	T	C	0.364	-6.82869	1.27632	1.32764e-07	6.87692	0.470634	0	16.11
3	3_71870857	71870857	A	G	0.133	9.67783	1.80968	1.34497e-07	6.87129	NA	NA	16.12
27	27_6137277*	6137277	G	A	0.479	-6.36072	1.1926	1.44932e-07	6.83883	0.840587	0.998	15.07
27	27_6338578	6338578	C	T	0.449	-6.55401	1.22924	1.46256e-07	6.83489	0.45747	0	15.86
27	27_6121313	6121313	T	C	0.325	-6.86731	1.28867	1.48385e-07	6.82861	0.457097	0.96	15.44
3	3_72191822	72191822	C	T	0.131	8.6579	1.62524	1.49828e-07	6.82441	NA	NA	12.74
27	27_6134281*	6134281	G	A	0.473	-6.52685	1.22864	1.619e-07	6.79075	0.877716	0	15.85
27	27_6133883	6133883	C	T	0.337	-6.54643	1.23454	1.70132e-07	6.76921	0.40837	0.001	14.29
27	27_6338569	6338569	G	T	0.447	-6.48257	1.22345	1.73823e-07	6.75989	0.459256	0.008	15.5
2	2_125204252	125204252	G	T	0.094	10.5629	1.99686	1.81976e-07	6.73999	NA	NA	14.18
27	27_6338698	6338698	A	G	0.449	-6.35299	1.20235	1.87646e-07	6.72666	0.449932	0	14.9
27	27_6134122*	6134122	A	G	0.475	-6.29381	1.19175	1.9025e-07	6.72067	0.852694	0	14.74
27	27_6121803	6121803	A	G	0.346	-6.59278	1.24949	1.9502e-07	6.70992	0.500445	0.278	14.68
3	3_71865886	71865886	G	A	0.129	9.46434	1.79386	1.95434e-07	6.709	NA	NA	15.02
27	27_6089891	6089891	T	C	0.346	-6.65844	1.26252	1.97497e-07	6.70444	0.534884	0	14.97
27	27_6137463*	6137463	C	A	0.478	-6.28246	1.19251	2.03375e-07	6.6917	0.80316	0	14.7
27	27_6220638	6220638	A	C	0.475	6.29005	1.19695	2.17703e-07	6.66214	0.67379	0	14.73
27	27_6337475	6337475	T	C	0.377	-6.83028	1.3044	2.39725e-07	6.62029	0.472446	0	16.35
1 The superscript * indicates 31 candidate SNPs in refined region
2, 3 Allele 1 indicates the minor allele, while allele 2 indicate indicates the major allele.
4 Representing the frequency of minor allele, namely allele 1.
5 SNP effect estimated in LMM.
6 Pvalue estimated by Wald test in LMM.
7 LOD value was calculated as the equation: LOD = -log(p)
8 The proportion of variance in genetics explained by genotypes.
