# Supplementary material for: Large-Scale Whole Genome Sequencing Study Reveals Genetic Architecture and Key Variants for Breast Muscle Weight in Native Chickens
Source: Genes (Basel). 2021 Dec 21;13(1):3. doi: 10.3390/genes13010003 (PMC8774586; doi:10.3390/genes13010003)
Supplement: Supplementary file 1 [file genes-13-00003-s001.zip › Supplement Table S9.xlsx]

## Sheet: Sheet1
Supplement Table S9. The frequency of haplotypes formed by 31 SNPs.
Haplotype	27_6086729	27_6086975	27_6086979	27_6087035	27_6088125	27_6088946	27_6088971	27_6105135	27_6105721	27_6105804	27_6106949	27_6107479	27_6108068	27_6108225	27_6108240	27_6110407	27_6112319	27_6112966	27_6113069	27_6113960	27_6113965	27_6113969	27_6114386	27_6114678	27_6115361	27_6134122	27_6134281	27_6136234	27_6136257	27_6137277	27_6137463	Frequency
Haplotype I	G	T	T	A	C	T	T	T	C	A	A	A	C	G	A	A	T	A	G	T	C	A	C	A	G	G	A	T	T	A	A	34.6899
Haplotype II	A	G	G	G	T	G	C	C	T	C	G	G	T	A	G	G	A	G	A	C	T	G	T	G	A	A	G	A	A	G	C	33.5271
Other haplotype	A	G	G	G	T	G	C	T	T	C	G	G	T	A	G	G	A	G	A	C	T	G	T	G	A	A	G	A	A	G	C	3.48837
Other haplotype	A	G	G	G	T	G	C	C	T	C	G	G	T	A	G	G	A	G	G	C	T	G	T	G	A	A	G	A	A	G	C	1.25969
Other haplotype	G	T	T	A	C	T	T	T	C	A	A	A	C	G	A	A	T	A	G	T	C	A	C	A	G	G	A	T	T	A	C	0.968992
Other haplotype	G	T	T	A	C	T	T	T	C	A	A	A	C	G	A	A	T	A	A	T	C	A	C	A	G	G	A	T	T	A	A	0.872093
Other haplotype	G	T	T	A	C	T	T	T	C	A	A	A	C	G	A	A	A	A	G	T	C	A	C	A	G	G	A	T	T	A	A	0.872093
Other haplotype	A	G	G	G	T	G	C	C	T	C	G	G	T	A	G	G	A	G	A	C	T	G	T	G	A	G	A	T	T	A	A	0.872093
Other haplotype	A	G	G	G	T	G	C	C	T	C	G	G	T	A	G	G	A	G	A	C	T	G	T	G	A	A	G	A	A	G	A	0.872093
Other haplotype	G	T	T	A	C	T	T	T	C	A	A	A	C	G	A	A	T	A	G	T	C	A	C	A	G	A	A	T	T	A	A	0.775194
Other haplotype	G	G	G	A	C	T	T	T	C	A	A	A	C	G	A	A	T	A	G	T	C	A	C	A	G	G	A	T	T	A	A	0.678295
Other haplotype	A	G	G	G	T	G	C	C	T	C	G	A	T	A	G	G	A	G	A	C	T	G	T	G	A	A	G	A	A	G	C	0.678295
Other haplotype	G	T	T	A	C	T	T	T	C	A	A	A	C	G	A	A	T	A	G	T	C	A	C	A	G	G	A	T	T	G	A	0.581395
Other haplotype	G	T	T	A	C	T	T	T	C	A	A	A	C	G	A	A	T	A	G	T	C	A	C	G	G	G	A	T	T	A	A	0.484496
Other haplotype	G	T	T	A	C	T	T	T	C	A	A	G	C	G	A	A	T	A	G	T	C	A	C	A	G	G	A	T	T	A	A	0.484496
Other haplotype	A	G	G	A	T	G	C	C	T	C	G	G	T	A	G	G	A	G	A	C	T	G	T	G	A	A	G	A	A	G	C	0.484496
Other haplotype	G	T	T	A	C	T	T	T	C	A	A	A	C	A	G	A	T	A	G	T	C	A	C	A	G	G	A	T	T	A	A	0.387597
Other haplotype	G	T	T	A	T	T	T	T	C	A	A	A	C	G	A	A	T	A	G	T	C	A	C	A	G	G	A	T	T	A	A	0.387597
Other haplotype	A	G	G	G	T	G	C	C	T	C	G	G	T	A	G	G	A	G	A	T	C	A	T	G	A	A	G	A	A	G	C	0.387597
Other haplotype	G	T	T	A	C	T	T	T	C	A	A	A	C	G	A	A	T	A	G	T	C	A	C	A	G	G	A	T	T	G	C	0.290698
Other haplotype	G	T	T	A	C	T	T	T	C	A	A	A	C	G	A	A	T	A	G	C	T	G	C	A	G	G	A	T	T	A	A	0.290698
Other haplotype	G	T	T	A	C	T	T	T	C	A	A	A	C	G	A	A	T	G	G	T	C	A	C	A	G	G	A	T	T	A	A	0.290698
Other haplotype	G	T	T	A	C	T	T	T	C	A	A	A	T	G	A	A	T	A	G	T	C	A	C	A	G	G	A	T	T	A	A	0.290698
Other haplotype	G	T	T	A	C	T	T	T	C	A	G	A	C	G	A	A	T	A	G	T	C	A	C	A	G	G	A	T	T	A	A	0.290698
Other haplotype	G	T	T	A	C	T	T	T	C	C	A	A	C	G	A	A	T	A	G	T	C	A	C	A	G	G	A	T	T	A	A	0.290698
Other haplotype	G	T	T	A	C	T	T	T	T	A	A	A	C	G	A	A	T	A	G	T	C	A	C	A	G	G	A	T	T	A	A	0.290698
Other haplotype	G	T	G	A	C	T	T	T	C	A	A	A	C	G	A	A	T	A	G	T	C	A	C	A	G	G	A	T	T	A	A	0.290698
Other haplotype	A	T	T	A	C	T	T	T	C	A	A	A	C	G	A	A	T	A	G	T	C	A	C	A	G	G	A	T	T	A	A	0.290698
Other haplotype	A	G	G	G	T	G	C	C	C	C	G	G	T	A	G	G	A	G	A	C	T	G	T	G	A	A	G	A	A	G	C	0.290698
Other haplotype	A	G	G	G	T	G	C	C	T	C	G	G	T	G	A	G	A	G	A	C	T	G	T	G	A	A	G	A	A	G	C	0.290698
Other haplotype	A	G	G	G	T	G	C	C	T	C	G	G	T	A	G	G	T	G	A	C	T	G	T	G	A	A	G	A	A	G	C	0.290698
Other haplotype	A	G	G	G	T	G	C	C	T	C	G	G	T	A	G	G	A	G	A	C	T	G	T	A	A	A	G	A	A	G	C	0.290698
Other haplotype	A	G	G	G	T	G	C	C	T	C	G	G	T	A	G	G	A	G	A	C	T	G	T	G	G	A	G	A	A	G	C	0.290698
Other haplotype	A	G	G	G	T	G	C	C	T	C	G	G	T	A	G	G	A	G	A	C	T	G	T	G	A	G	G	A	A	G	C	0.290698
Other haplotype	G	T	T	A	C	T	T	T	C	A	A	A	C	G	A	A	T	A	G	T	C	A	C	A	G	G	A	A	A	A	A	0.193798
Other haplotype	G	T	T	A	C	T	T	T	C	A	A	A	C	G	A	A	T	A	G	T	C	A	C	A	A	G	A	T	T	A	A	0.193798
Other haplotype	G	T	T	A	C	T	T	T	C	A	A	A	C	G	A	A	T	A	G	T	C	A	T	A	G	G	A	T	T	A	A	0.193798
Other haplotype	G	T	T	A	C	T	T	T	C	A	A	A	C	G	A	A	T	G	A	T	C	A	C	A	G	G	A	T	T	A	A	0.193798
Other haplotype	G	T	T	A	C	T	T	T	C	A	A	A	C	G	A	A	T	G	A	C	T	G	C	A	G	G	A	T	T	A	A	0.193798
Other haplotype	G	T	T	A	C	T	T	T	C	A	A	A	C	G	A	G	T	A	G	T	C	A	C	A	G	G	A	T	T	A	A	0.193798
Other haplotype	G	T	T	A	C	T	T	T	C	A	A	A	C	A	A	A	T	A	G	T	C	A	C	A	G	G	A	T	T	A	A	0.193798
Other haplotype	G	T	T	A	C	T	T	T	C	A	A	A	T	G	A	G	T	A	G	T	C	A	C	A	G	G	A	T	T	A	A	0.193798
Other haplotype	G	T	T	A	C	T	T	T	C	A	G	A	C	G	A	A	T	A	G	T	C	A	C	A	G	G	A	T	T	A	C	0.193798
Other haplotype	G	T	T	A	C	T	T	C	T	C	G	G	T	A	G	G	A	G	A	C	T	G	T	G	A	A	G	A	A	G	C	0.193798
Other haplotype	G	T	T	A	C	G	C	T	C	A	A	A	C	G	A	A	T	A	G	T	C	A	C	A	G	G	A	T	T	A	A	0.193798
Other haplotype	A	T	T	A	T	G	C	C	T	C	G	G	T	A	G	G	A	G	G	C	T	G	T	G	A	A	G	A	A	G	C	0.193798
Other haplotype	A	T	T	A	T	G	C	C	T	C	G	G	T	A	G	G	A	G	A	C	T	G	T	G	A	A	G	A	A	G	C	0.193798
Other haplotype	A	G	G	G	C	G	C	C	T	C	G	G	T	A	G	G	A	G	A	C	T	G	T	G	A	A	G	A	A	G	C	0.193798
Other haplotype	A	G	G	G	T	T	T	C	T	C	G	G	T	A	G	G	A	G	A	C	T	G	T	G	A	A	G	A	A	G	C	0.193798
Other haplotype	A	G	G	G	T	G	C	T	T	C	G	G	T	A	G	G	A	G	A	C	T	G	T	G	G	A	G	A	A	G	C	0.193798
Other haplotype	A	G	G	G	T	G	C	C	T	A	G	G	T	A	G	G	A	G	A	C	T	G	T	G	A	A	G	A	A	G	C	0.193798
Other haplotype	A	G	G	G	T	G	C	C	T	C	G	G	T	A	G	A	A	G	A	C	T	G	T	G	A	A	G	A	A	G	C	0.193798
Other haplotype	A	G	G	G	T	G	C	C	T	C	G	G	T	A	G	G	A	G	A	C	T	G	T	G	A	A	G	T	A	G	C	0.193798
Other haplotype	G	T	T	A	C	T	T	T	C	A	A	A	C	G	A	A	T	A	G	T	C	A	C	A	G	G	A	A	T	A	A	0.0968992
Other haplotype	G	T	T	A	C	T	T	T	C	A	A	A	C	G	A	A	T	A	G	C	T	G	C	A	G	G	A	T	T	G	C	0.0968992
Other haplotype	G	T	T	A	C	T	T	T	C	A	A	A	C	G	A	A	T	A	G	C	T	G	C	A	G	G	A	A	A	A	A	0.0968992
Other haplotype	G	T	T	A	C	T	T	T	C	A	A	A	C	G	A	A	T	A	A	T	C	A	C	A	G	G	A	T	T	G	A	0.0968992
Other haplotype	G	T	T	A	C	T	T	T	C	A	A	A	C	G	A	A	T	A	A	T	C	A	C	A	G	G	A	A	T	A	A	0.0968992
Other haplotype	G	T	T	A	C	T	T	T	C	A	A	A	C	G	A	A	T	G	A	T	C	A	C	A	G	G	G	T	T	A	A	0.0968992
Other haplotype	G	T	T	A	C	T	T	T	C	A	A	A	C	G	A	A	T	G	A	T	C	A	C	G	G	G	A	T	T	A	A	0.0968992
Other haplotype	G	T	T	A	C	T	T	T	C	A	A	A	C	G	A	A	A	A	G	T	C	A	C	A	G	G	A	T	A	A	A	0.0968992
Other haplotype	G	T	T	A	C	T	T	T	C	A	A	A	C	G	A	A	A	A	G	T	C	A	C	A	G	G	G	T	T	A	A	0.0968992
Other haplotype	G	T	T	A	C	T	T	T	C	A	A	A	C	G	A	A	A	A	G	T	C	A	T	A	G	G	A	T	T	A	A	0.0968992
Other haplotype	G	T	T	A	C	T	T	T	C	A	A	A	C	G	A	G	T	A	G	T	C	A	T	A	G	G	A	T	T	A	A	0.0968992
Other haplotype	G	T	T	A	C	T	T	T	C	A	A	A	C	G	A	G	T	A	G	C	T	G	C	A	G	G	A	T	T	A	A	0.0968992
Other haplotype	G	T	T	A	C	T	T	T	C	A	A	A	C	G	A	G	T	G	G	C	T	G	C	A	G	G	A	T	T	A	A	0.0968992
Other haplotype	G	T	T	A	C	T	T	T	C	A	A	A	C	G	A	G	T	G	A	C	T	G	T	G	A	A	G	A	A	G	C	0.0968992
Other haplotype	G	T	T	A	C	T	T	T	C	A	A	A	C	G	A	G	A	A	G	T	C	A	C	A	G	G	A	T	T	A	A	0.0968992
Other haplotype	G	T	T	A	C	T	T	T	C	A	A	A	C	A	G	A	T	A	G	T	C	A	T	A	G	G	A	T	T	A	A	0.0968992
Other haplotype	G	T	T	A	C	T	T	T	C	A	A	A	C	A	G	A	T	A	G	C	T	G	C	A	G	G	A	T	T	A	A	0.0968992
Other haplotype	G	T	T	A	C	T	T	T	C	A	A	A	C	A	G	A	T	A	G	C	T	G	C	A	A	G	A	T	T	A	A	0.0968992
Other haplotype	G	T	T	A	C	T	T	T	C	A	A	A	T	G	A	G	A	A	G	T	C	A	C	A	G	A	G	T	T	A	A	0.0968992
Other haplotype	G	T	T	A	C	T	T	T	C	A	A	G	C	G	A	A	T	A	G	T	C	A	C	A	G	G	A	T	T	A	C	0.0968992
Other haplotype	G	T	T	A	C	T	T	T	C	A	A	G	C	G	A	A	T	A	G	T	C	A	C	A	G	G	A	T	T	G	C	0.0968992
Other haplotype	G	T	T	A	C	T	T	T	C	A	A	G	C	G	A	A	T	A	G	T	C	A	C	A	G	G	A	A	A	A	A	0.0968992
Other haplotype	G	T	T	A	C	T	T	T	C	A	G	A	C	G	A	A	T	A	G	T	C	A	C	A	G	G	A	A	T	A	A	0.0968992
Other haplotype	G	T	T	A	C	T	T	T	C	A	G	A	C	G	A	A	T	A	G	T	C	A	C	A	G	G	G	T	T	A	A	0.0968992
Other haplotype	G	T	T	A	C	T	T	T	C	A	G	A	C	G	A	A	T	A	G	T	T	G	C	A	G	G	A	T	T	A	A	0.0968992
Other haplotype	G	T	T	A	C	T	T	T	C	A	G	A	C	G	A	A	T	A	A	T	C	A	C	A	G	G	A	T	T	A	A	0.0968992
Other haplotype	G	T	T	A	C	T	T	T	C	A	G	A	T	A	G	G	A	G	A	C	T	G	T	G	A	A	G	A	A	G	C	0.0968992
Other haplotype	G	T	T	A	C	T	T	T	C	A	G	G	C	G	A	A	T	A	G	T	C	A	C	A	G	G	G	T	T	A	A	0.0968992
Other haplotype	G	T	T	A	C	T	T	T	C	C	A	A	C	G	A	A	T	A	G	T	C	A	C	A	G	G	G	T	T	A	C	0.0968992
Other haplotype	G	T	T	A	C	T	T	T	C	C	A	A	T	G	A	A	T	A	G	T	C	A	C	A	G	G	A	T	T	A	A	0.0968992
Other haplotype	G	T	T	A	C	T	T	T	T	A	A	G	C	G	A	A	T	A	G	T	C	A	C	A	A	G	A	T	T	A	A	0.0968992
Other haplotype	G	T	T	A	C	T	T	T	T	C	G	A	C	G	A	A	T	A	G	T	C	A	C	A	G	G	A	T	T	A	A	0.0968992
Other haplotype	G	T	T	A	C	T	T	T	T	C	G	G	T	A	G	G	A	G	A	C	T	G	T	G	A	A	G	A	A	G	C	0.0968992
Other haplotype	G	T	T	A	C	T	T	C	C	A	A	A	C	G	A	A	T	A	G	T	C	A	C	A	A	G	A	T	T	G	A	0.0968992
Other haplotype	G	T	T	A	C	T	C	T	C	A	A	A	C	G	A	A	T	A	G	T	C	A	C	A	G	G	A	T	T	A	A	0.0968992
Other haplotype	G	T	T	A	C	T	C	C	C	A	A	G	C	G	A	A	T	A	G	T	C	A	C	A	G	G	A	T	T	A	A	0.0968992
Other haplotype	G	T	T	A	C	G	T	T	C	A	A	A	T	G	A	A	T	A	G	T	C	A	C	A	G	G	A	T	T	A	A	0.0968992
Other haplotype	G	T	T	A	C	G	T	C	C	A	A	A	C	G	A	A	T	A	G	T	C	A	C	A	G	G	A	T	T	A	A	0.0968992
Other haplotype	G	T	T	A	C	G	C	T	C	A	A	A	C	G	A	G	T	G	A	T	C	A	C	A	G	G	A	T	T	A	C	0.0968992
Other haplotype	G	T	T	A	C	G	C	T	C	A	A	A	T	G	A	A	A	A	G	T	C	A	C	A	G	A	G	A	A	G	C	0.0968992
Other haplotype	G	T	T	A	C	G	C	T	C	C	A	A	C	G	A	A	T	A	G	T	C	A	C	A	G	G	A	T	T	A	A	0.0968992
Other haplotype	G	T	T	A	T	T	T	T	C	A	A	A	C	G	A	A	T	A	G	C	T	G	C	A	G	G	A	T	T	A	A	0.0968992
Other haplotype	G	T	T	A	T	T	T	T	C	A	A	A	C	G	A	A	T	A	A	T	C	A	C	A	G	G	A	T	T	A	A	0.0968992
Other haplotype	G	T	T	A	T	T	T	T	C	A	A	A	C	G	G	A	T	A	G	T	C	A	C	A	G	G	A	T	T	A	A	0.0968992
Other haplotype	G	T	T	A	T	T	T	T	T	A	A	A	C	G	A	A	T	A	G	T	C	A	C	A	G	G	A	T	T	A	A	0.0968992
Other haplotype	G	T	T	G	C	T	T	T	C	A	A	A	C	G	A	A	T	A	G	T	C	A	C	A	G	G	A	T	T	A	A	0.0968992
Other haplotype	G	T	T	G	C	T	T	T	C	A	A	A	C	G	A	A	T	A	G	T	C	A	C	A	G	G	A	A	T	A	A	0.0968992
Other haplotype	G	T	T	G	C	T	T	T	C	A	A	A	C	G	A	A	T	A	G	T	C	A	C	A	G	G	A	A	A	A	A	0.0968992
Other haplotype	G	G	T	A	C	T	T	T	C	A	A	A	C	G	A	A	T	A	G	T	C	A	C	A	G	G	A	T	T	A	A	0.0968992
Other haplotype	G	G	G	A	C	T	T	T	C	A	A	A	C	G	A	A	T	A	G	T	C	A	C	A	G	G	A	T	T	G	A	0.0968992
Other haplotype	G	G	G	A	C	T	T	T	C	A	A	A	C	G	A	A	T	A	G	T	C	A	C	G	G	G	A	T	T	A	A	0.0968992
Other haplotype	G	G	G	A	C	T	T	T	C	A	A	A	C	G	A	A	T	G	G	T	C	A	C	A	G	G	A	T	T	A	A	0.0968992
Other haplotype	G	G	G	A	C	T	T	T	C	A	A	A	C	G	A	A	T	G	A	T	C	A	C	A	G	G	A	T	T	A	A	0.0968992
Other haplotype	G	G	G	A	C	T	T	T	C	A	A	G	C	G	A	A	T	A	G	T	C	A	C	A	G	G	A	T	T	A	A	0.0968992
Other haplotype	G	G	G	A	C	T	T	T	C	C	A	A	T	G	A	A	T	A	G	T	C	A	T	A	G	A	A	T	T	A	A	0.0968992
Other haplotype	G	G	G	A	C	T	T	T	C	C	G	A	C	G	A	A	T	A	G	T	C	A	C	A	G	G	A	T	T	A	A	0.0968992
Other haplotype	G	G	G	A	C	G	C	T	C	A	A	A	C	G	A	A	T	A	G	T	C	A	C	A	G	G	A	T	T	A	A	0.0968992
Other haplotype	G	G	G	G	C	T	T	T	C	A	A	A	C	G	A	A	T	A	G	T	C	A	C	A	G	G	A	T	T	A	A	0.0968992
Other haplotype	G	G	G	G	C	T	T	T	C	A	A	A	C	G	A	A	T	A	G	T	C	A	C	A	G	G	A	T	T	A	C	0.0968992
Other haplotype	G	G	G	G	C	T	T	T	C	C	G	A	C	G	A	A	T	A	G	T	C	A	T	A	A	G	A	T	T	A	A	0.0968992
Other haplotype	G	G	G	G	T	G	C	T	T	C	G	G	T	A	G	G	A	A	A	C	T	G	T	G	A	A	G	A	A	G	C	0.0968992
Other haplotype	A	T	T	A	C	T	T	T	C	A	A	A	C	G	A	A	T	A	G	C	T	G	C	A	G	A	A	T	T	A	A	0.0968992
Other haplotype	A	T	T	A	C	T	T	T	C	C	A	A	C	G	A	A	T	A	G	T	C	A	C	A	G	G	A	T	T	A	A	0.0968992
Other haplotype	A	T	T	A	C	G	C	T	C	A	A	A	C	G	A	A	T	A	G	T	C	A	C	A	G	G	G	T	T	A	A	0.0968992
Other haplotype	A	T	G	A	T	G	C	C	T	A	A	A	C	G	A	A	T	A	G	T	C	A	C	A	G	G	A	T	T	A	A	0.0968992
Other haplotype	A	T	G	A	T	G	C	C	T	C	G	G	T	A	G	G	A	G	A	C	T	G	T	G	A	G	G	A	A	G	C	0.0968992
Other haplotype	A	T	G	G	T	G	C	C	T	C	G	G	T	A	G	G	A	G	A	C	T	G	T	G	A	A	G	A	A	G	C	0.0968992
Other haplotype	A	G	G	A	T	G	C	C	T	C	G	G	T	A	G	G	A	G	A	C	T	G	T	G	A	A	G	A	A	G	A	0.0968992
Other haplotype	A	G	G	G	C	G	C	T	C	A	A	A	C	G	A	A	T	A	G	T	C	A	C	A	G	G	A	T	T	A	A	0.0968992
Other haplotype	A	G	G	G	C	G	C	T	T	C	G	G	T	A	G	G	A	G	A	C	T	G	T	G	A	A	G	A	A	G	C	0.0968992
Other haplotype	A	G	G	G	T	G	C	T	T	C	G	G	T	A	G	A	T	A	G	T	C	A	T	A	G	G	A	T	T	A	A	0.0968992
Other haplotype	A	G	G	G	T	G	C	T	T	C	G	G	T	A	G	A	A	G	A	C	T	G	T	G	A	G	A	T	T	A	A	0.0968992
Other haplotype	A	G	G	G	T	G	C	T	T	C	G	G	T	A	G	G	T	G	A	C	T	G	C	G	A	A	G	A	A	G	C	0.0968992
Other haplotype	A	G	G	G	T	G	C	T	T	C	G	G	T	A	G	G	T	G	A	C	T	G	T	G	A	A	G	A	A	G	C	0.0968992
Other haplotype	A	G	G	G	T	G	C	T	T	C	G	G	T	A	G	G	A	G	A	C	T	G	T	G	G	A	A	A	A	G	C	0.0968992
Other haplotype	A	G	G	G	T	G	C	C	C	A	G	G	T	A	G	G	A	G	A	C	T	G	T	G	A	A	G	A	A	G	C	0.0968992
Other haplotype	A	G	G	G	T	G	C	C	T	A	A	A	C	G	A	A	T	A	A	T	C	A	C	A	G	G	A	T	T	A	A	0.0968992
Other haplotype	A	G	G	G	T	G	C	C	T	C	A	G	T	A	G	G	A	G	A	C	T	G	T	G	G	G	A	A	T	A	A	0.0968992
Other haplotype	A	G	G	G	T	G	C	C	T	C	A	G	T	A	G	G	A	G	A	C	T	G	T	G	A	A	G	A	A	A	C	0.0968992
Other haplotype	A	G	G	G	T	G	C	C	T	C	A	G	T	A	G	G	A	G	A	C	T	G	T	G	A	A	G	A	A	G	C	0.0968992
Other haplotype	A	G	G	G	T	G	C	C	T	C	G	G	C	A	G	G	A	G	G	C	T	G	T	G	A	A	G	A	A	G	C	0.0968992
Other haplotype	A	G	G	G	T	G	C	C	T	C	G	G	C	A	G	G	A	G	A	C	T	G	T	G	A	A	G	A	A	G	C	0.0968992
Other haplotype	A	G	G	G	T	G	C	C	T	C	G	G	T	G	A	G	A	G	A	T	C	A	T	G	A	A	G	A	A	G	C	0.0968992
Other haplotype	A	G	G	G	T	G	C	C	T	C	G	G	T	G	G	G	A	G	A	C	T	G	T	G	A	A	G	A	A	G	C	0.0968992
Other haplotype	A	G	G	G	T	G	C	C	T	C	G	G	T	A	G	G	A	G	G	C	T	G	T	G	A	G	A	T	T	A	A	0.0968992
Other haplotype	A	G	G	G	T	G	C	C	T	C	G	G	T	A	G	G	A	G	A	T	C	A	T	G	G	A	G	A	A	G	C	0.0968992
Other haplotype	A	G	G	G	T	G	C	C	T	C	G	G	T	A	G	G	A	G	A	C	T	G	C	A	A	G	A	T	T	A	A	0.0968992
Other haplotype	A	G	G	G	T	G	C	C	T	C	G	G	T	A	G	G	A	G	A	C	T	G	C	A	A	A	G	A	A	G	C	0.0968992
Other haplotype	A	G	G	G	T	G	C	C	T	C	G	G	T	A	G	G	A	G	A	C	T	G	T	G	G	A	G	A	T	G	C	0.0968992
Other haplotype	A	G	G	G	T	G	C	C	T	C	G	G	T	A	G	G	A	G	A	C	T	G	T	G	A	G	A	T	A	A	A	0.0968992
Other haplotype	A	G	G	G	T	G	C	C	T	C	G	G	T	A	G	G	A	G	A	C	T	G	T	G	A	A	A	A	A	G	C	0.0968992
Other haplotype	A	G	G	G	T	G	C	C	T	C	G	G	T	A	G	G	A	G	A	C	T	G	T	G	A	A	G	T	T	G	C	0.0968992
Other haplotype	A	G	G	G	T	G	C	C	T	C	G	G	T	A	G	G	A	G	A	C	T	G	T	G	A	A	G	A	T	G	C	0.0968992
Other haplotype	A	G	G	G	T	G	C	C	T	C	G	G	T	A	G	G	A	G	A	C	T	G	T	G	A	A	G	A	A	A	A	0.0968992
Other haplotype	A	G	G	G	T	G	C	C	T	C	G	G	T	A	G	G	A	G	A	C	T	G	T	G	A	A	G	A	A	A	C	0.0968992
